# Supplementary material for: Expanded sampling of New Zealand glass sponges (Porifera: Hexactinellida) provides new insights into biodiversity, chemodiversity, and phylogeny of the class
Source: PeerJ. 2023 Apr 27;11:e15017. doi: 10.7717/peerj.15017 (PMC10149058; doi:10.7717/peerj.15017)
Supplement: Supplemental Information 1 [file peerj-11-15017-s001.zip]

Archive with 13 entries (10 files):
- Supplemental_File_1_untrimmed_alignments/
- Supplemental_File_1_untrimmed_alignments/28S.fasta
- __MACOSX/
- __MACOSX/Supplemental_File_1_untrimmed_alignments/
- __MACOSX/Supplemental_File_1_untrimmed_alignments/._28S.fasta
- Supplemental_File_1_untrimmed_alignments/16S_all_samples.fasta
- __MACOSX/Supplemental_File_1_untrimmed_alignments/._16S_all_samples.fasta
- Supplemental_File_1_untrimmed_alignments/16S.fasta
- __MACOSX/Supplemental_File_1_untrimmed_alignments/._16S.fasta
- Supplemental_File_1_untrimmed_alignments/18S.fasta
- __MACOSX/Supplemental_File_1_untrimmed_alignments/._18S.fasta
- Supplemental_File_1_untrimmed_alignments/COI.fasta
- __MACOSX/Supplemental_File_1_untrimmed_alignments/._COI.fasta
