# Supplementary material for: Expanded sampling of New Zealand glass sponges (Porifera: Hexactinellida) provides new insights into biodiversity, chemodiversity, and phylogeny of the class
Source: PeerJ. 2023 Apr 27;11:e15017. doi: 10.7717/peerj.15017 (PMC10149058; doi:10.7717/peerj.15017)
Supplement: Supplemental Information 1 [file peerj-11-15017-s001.zip › Supplemental_File_1_untrimmed_alignments/28S.fasta]

>Clathrochone_clathroclada
-----------------------------------------------------------------------------------------------------------------------------------------------------------------------------------------------------------------------------------------------------------------------------------------------------------------------------------------------------------------------------------------------------------------------------------------------------------------------------------------------------------------------------------------------------------------------------------------------------------------------------------------------------------------------------------------------------------------------------------------------------------------------------------------------------------------------------------------------------------------------------------------------------------------------------------------------------------------------------------------------------------------CGTGAACAGCATTTGGACGTGGGTGAGTCGGTCCTAAGAGATGGGCGAAAGCCTGGTTAGTAAGGGTGCAGATGTG--CTGTCCT-----------TCCC--A-T------GGGGCACGCACGTCC-AGTT----------T--GGT-------------TCTT---CAC--------GGGGCC-----------AC-------------------------------------------------GGTGGCACCAGCTCTCGAAAGGGCATCGGGTTAATATTCCCGAACCAGACACCTGGATGCTGCGCG---------T-----TA-G--C--CG--G--C-C--T--------------------------------TCAC------------------------------------------GG-G-T--CG--GCT---G--------------CGTGTGGAGCACGGCAACGTATATGTAT--------GTGTGT-----------------ATACTCGGCGACGCTTGCGATAGCCCTGGGAAGAGTTGTCTTTTCTTCTTAACCGTACCAACCGTGTGCACAGCCCTGGAAGCAGTTTACCTTGAGAGAGGGCTGGAGGTCGGGTAAAGCGCTGCACTTATTGCAGCGTCCAGTGCGCTGTCGAGAGCCCCTGAAAAGCTGAGTCAGGACTGG--ACCATGTT-CGTCTCGTGTCTGGCCGTACCCATCACCGCATCAGG-TCTCC
>Chaunoplectella_nsp_126325
----AAA-GATGGTGAACTATGCCTGAATAGGGTGAAGCCAGAGGAGACTCTGGTGGAAGCTCGTAGCGGTTCTGACGTGCAAATCGATCGTCAAATTTGGG-TATAGGGGCGAAAGACTAATCGAACCATCTAGTAGCTGGTTCCCTCCGAAGTTTCCCTCAGGATAGCTGGAGCCCGGAT-TATGTG--------TGTAGTTTTATCAGGTAAAGCGAATGATTAGAGGTATTGGGGTTGAAACGACCTCAACCTATTCTCAAACTTTAAATGGGTAAGAGGCACAGCTTACTTAA--------GTG-----------------------------------------------------------------------------------------------------------AAGGTGTGC-------------------------------------------GTTTTGAAAAAATATATGT---------------------------------------GAATACAGGGGCTCTTAGTGGGCCATTTTTGGTAAGCAGAACTGGCGATGCGGGATGAACCGAACGCTGGGTTAAGGTGCCCAAGTCAACGCTCATGAGATCCCAGGAAAGGTGTTAGTTGATACAGACAGCAGGACGGTGGCCATGGAAGTCGGAATCCGCTAAGGAGTGTGTAACAACTCACCTGCCGAATCAACTAGCCCTGAAAATGGATGGCGCTCAAGCGTTGCACCTATCCCCGGCCGCCGTGTGGAGTA--GGCCAGTGTTGGTGACACGGCGTGTAGGAGGGCGCGGGGCTGTG-TG-TGTGTAT---------GCTGTGCAGGCTGGTGCGTGAGCCCAGCTGAAGCCGGCCCTGGTGCAGATCTTGGTGGTAGTA-GCAATTATTCAAA-TGAGAA--------------CTTTGAAGGCCGAAGTGGAGAAGGGTTCCACGTGAACAGCATTTGGACGTGGGTGAGTCGGTCCTAAAA-ATGGGCGAAAGCCTGGTTAGTA-GGGT----------------------------------------------------------------------------------------------------------------------------------------------------------------------------------------------------------------------------------------------------------------------------------------------------------------------------------------------------------------------------------------------------------------------------------------------------------------------------------------------------------------------------------------------------------------------------------------------------------------------------------------------------------------------------------------------------------------
>Oopsacas_sp
---------------------------------------------------TGGTGGAAGCTCGTAGCGGTTCTGACGTGCAAATCGATCGTCAAATTTGGG-TATAGGGGCGAAAGACTAATCGAACCATCTAGTAGCTGGTTCCCTCCGAAGTTTCCCTCAGGATAGCTGGAGCCCGGAC-TATGTG--------TGTAGTTTTATCAGGTAAAGCGAATGATTAGAGGTATTGGGGTTGAAATGGCCTCAACCTATTCTCAAACTTTAAATGGGTAAGAGGCACAACTTACTTCA--------GTG-----------------------------------------------------------------------------------------------------------AAGGTGTGC----------------------------------------------------------ATGT---------------------------------------GAATACAGGGGCTCTTAGTGGGCCATTTTTGGTAAGCAGAACTGGCGATGCGGGATGAACCGAACGCTGGGTTAAGGTGCCCAAGTCAACGCTCATGAGATCCCAGGAAAGGTGTTAGTTGATACAGACAGCAGGACGGTGGCCATGGAAGTCGGAACCCGCTAAGGAGTGTGTAACAACTCACCTGCCGAATCAACTAGCCCTGAAAATGGATGGCGCTCAAGCGTTGCACCTATCCCCGGCCGCCGTGTGGAGTT--GGCCAGTGTTGGTGACACGGCGTGTAGGAGGGCGCGGGGCTGTG-TG-TGTGTAT---------GCTGTGCAGGCTGGTGCGTGAGCCCAGCTGAAGCCGGCCCTGGTGCAGATCTTGGTGGTAGTA-GCAATTATTCAAA-TGAGAT--------------CTTTGAAGGCCGAAGTGGAGAAGGGTTCCACGTGAACAGCATTTGGACGTGGGTGAGTCGGTCCTAAGAGATGGGCGAAAGCCTGGTTAGCAAGGGTGCAGATGTG--TTGCTCT-----------TAAC--A--------GGGGTACACACGTCC-AGTT-------------GGT-------------TCTT---CAC--------GGGGCC-----------AC-------------------------------------------------GGTGGCACCAGCTCTCGAAAGGGCATCGGGTTAATATTCCCGAACCAGACACCTGGATGCTGCTTG---------------TA-G--A--GG--C--G-C--TTGTC-------TACCC--------------CCTCAA---------------------------GGG--TG----GGCTTG-T-G--TC--TCT---G--------------CGAGTGGAGCACGGCAACGTATATGTAT--------GTG-G------------------ATGCTCGGCGACGCTTGCGATAGCCCTGGGAAGAGTTGTCTTTTCTTCTTAACCGTACCAACCGTGTGCACAGCCCTGGAAGCAGTTTACCTTGAGAGAGGGCTGGAGGTCGGGCAAAGCGCTGCACTTATTGTGGCGTCCAGTGCGCTGTCGAGAGCCCCTGAAAAGCTGAGTCAGGACTGG--CACATGTT-AGTCTCGTGTCTGGCCGTACCCATCACCGCATCA--------
>Oopsacas_minuta
-------------------ATGCCTGAATAGGGTGAAGCCAGAGGAAACTCTGGTGGAAGCTCGTAGCGGTTCTGACGTGCAAATCGATCGTCAAATTTGGG-TATAGGGGCGAAAGACTAATCGAACCATCTAGTAGCTGGTTCCCTCCGAAGTTTCCCTCAGGATAGCTGGAGCCCGAAT-TAGGTG--------TGTAGTTTTATCAGGTAAAGCGAATGATTAGAGGTATGGGGGCTGAAATGGCCTCAACGTATTCTCAAACTTTAAATGGGTAAGAGGCACAGCTTACTTCA--------CTG-----------------------------------------------------------------------------------------------------------AAGCTGTGC----------------------------------------------------------ATGC---------------------------------------GAATACAGGGGCTCTTAGTGGGCCATTTTTGGTAAGCAGAACTGGCGATGCGGGATGAACCGAACGCTGGGTTAAGGTGCCCAAGTCAACGCTCATGAGATCCCAGGAAAGGTGTTAGTTGATACAGACAGCAGGACGGTGGCCATGGAAGTCGGAACCCGCTAAGGAGTGTGTAACAACTCACCTGCCGAATCAACTAGCCCTGAAAATGGATGGCGCTCAAGCGTTGCACCTATCCCCGGCCGCCGTGTGGAGTT--GGCCAGTGTTGGTGACACGGCGTGTAGGAGGGCGCGGGGCTGTG-TG-TGTGTAT---------GCTGTGCAGGCTGGTGCGTGAGCCCAGCTGAAGCCGGCCCTGGTGCAGATCTTGGTGGTAGTA-GCAATTATTCAAA-TGAGAA--------------CTTTGAAGGCCGAAGTGGAGAAGGGTTCCACGTGAACAGCATTTGGACGTGGGTGAGTCGGTCCTAAGAGATGGGCGAAAGCCTGGTTAGCAAGGGTGCAGATGTGTGTTGCYCC------T----TCAC--A--G-----GGGGCACACACGTCC-TGTT-------------GGT-------------TCTT---CAC--------GGAGCC--------TTCACGG-----------------------------------------------TGTGGCACCAGCTCTTGAAAGGGCATCGGGTTAATATTCCCGAACCAGACACCTGGATGCTGCTTG---------------CAAC--A--GG--C--G-C--A----CTTGTGCCACCC----------------TCAC---------------------------GGG--TGTCCT----TG-T-GTATC--TGT---G--------------CGAGTGGAGCACGGCAACGTATATGTAT--------GTGAG------------------ATGCTCGGCGACGCTTGCGATAGCCCTGGGAAGAGTTGTCTTTTCTTCTTAACCGTACCAACCGTGTGCACAGCCCTGGAAGCAGTTTACCTTGAGAGAGGGCTGGAGGTCGGGCAAAGCGCTGCACTTATTGCAGCGTCCAGTGCGCTGTCGAGAGCCCCT-AAAAGCTGAGTCA------------------------------------------------------------
>Leucopsacus_nsp_126063
---GAAA-GATGGTGAACTATGCCTGAATAGGGTGAAGCCAGAGGAAACTCTGGTGGAAGCTCGTAGCGGTTCTGACGTGCAAATCGATCGTCAAATTTGGG-TATAGGGGCGAAAGACTAATCGAACCATCTAGTAGCTGGTTCCCTCCGAAGTTTCCCTCAGGATAGCTGGAGCCCGGAC-TATGTG--------TGTAGTTTTATCAGGTAAAGCGAATGATTAGAGGTATTGGGGTTGAAATGGCCTCAACCTATTCTCAAACTTTAAATGGGTAAGAGGCACAGCTTACTTTA--------GTG-----------------------------------------------------------------------------------------------------------AAGTTGTGT----------------------------------------------------------GTGC---------------------------------------GAATACAGGGGCTCTTAGTGGGCCATTTTTGGTAAGCAGAACTGGCGATGCGGGATGAACCGAACGCTGGGTTAAGGTGCCCAAGTCAACGCTCATGAGATCCCAGGAAAGGTGTTAGTTGATACAGACAGCAGGACGGTGGCCATGGAAGTCGGAATCCGCTAAGGAGTGTGTAACAACTCACCTGCCGAATCAACTAGCCCTGAAAATGGATGGCGCTCAAGCGTTGCACCTATCCCCGGCCGCCGTGTGGAGTT--GGCCAGTGTTGGTGACACGGCGTGTAGGAGGGCGCGGGGCTGTG-TG-TGTGTAT---------GCTGTGCAGGCTGGTGCGTGAGCCCAGCTGAAGCCGGCCCTGGTGCAGATCTTGGTGGTAGTA-GCAATTATTCAAA-TGAGAA--------------CTTTGAAGGCCGAAGTGGAGAAGGGTTCCACGTGAACAGCAYTTGGACGTGGGTGAGTCGGTCCTAAGAGATGGGCGAAAGCCTGGTTAGCAAGGGTGCAGATGTGTG-TGTTGT----CCT----TAAC--A--------GGGGCCCACACGTCC-AGTT-------------GGT-------------TCTG--TCAC--------GGGGCC-----------AC-------------------------------------------------GGTGGCACCAGCTCTCGAAAGGGCATCGGGTTAATATTCCCGAACCAGACACCTGGATGCTGCTCG---------------TA-GT-G--YG--C--G-C--GGTCG-------GCCTCTTTC---------------------------------------GG--GGG--GT----CGGCTG-T-G--TG--TCT---G--------------CGAGTGGAGCACGGCAACGTATATGTGT--------GT---------------------ATGCTCGGCGACGCTTGCGATAGCCCTGGGAAGAGTTGTCTTTTCTTCTTAACCGTACCAACCGTGTGCACAGCCCTGGAAGCAGTTTACCTTGAGAGAGGGCTGGAGGTCGGGCAAAGCGCTGCACTTATTGCAGCGTCCAGTGCGCTGTCGAGAGCCCCTGAAAAGCTGAGTCAGGACTGG--AACATGTT-AGTCTCGTGTCTGGCCGTACCCATCACCGCATCAGG-TCTCC
>Leucopsacus_distantus_126158
CCCGAAAAGATGGTGAACTATGCCTGAATAGGGTGAAGCCAGAGGAAACTCTGGTGGAAGCTCGTAGCGGTTCTGACGTGCAAATCGATCGTCAAATTTGGG-TATAGGGGCGAAAGACTAATCGAACCATCTAGTAGCTGGTTCCCTCCGAAGTTTCCCTCAGGATAGCTGGAGCCCGGAT-TATGTG--------TGTAGTTTTATCAGGTAAAGCGAATGATTAGAGGTATTGGGGTTGAAATGACCTCAACCTATTCTCAAACTTTAAATGGGTAAGAGGCACAGCTTACTTAA--------GTG-----------------------------------------------------------------------------------------------------------AAGTTGTGT-------------------------------------------GT---------ATGTGTGT---------------------------------------GAATACAGGGGCTCTTAGTGGGCCATTTTTGGTAAGCAGAACTGGCGATGCGGGATGAACCGAACGCTGGGTTAAGGTGCCCAAGTCAACGCTCATGAGATCCCAGGAAAGGTGTTAGTTGATACAGACAGCAGGACGGTGGCCATGGAAGTCGGAATCCGCTAAGGAGTGTGTAACAACTCACCTGCCGAATCAACTAGCCCTGAAAATGGATGGCGCTCAAGCGTTGCACCTATCCCCGGCCGCCGTGTGGAGTA--GGCCAGTGTTGGTGACACGGCGTGTAGGAGGGCGCGGGGCTGTG-TG-TGTGTAT---------GCTGTGCAGGCTGGTGCGTGAGCCCAGCTGAAGCCGGCCCTGGTGCAGATCTTGGTGGTAGTA-GCAATTATTCAAA-TGAGAA--------------CTTTGAAGGCCGAAGTGGAGAAGGGTTCCACGTGAACAGCATTTGGACGTGGGTGAGTCGGTCCTAAGAGATGGGCGAAAGCCTGGTTAGTAAGGGTGCAGATGTGTGTTGTTCT-----------TAAY--A--------GGGGCACACACGTCC-AGTT----------T--GGT-------------TCTT--T-GC--------GGGGCC-----------AC-------------------------------------------------GGTGGCACCAGCTCTCGAAAGGGCATCGGGTTAATATTCCCGAACCAGACACCTGGATGCTGCTCG----------------------------------------------------------TAGACGGCGCCTGCCTTCACGGGGGGGTTGTTATTCTG----------------------------------------------------CGAGTGGAGCACGGCAACGTATATGTAT--------GTGTGT-----------------ATACTCGGCGACGCTTGCGATAGCCCTGGGAAGAGTTGTCTTTTCTTCTTAACCGTACCAACCGTGTGTACAGCCCTGGAAGCAGTTTACCTTGAGAGAGGGCTGGAGGTCGGGCAAAGCGCTGCACTTATTGCAGCGTCCAGTGCGCTGTCGAGAGCCCCTGAAAAGCTGAGTCAGGACTGG--AACATGTT-AGTCTCGTGTCTGGCCGTACCCATCACCGCATC---------
>Lyssacinosida_gen_sp_SMF12068
----------------------------------------------------------AGCTCGTAGCGGTTCTGACGTGCAATTCGATCGTCAAATTTGGG-TATAGGGGCGAAAGACTAATCGAACCATCTAGTAGCTGGTTCCCTCCGAAGTTTCCCTCAGGATAGCTGGAGCCCGGAC-TATGTG--------TGTAGTTTTATCAGGTAAAGCGAATGATTAGAGGTATTGGGGTTGAAATGACCTCAACCTATTCTCAAACTTTAAATGGGTAAGAGGCACAGCTTACTTAA--------GTG-----------------------------------------------------------------------------------------------------------AAGTTGTGT-------------------------------------------GT---GAGTTTATG-GTGT---------------------------------------GAATACAGGGGCTCTTAGTGGGCCATTTTTGGTAAGCAGAACTGGCGATGCGGGATGAACCGAACGCTGGGTTAAGGTGCCCAAGTCAACGCTCATGAGATCCCATGAAAGGTGTTGGTTGATACAGACAGCAGGACGGTGGCCATGGAAGTCGGAATCCGCTAAGGAGTGTGTAACAACTCACCTGCCGAATCAACTAGCCCTGAAAATGGATGGCGCTCAAGCGTTGCACCTATCCCCGGCCGCCGTGTGGAGTA--GGCCAGTGTTGGTGACACGGCGTGTAGGAGGGCGCGGGGCTGTG-TG-TGTGTAT---------GCTGTGCAGGCTGGTGCGTGAGCCCAGCTGAAGCCGGCCCTGGTGCAGATCTTGGTGGTAGTA-GCAATTATTCAAA-TGAGAA--------------CTTTGAAGGCCGAAGTGGAGAAGGGTTCCACGTGAACAGCATTTGGACGTGGGTGAGTCGGTCCTAAGAGATGGGCGAAAGCCTGGTTAGCAAGGGTGCAGATGTG--CTGTCTC------C----TCAC--A-CG-----AGGCAA-GCATGTCCGGATT-------------GGT-------------TCTT---T----------GGGGCC-----------AC-------------------------------------------------GGTGGCACCAGTTCTCGAAAGGGCATCGGGTTAATATTCCCGAACCAGACACCTGGATGCTGCTTG-----------------------------------------------------------------------------------------------------------------------------------------------------CAGTGGAGCACGGCAACGTATATGTAT--------GTGT-------------------ATACTCGGCGACGCTTACGATAGCCCTGGGAAGAGTTGTCTTTTCTTCTTAACCGTACCAACCGTGTGCACAGCCCTGGAAGCAGTTTACCTTGAGAGAGGGCTGGAGGTCGGGTAAAGCGCTGCACTTATTGCAGCGTCCAGTGCGCTGTCGAGAGCCCTTGAAAAGCTGAGTCAGGACTGG--ATCATGTT-AGTCTCGTGTCTGGCCGTAC----------------------
>Aulocalyx_nsp_126318
-------------------------GAATAGGGTGAAGCCAGAGGAAACTCTGGTGGAAGCTCGTAGCGGTTCTGACGTGCAAATCGATCGTCAAATTTGGG-TATAGGGGCGAAAGACTAATCGAACCATCTAGTAGCTGGTTCCCTCCGAAGTTTCCCTCAGGATAGCTGGAGCCCGGAC-TATGTG--------TGTAGTTTTATCAGGTAAAGCGAATGATTAGAGGTATTGGGGTTGAAATGACCTCAACCTATTCTCAAACTTTAAATGGGTAAGAAGCACAGCTTACTTAA--------GTG-----------------------------------------------------------------------------------------------------------AAGTTGTGT---------------------------------GTAGCACCAAGTT--CACTTGGTGTGTGTT--------------------------------------GAATACAGGGGCTCTTAGTGGGCCATTTTTGGTAAGCAGAACTGGCGATGCGGGATGAACCGAACGCTGGGTTAAGGTGCCCAAGTCAACGCTCATGAGATCCCAGGAAAGGTGTTGGTTGATACAGACAGCAGGACGGTGGCCATGGAAGTCGGAATCCGCTAAGGAGTGTGTAACAACTCACCTGCCGAATCAACTAGCCCTGAAAATGGATGGCGCTCAAGCGTTGCACCTATCCCCGGCCGCCGTGTGGAGTA--GGCCAGTGTTGGTGACACGGCGTGTAGGAGGGCGCGGGGCTGTG-TG-TGTGTAT---------GCTGTGCAGGCTGGTGCGTGAGCCCAGCTGAAACCGGCCCTGGTGCAGATCTTGGTGGTAGTA-GCAATTATTCAAA-TGAGAA--------------CTTTGAAGGCCGAAGTGGAGAAGGGTTCCACGTGAACAGCATTTGGACGTGGGTGAGTCGGTCCTAAGAGATGGGCGAAAGCCTGGTTAGCAAGGGTGCAGATGTG--CTGTCTC------C----TCAC--A-CG-----AGGCAA-GCATGTCCGGATT-------------GGT-------------TCTG---TTT--------GGGGCC-----------AC-------------------------------------------------GGTGGCACCAGTTCTCGAAAGGGCATCGGGTTAATATTCCCGAACCAGACACCTGGATGCTGCTTG---------------TG-A--C--TG--C--C-T-----------------------------------TCAC-------------------------------------------G-G-G--CG--GTT---G--------------CGAGTGGAGCACGGCAACGTATATGTAT--------GTGT-------------------ATACTCGGCGACGCTTACGATAGCCCTGGGAAGAGTTGTCTTTTCTTCTTAACCGTACCAACCGTGTGCACAGCCCTGGAAGCAGTTTACCTTGAGAGAGGGCTGGAGGTCGGGTAAAGCGCTGCACTTATTGCAGCGTCCAGTGCGCTGTCGAGAGCCCTTGAAAAGCTGAGTCAGGACTGG--ATCATGTT-AGTCTCGTGTCTGGCCGTACCCATCACCGCATCAGG-TCTCC
>Aulocalyx_serialis_126349
--------------------------------------------GAAACTCTGGTGGA-GCTCGTAGCGGTTCTGACGTGCAAATCGATCGTCAAATTTGGG-TATAGGGGCGAAAGACTAATCGAACCATCTAGTAGCTGGTTCCCTCCGAAGTTTCCCTCAGGATAGCTGGAGCCCGGAC-TATGTG--------TGTAGTTTTATCAGGTAAAGCGAATGATTAGAGGTATTGGGGTTGAAATGACCTCAACCTATTCTCAAACTTTAAATGGGTAAGAAGCACAGCTTACTTAA--------GTG-----------------------------------------------------------------------------------------------------------AAGTTGTGT---------------------------------GTAGCACCAAGTT--CACTTGGTGTGTGTT--------------------------------------GAATACAGGGGCTCTTAGTGGGCCATTTTTGGTAAGCAGAACTGGCGATGCGGGATGAACCGAACGCTGGGTTAAGGTGCCCAAGTCAACGCTCATGAGATCCCAGGAAAGGTGTTGGTTGATACAGACAGCAGGACGGTGGCCATGGAAGTCGGAATCCGCTAAGGAGTGTGTAACAACTCACCTGCCGAATCAACTAGCCCTGAAAATGGATGGCGCTCAAGCGTTGCACCTATCCCCGGCCGCCGTGTGGAGTA--GGCCAGTGTTGGTGACACGGCGTGTAGGAGGGCGCGGGGCTGTG-TG-TGTGTAT---------GCTGTGCAGGCTGGTGCGTGAGCCCAGCTGAAGCCGGCCCTGGTGCAGATCTTGGTGGTAGTA-GCAATTATTCAAA-TGAGAA--------------CTTTGAAGGCCGAAGTGGAGAAGGGTTCCACGTGAACAGCATTTGGACGTGGGTGAGTCGGTCCTAAGAGATGGGCGAAAGCCTGGTTAGCAAGGGTGCAGATGTG--CTGTCTC------C----TCAC--A-CG-----AGGCAA-GCATGTCCGGATT-------------GGT-------------TCTG---TTT--------GGGGCC-----------AC-------------------------------------------------GGTGGCACCAGTTCTCGAAAGGGCATCGGGTTAATATTCCCGAACCAGACACCTGGATGCTGCTTG---------------TG-A--C--TG--C--C-T-----------------------------------TCAC-------------------------------------------G-G-G--CG--GTT---G--------------CGAGTGGAGCACGGCAACGTATATGTAT--------GTGT-------------------ATACTCGGCGACGCTTACGATAGCCCTGGGAAGAGTTGTCTTTTCTTCTTAACCGTACCAACCGTGTGCACAGCCCTGGAAGCAGTTTACCTTGAGAGAGGGCTGGAGGTCGGGTAAAGCGCTGCACTTATTGCAGCGTCCAGTGCGCTGTCGAGAGCCCTTGAAAAGCTGAGTCAGGACTGG--ATCATGTT-AGTCTCGTGTCTGGCCGTACCCATCACCGCATCAGG-TCTCC
>Rhabdodictyum_nsp_126083
CCCGAAAAGATGGTGAACTATGCCTGAATAGGGTGAAGCCAGAGGAAACTCTGGTGGAAGCTCGTAGCGGTTCTGACGTGCAAATCGATCGTCAAATTTGGG-TATAGGGGCGAAAGACTAATCGAACCATCTAGTAGCTGGTTCCCTCCGAAGTTTCCCTCAGGATAGCTGGAGCCCGGAC-TATGTG--------TGTAGTTTTATCAGGTAAAGCGAATGATTAGAGGTATTGGGGTTGAAATGACCTCAACCTATTCTCAAACTTTAAATGGGTAAGAGGCACAGCTTACTTAA--------GTG-----------------------------------------------------------------------------------------------------------AAGTTGTGT-------------------------------------------GT-----GAGTTTTCGTGT---------------------------------------GAATACAGGGGCTCTTAGTGGGCCATTTTTGGTAAGCAGAACTGGCGATGCGGGATGAACCGAACGCTGGGTTAAGGTGCCCAAGTCAACGCTCATGAGATCCCATGAAAGGTGTTGGTTGATACAGACAGCAGGACGGTGGCCATGGAAGTCGGAATCCGCTAAGGAGTGTGTAACAACTCACCTGCCGAATCAACTAGCCCTGAAAATGGATGGCGCTCAAGCGTTGCACCTATCCCCGGCCGCCGTGTGGAGTA--GGCCAGTGTTGGTGACACGGCGTGTAGGAGGGCGCGGGGCTGTG-TG-TGTGTAT---------GCTGTGCAGGCTGGTGCGTGAGCCCAGCTGAAGCCGGCCCTGGTGCAGATCTTGGTGGTAGTA-GCAATTATTCAAA-TGAGAA--------------CTTTGAAGGCCGAAGTGGAGAAGGGTTCCACGTGAACAGCATTTGGACGTGGGTGAGTCGGTCCTAAGAGATGGGCGAAAGCCTGGTTAGCAAGGGTGCAGATGTG--CTGTCTC------C----TCAC--A-CG-----AGGCAA-GCATGTCCGGATT-------------GGT-------------TCTT----TT--------GGGGCC-----------AC-------------------------------------------------GGTGGCACCAGTTCTCGAAAGGGCATCGGGTTAATATTCCCGAACCAGACACTTGGATGCTGCTTG---------------CG-A--C--TG--C--C-C-----------------------------------TCRC-------------------------------------------G-G-GT-TG--GTT---G--------------TGAGTGGAGCACGGCAACGTATATGTAT--------GTGT-------------------ATACTCGGCGACGCTTACGATAGCCCTGGGAAGAGTTGTCTTTTCTTCTTAACCGTACCAACCGTGTGCACAGCCCTGGAAGCAGTTTACCTTGAGAGAGGGCTGGAGGTCGGGTAAAGCGCTGCACTTATTGCAGCGTCCAGTGCGCTGTCGAGAGCCCTTGAAAAGCTGAGTCAGGACTGG--ATCATGTT-AGTCTCGTGTCTGGCCGTACCCATCACCGCATCAGG-TCTCC
>Euryplegma_auriculare
----------------------------------------------------------------------------------------------------------------------------------------------------------------------------------------------------------------------------------------------------------------------------------------------------------------------------------------------------------------------------------------------------------------------------------------------------------------------------------------------------------------------------------------------------------------------------------------------------------------------------------------------------------------------------------------------------------------------------------------------------------------------------------------------------------------------------------------------------------------------------------------------------------------------------------------------------------------------------------------------------------------ACGTGAACAGCATTTGGACGTGGGTGAGTCGGTCCTAAGAGATGGGCGAAAGCCTGGTTAGCAAGGGTGCAGATGTG--CTGTCTC------C----TCAC--A-CG-----AGGCAA-GCATGTCCGGATT-------------GGT-------------TCTT---T----------GGGGCC-----------AC-------------------------------------------------GGTGGCACCAGTTCTCGAAAGGGCATCGGGTTAATATTCCCGAACCAGACACTTGGATGCTGCTTG---------------TG-A--C--TG--C--C-G--CCCTC-------TT-------------------TC----------------------------------GG----GGGGGT-GTG--TG--GTT---G--------------CCAGTGGAGCACGGCAACGTATATGTAT--------GTGT-------------------ATACTCGGCGACGCTTACGATAGCCCTGGGAAGAGTTGTCTTTTCTTCTTAACCGTACCAACCGTGTGCACAGCCCTGGAAGCAGTTTACCTTGAGAGAGGGCTGGAGGTCGGGTAAAGCGCTGCACTTATTGCAGCGTCCAGTGCGCTGTCGAGAGCCCTTGAAAAGCTGAGTCAGGACTGG--ATCATGTT-AGTCTCGTGTCTGGCCGTACCCATCACCGCATCAGG-TCTCC
>Sympagella_nux
CCCGAAA-GATGGTGAACTATGCCTGAATAGGGTGAAGCCAGAGGAAACTCTGGTGGAAGCTCGTAGCGGTTCTGACGTGCAAATCGATCGTCAAATTTGGG-TATAGGGGCGAAAGACTAATCGAACCATCTAGTAGCTGGTTCCCTCCGAAGTTTCCCTTAGGATAGCTGGAGCCCGGAT-TATGTG--------TGTAGTTTTATCAGGTAAAGCGAATGATTAGAGGTATTGGGGTTGAAATGACCTCAACCTATTCTCAAACTTTAAATGGGTAAGAGGCACAGCTTACTTGA--------GTG-----------------------------------------------------------------------------------------------------------AAGTTGTGT----------------------------------------------------------ACGT---------------------------------------GAATACAGGGGCTCTTAGTGGGCCATTTTTGGTAAGCAGAACTGGCGATGCGGGATGAACCGAACGCTGGGTTAAGGTGCCCAAGTCAACGCTCATGAGATCCCAGGAAAGGTGTTGGTTGATACAGACAGCAGGACGGTGGCCATGGAAGTCGGAATCCGCTAAGGAGTGTGTAACAACTCACCTGCCGAATCAACTAGCCCTGAAAATGGATGGCGCTCAAGCGTTGCACCTATCCCCGGCCGCCGTGTGGAGTA--GGCCAGTGCTGGTGACACGGCGTGTAGGAGGGCGCGGGGCTGTG-TG-TGTGTAT---------GCTGTGCAGGCTGGTGCGTGAGCCCAGCTGAAGCCGGCCCTGGTGCAGATCTTGGTGGTAGTA-GCAATTATTCAAA-TGAGAA--------------CTTTGAAGGCCGAAGTGGAGAAGGGTTCCACGTGAACAGCATTTGGACGTGGGTGAGTCGGTCCTAAGAGATGGGCGAAAGCCTGGTTAGTAAGGGTGCAGATGTG--CCGTCCT------C----TCAA--C--------GGGGC-GGTGCATCTAAGTT-GTGTGTGCGT--GGC-------------CCTT---CAC--------GGGGTT-------------GCGTGCACGCTCC------------------------------------AGTGGCACCAGCTCTCGAAAGGGTATCGGGTTAATATTCCCGAACCAGACACCTGGATGCTGCCCG---------T-----TT-G--A--CT--G--GGT--CTCCT-------T--------------------TCAC---------------------------------G----RGGGGGCT-T--GG--TTG---GG-G-----------CGGGTGGAGCACGGCAACGTATATGTAT--------GTGTGT-----------------ATACTCGGCGACGCTTGCGATAGCCCTGGGAAGAGTTGTCTTTTCTTCTTAACCGTACCAACCGTGTGCACAGCCCTGGAAGCAGTTTACCTTGAGAGAGGGCTGGAGGTCGGGTAAAGCGCTGCACTTATTGCAGCGTCCAGTGCGCTGTCGAGAGCCCTTGAAAAGCTGAGTCAGGACTGG--ATCATGT--AGTCTC------------------------------------
>Lanuginellinae_ngen_126169
----------------------------------------------------------------------------------------------------------------------------------------------------------------------------------------------------------------------------------------------------------------------------------------------------------------------------------------------------------------------------------------------------------------------------------------------------------------------------------------------------------------------------------------------------------------------ATTTTTGGTAAGCAGAACTGGCGATGCGGGATGAACCGAACGCTGGGTTAAGGTGCCCAAGTCAACGCTCATGAGATCCCAGGAAAGGTGTTGGTTGATACAGACAGCAGGACGGTGGCCATGGAAGTTGGAATCCGCTAAGGAGTGTGTAACAACTCACCTGCCGAATCAACTAGCCCTGAAAATGGATGGCGCTCAAGCGTTGCACCTATCCCCGGCCGCCGTGTGGAGTA--GGCCAGTGCTGGTGACACGGCGTGTAGGAGGGCGCGGGGCTGTG-TG-TGTGTAT---------GCTGTGCAGGCTGGTGCGTGAGCCCAGCTGAAGCCGGCCCTGGTGCAGATCTTGGTGGTAGTA-GCAATTATTCAAA-TGAGAA--------------CTTTGAAGGCCGAAGTGGAGAAGGGTTCCACGTGAACAGCATTTGGACGTGGGTGAGTCGGTCCTAAGAGATGGGCGAAAGCCTGGTTAGTAAGGGTGCAGATGTG--TCGTCCT-----------TYAG-----------GGGGCAGGCACGTCCGGGTT-GTGTGT--GT--GGT-------------TCTT---CAC--------GGGGCC-----------ATGCGCGCTTT----------------------------------------AGTGGCACCAGCTCTCGAAAGGGCATCGGGTTAATATTCCCGAACCAGACACCTGGATGCTGCCCG---------------TG-G--A--CT--G--G-C--CTTCC-------TA-------------------GAAA-----------------------------T---G----GGGGGG-T-T--GG--GCT---G--------------CGGGTGGAGCACGGCAACGTATATGTAT--------GTGTGT-----------------ATACTCGGCGACACTTGCGATAGCCCTGGGAAGAGTTGTCTTTTCTTCTTAACCGTACCAACCGTGTGCACAGCCCTGGAAGCAGTTTACCTTGAGAGAGGGCTGGAGGTCGGGTAAAGCGCTGCACTTATTGCAGCGTCCAGTGCGCTGTCGAGAGTCCCTGAAAAGCTGAGTCAGGACTGG--ATCATGTTT------------------------------------------
>Caulophacus_Caulodiscus_valdiviae
CCCGAAA-GATGGTGAACTATGCCTGAATAGGGTGAAGCCAGAGGAAACTCTGGTGGAAGCTCGTAGCGGTTCTGACGTGCAAATCGATCGTCAAATTTGGG-TATAGGGGCGAAAGACTAATCGAACCATCTAGTAGCTGGCTCCCTCCGAGGTTTCCCTCAGGATAGCTGGAGCCCG-----ATGTG--------TGTAGTTTTATCAGGTAAAGCGAATGATTAGAGGTATTGGGGTTGAAATGGCCTCAACCTATTCTCAAACTTTAAATGGGTAAGAGGCACAGCTTACTTGA--------GTG-----------------------------------------------------------------------------------------------------------AAGTTGTGT------------------------------------------------TGTGT--TATATGT---------------------------------------GAATACAGGGGCTCTTAGTGGGCCATTTTTGGTAAGCAGAACTGGCGATGCGGGATGAACCGAACGCTGGGTTAAGGTGCCCAAGTCAACGCTCATGAGATCCCAGGAAAGGTGTTGGTTGATACAGACAGCAGGACGGTGGCCATGGAAGTTGGAATCCGCTAAGGAGTGTGTAACAACTCACCTGCCGAATCAACTAGCCCTGAAAATGGATGGCGCTCAAGCGTTGCACCTATCCCCGGCCGCCGTGGGGAGTA--GGCCAGTGCTGGTGACACGGCGTGTAGGAGGGCGCGGGGCTGTG-TG-TGTGTAT---------GCTGTGCAGGCTGGTGCGTGAGCCCAGCTGAAGCCGGCCCTGGTGCAGATCTTGGTGGTAGTA-GCAATTATTCAAA-TGAGAA--------------CTTTGAAGGCCGAAGTGGAGAAGGGTTCCACGTGAACAGCAYTTGGACGTGGGTGAGTCGGTCCTAAGAGATGGGCGAAAGCCTGGTTAGTAAGGGTGCAGATGTG--TCGCCCT-----------TCAG-----------GGGGCAGGCATGTCCGGGTT-GTGTGT--GT--GGT-------------TCTT---TAC--------GGGGCC-----------ATGCGCGCTTT----------------------------------------AGTGGCACCAGCTCTCGAAAGGGCATCGGGTTAATATTCCCGAACCAGACACCTGGATGCTGCCCG---------------TG-G--C--GC--G--G-C--CTTCC-------T--------------------GCAA---------------------------------G----GGGGGG-T-T--GG--GAT---G--------------CGGGTGGAGCACGGCGACGTATATGTAT--------GTGTGT-----------------ATACTCGGCGACGCTTGCGATAGCCCTGGGAAGAGTTGTCTTTTCTTCTTAACCGTACCAACCGTGTGCACAGCCCTGGAAGCAGTTTACCTTGAGAGAGGGCTGGAGGTCGGGTAAAGCGCTGCACTTATTGCAGCGTCCAGTGCGCTGTCGAGAGTCCCTGAAAAGCTGAGTCAGGACTGG--ATCATGTTTAGTCTCGTGTCTGGCCGTACCCATCACCGCATCAGG-TCTCC
>Caulophacus_Oxydiscus_weddelli
CCCGAAA-GATGGTGAACTATGCCTGAATAGGGTGAAGCCAGAGGAAACTCTGGTGGAAGCTCGTAGCGGTTCTGACGTGCAAATCGATCGTCAAATTTGGG-TATAGGGGCGAAAGACTAATCGAACCATCTAGTAGCTGGTTCCCTCCGAAGTTTCCCTCAGGATAGCTGGAGCCCG-----ATGTG--------TGTAGTTTTATCAGGTAAAGCGAATGATTAGAGGTATTGGGGTTGAAATGGCCTCAACCTATTCTCAAACTTTAAATGGGTAAGAGGCACAGCTTACTTGA--------GTG-----------------------------------------------------------------------------------------------------------AAGTTGTGT------------------------------------------------TGTGT--TATATGT---------------------------------------GAATACAGGGGCTCTTAGTGGGCCATTTTTGGTAAGCAGAACTGGCGATGCGGGATGAACCGAACGCTGGGTTAAGGTGCCCAAGTCAACGCTCATGAGATCCCAGGAAAGGTGTTGGTTGATACAGACAGCAGGACGGTGGCCATGGAAGTTGGAATCCGCTAAGGAGTGTGTAACAACTCACCTGCCGAATCAACTAGCCCTGAAAATGGATGGCGCTCAAGCGTTGCACCTATCCCCGGCCGCCGTGTGGAGTA--GGCCAGTGCTGGTGACACGGCGTGTAGGAGGGCGCGGGGCTGTG-TG-TGTGTAT---------GCTGTGCAGGCTGGTGCGTGAGCCCAGCTGAAGCCGGCCCTGGTGCAGATCTTGGTGGTAGTA-GCAATTATTCAAA-TGAGAA--------------CTTTGAAGGCCGAAGTGGAGAAGGGTTCCACGTGAACAGCATTTGGACGTGGGTGAGTCGGTCCTAAGAGATGGGCGAAAGCCTGGTTAGTAAGGGTGCAGATGTG--TCGCCCT-----------TCAG-----------GGGGCAGGCATGTCCGGGTT-GTGTGT--GT--GGT-------------TCCT---TAC--------GGGGCC-----------ATGCGCGCTTT----------------------------------------AGTGGCACCAGCTCTCGAAAGGGCATCGGGTTAATATTCCCGAACCAGACACCTGGATGCTGCCCG---------------TG-G--C--GC--G--G-C--CTTCC-------T--------------------GCGA---------------------------------G----GGGGGG-T-T--GG--GCT---G--------------CGGGTGGAGCACGGCAACGTATATGTAT--------GTGTGT-----------------ATACTCGGCGACGCTTGCGATAGCCCTGGGAAGAGTTGTCTTTTCTTCTTAACCGTACCAACCGTGTGCACAGCCCTGGAAGCAGTTTACCTTGAGAGAGGGCTGGAGGTCGGGTAAAGCGCTGCACTTATTGCAGCGTCCAGCGCGCTGTCGAGAGTCCCTGAAAAGCTGAGTCAGGACTGG--ATCATGTTTAGTCTCGTGTCTGGCCGTACCCATCACCGCATCAGG-TCTCC
>Caulophacus_Caulophacus_arcticus
-----------------------------------------------ACTCTGGTGGAAGCTCGTAGCGGTTCTGACGTGCAAATCGATCGTCAAATTTGGG-TATAGGGGCGAAAGACTAATCGAACCATCTAGTAGCTGGTTCCCTCCGAAGTTTCCCTCAGGATAGCTGGAGCCCG-----ATGTG--------TGTAGTTTTATCAGGTAAAGCGAATGATTAGAGGTATTGGGGTTGAAATGGCCTCAACCTATTCTCAAACTTTAAATGGGTAAGAGGCACAGCTTACTTGA--------GTG-----------------------------------------------------------------------------------------------------------AAGTTGTGT------------------------------------------------TGTGT--TATATGT---------------------------------------GAATACAGGGGCTCTTAGTGGGCCATTTTTGGTAAGCAGAACTGGCGATGCGGGATGAACCGAACGCTGGGTTAAGGTGCCCAAGTCAACGCTCATGAGATCCCAGGAAAGGTGTTGGTTGATACAGACAGCAGGACGGTGGCCATGGAAGTTGGAATCCGCTAAGGAGTGTGTAACAACTCACCTGCCGAATCAACTAGCCCTGAAAATGGATGGCGCTCAAGCGTTGCACCTATCCCCGGCCGCCGTGTGGAGTA--GGCCAGTGCTGGTGACACGGCGTGTAGGAGGGCGCGGGGCTGTG-TG-TGTGTAT---------GCTGTGCAGGCTGGTGCGTGAGCCCAGCTGAAGCCGGCCCTGGTGCAGATCTTGGTGGTAGTA-GCAATTATTCAAA-TGAGAA--------------CTTTGAAGGCCGAAGTGGAGAAGGGTTCCACGTGAACAGCATTTGGACGTGGGTGAGTCGGTCCTAAGAGATGGGCGAAAGCCTGGTTAGTAAGGGTGCAGATGTG--TCGTCCY-----------TCAG-----------GGGGCAGGCATGTCCGGGTT-GTGTGT--GT--GGT-------------TCTT---CAC--------GGGGCC-----------ATGCGCGCTTT----------------------------------------AGTGGCACCAGCTCTCGAAAGGGCATCGGGTTAATATTCCCGAACCAGACACCTGGATGCTGCCCG---------------TG-G--A--CTY-G--G-C--CTTCC-------T--------------------GCAA---------------------------------G----GGGGGG-T-T--GG--GCT---G--------------CGGGTGGAGCACGGCAACGTATATGTAT--------GTGTGT-----------------ATACTCGGCGACGCTTGCGATAGCCCTGGGAAGAGTTGTCTTTTCTTCTTAACCGTACCAACCGTGTGCACAGCCCTGGAAGCAGTTTACCTTGAGAGAGGGCTGGAGGTCGGGTAAAGCGCTGCACTTATTGCAGCGTCCAGTGCGCTGTCGAGAGTCCCTGAAAAGCTGAGTCAGGACTGG--ATCATGTTTAGTCTCGTGTCTGGCCGTACCCATCACCGCATCAG--TCTCC
>Caulophacus_Caulophacus_serpens_126084
--------GATGGTGAACTATGCCTGAATAGGGTGAAGCCAGAGGARACTCTGGTGGAAGCTCGTAGCGGTTCTGACGTGCAAATCGATCGTCAAATTTGGG-TATAGGGGCGAAAGACTAATCGAACCATCTAGTAGCTGGTTCCCTCCGAAGTTTCCCTCAGGATAGCTGGAGCCCG-----GTGTG--------TGTAGTTTTATCAGGTAAAGCGAATGATTAGAGGTATTGGGGTTGAAATGGCCTCAACCTATTCTCAAACTTTAAATGGGTAAGAGGCACAGCTTACTTGA--------GTG-----------------------------------------------------------------------------------------------------------AAGTTGTG----------------------------------------------TTGTGTTATATATATGT---------------------------------------GAATACAGGGGCTCTTAGTGGGCCATTTTTGGTAAGCAGAACTGGCGATGCGGGATGAACCGAACGCTGGGTTAAGGTGCCCAAGTCAACGCTCATGAGATCCCAGGAAAGGTGTTGGTTGATACAGACAGCAGGACGGTGGCCATGGAAGTTGGAATCCGCTAAGGAGTGTGTAACAACTCACCTGCCGAATCAACTAGCCCTGAAAATGGATGGCGCTCAAGCGTTGCACCTATCCCCGGCCGCCGTGTGGAGTA--GGCCAGTGCTGGTGACACGGCGTGTAGGAGGGCGCGGGGCTGTG-TG-TGTGTAT---------GCTGTGCAGGCTGGTGCGTGAGCCCAGCTGAAGCCGGCCCTGGTGCAGATCTTGGTGGTAGTA-GCAATTATTCAAA-TGAGAA--------------CTTTGAAGGCCGAAGTGGAGAAGGGTTCCACGTGAACAGCATTTGGACGTGGGTGAGTCGGTCCTAAGAGATGGGCGAAAGCCTGGTTAGTAAGGGT----------------------------------------------------------------------------------------------------------------------------------------------------------------------------------------------------------------------------------------------------------------------------------------------------------------------------------------------------------------------------------------------------------------------------------------------------------------------------------------------------------------------------------------------------------------------------------------------------------------------------------------------------------------------------------------------------------------
>Caulophacus_Caulophacus_discohexaster_126342
CCCGAAAAGATGGTGAACTATGCCTGAATAGGGTGAAGCCAGAGGAAACTCTGGTGGAAGCTCGTAGCGGTTCTGACGTGCAAATCGATCGTCAAATTTGGG-TATAGGGGCGAAAGACTAATCGAACCATCTAGTAGCTGGTTCCCTCCGAAGTTTCCCTCAGGATAGCTGGAGCCCGG---TGTGTG--------TGTAGTTTTATCAGGTAAAGCGAATGATTAGAGGTATTGGGGTTGAAATGGCCTCAACCTATTCTCAAACTTTAAATGGGTAAGAGGCACAGCTTACTTGA--------GTG-----------------------------------------------------------------------------------------------------------AAGTTGTG--------------------------------------------------TTGTGTTATATGT---------------------------------------GAATACAGGGGCTCTTAGTGGGCCATTTTTGGTAAGCAGAACTGGCGATGCGGGATGAACCGAACGCTGGGTTAAGGTGCCCAAGTCAACGCTCATGAGATCCCAGGAAAGGTGTTGGTTGATACAGACAGCAGGACGGTGGCCATGGAAGTTGGAATCCGCTAAGGAGTGTGTAACAACTCACCTGCCGAATCAACTAGCCCTGAAAATGGATGGCGCTCAAGCGTTGCACCTATCCCCGGCCGCCGTGTGGAGTA--GGCCAGTGCTGGTGACACGGCGTGTAGGAGGGCGCGGGGCTGTG-TG-TGTGTAT---------GCTGTGCAGGCTGGTGCGTGAGCCCAGCTGAAGCCGGCCCTGGTGCAGATCTTGGTGGTAGTA-GCAATTATTCAAA-TGAGAA--------------CTTTGAAGGCCGAAGTGGAGAAGGGTTCCACGTGAACAGCATTTGGACGTGGGTGAGTCGGTCCTAAGAGATGGGCGAAAGCCTGGTTAGTAAGGGTGCAGATGTG--TCGTCCT-----------TCAG-----------GGGGCAGGCATGTCCGGGTT-GTGTGT--GT--GGT-T-----------CCTT---TAC---G----GGGGCC-----------ATGCGCGCTTT----------------------------------------AGTGGCACCAGCTCTCGAAAGGGCATCGGGTTAATATTCCCGAACCAGACACCTGGATGCTGCCCG---------------TG-G--A--CY--G--G-C--CTYCC-------T--------------------GCAA---------------------------------------GGGGG-G-GTTGG--GCT---G--------------CGGGTGGAGCACGGCAACGTATATGTAT--------GTGTGT-----------------ATACTCGGCGACGCTTGCGATAGCCCTGGGAAGAGTTGTCTTTTCTTCTTAACCGTACCAACCGTGTGCACAGCCCTGGAAGCAGTTTACCTTGAGAGAGGGCTGGAGGTCGGGTAAAGCGCTGCACTTATTGCAGCGTCCAGTGCGCTGTCGAGAGTCCCTGAAAAGCTGAGTCAGGACTGG--ATCATGTTTAGTCTCGTGTCTGGCCGTACCCATCACCGCATCAGG-TCTCC
>Caulophacus_Caulophacus_sp_SMF11691
----------------------------------------------------------AGCTCGTAGC--TTCTGACGTGCAAATCGATCGTCAAATTTGGG-TATAGGGGCGARAGWCTAATCGAMCCATCTAGTAGCTGGTTCYCTCCGAAGTTTCYCTCAGGATAGCKGGAGCSCG-MT-CATGTGTGTGTGTGTGTAGTTTTATCAGGTAAAGCGAATGATTAGAGGTATTGGGGTTGAAATGACCTCAACCTATTCTCAAACTTTAAATGGGTAAGAGGCACAGCTTACTTGA--------GTG-----------------------------------------------------------------------------------------------------------AAGTTGTGT------------------------------------------------TGTGT--R-TATGT---------------------------------------GAATACAGGGGCTCTTAGTGGGCCATTTTTGGTAAGCAGAACTGGCGATGCGGGATGAACCGAACGCTGGGTTAAGGTGCCCAAGTCAACGCTCATGAGATCCCATGAAAGGTGTTGGTTGATACAGACAGCAGGACGGTGGCCATGGAAGTTGGAATCCGCTAAGGAGTGTGTAACAACTCACCTGCCGAATCAACTAGCCCTGAAAATGGATGGCGCTCAAGCGTTGCACCTATCCCCGGCCGCCGTGTGGAGTA--GGCCAGTGCTGGTGACACGGCGTGTAGGAGGGCGCGGGGCTGTG-TG-TGTGTAT---------GCTGTGCAGGCTGGTGCGTGAGCCCAGCTGAAGCCGGCCCTGGTGCAGATCTTGGTGGTAGTA-GCAATTATTCAAA-TGAGAA--------------CTTTGAAGGCCGAAGTGGAGAAGGGTTCCACGTGAACAGCATTTGGACGTGGGTGAGTCGGTCCTAAGAGATGGGCGAAAGCCTGGTTAGTAAGGGTGCAGATGTG--TCGTCCT-----------TCAG-----------GGGGCAGGCATGTCCGGGTT-GTGTGT--GT--GGT-------------TCTT---TAC--------GGGGCC-----------ATGCGCGCTTT----------------------------------------AGTGGCACCAGCTCTCGAAAGGGCATCGGGTTAATATTCCCGAACCAGACACCTGGATGCTGCCCG---------T--------------------------------------------------------------------------------------------------------------------------------------------GGTGGAGCACGGCAACGTATATGTAT--------GTGTGT-----------------ATACTCGGCGACGCTTGCGATAGCCCTGGGAAGAGTTGTCTTTTCTTCTTAACCGTACCAACCGTGTGCACAGCCCTGGAAGCAGTTTACCTTGAGAGAGGGCTGGAGGTCGGGTAAA----------------------------------------------------------------------------------------------------------------------
>Caulophacus_Caulophacus_sp_SMF12065
----------------------------------------------------------AGCTCGTAGCGGTTCTGACGTGCAAATCGATCGTCAAATTTGGG-TATAGGGGCGAAAGACTAATCGAACCATCTAGTAGCTGGTTCCCTCCGAAGTTTCCCTCAGGATAGCTGGAGCCCG-AT-CATGTGTGTGTGTGTGTAGTTTTATCAGGTAAAGCGAATGATTAGAGGTATTGGGGTTGAAATGACCTCAACCTATTCTCAAACTTTAAATGGGTAAGAGGCACAGCTTACTTGA--------GTG-----------------------------------------------------------------------------------------------------------AAGTTGTGT------------------------------------------------TGTGT--G-TATGT---------------------------------------GAATACAGGGGCTCTTAGTGGGCCATTTTTGGTAAGCAGAACTGGCGATGCGGGATGAACCGAACGCTGGGTTAAGGTGCCCAAGTCAACGCTCATGAGATCCCATGAAAGGTGTTGGTTGATACAGACAGCAGGACGGTGGCCATGGAAGTTGGAATCCGCTAAGGAGTGTGTAACAACTCACCTGCCGAATCAACTAGCCCTGAAAATGGATGGCGCTCAAGCGTTGCACCTATCCCCGGCCGCCGTGTGGAGTA--GGCCAGTGCTGGTGACACGGCGTGTAGGAGGGCGCGGGGCTGTG-TG-TTTGTAT---------GCTGTGCAGGCTGGTGCGTGAGCCCAGCTGAAGCCGGCCCTGGTGCAGATCTTGGTGGTAGTA-GCAATTATTCAAA-TGAGAA--------------CTTTGAAGGCCGAAGTGGAGAAGGGTTCCACGTGAACAGCATTTGGACGTGGGTGAGTCGGTCCTAAGAGATGGGCGAAAGCCTGGTTAGTAAGGGTGCAGATGTG--TCGTCCT-----------TCAG--G--------GGGGCAGGCATGTCCGGGTT-GTGTGT--GT--GGT-------------TCTT---CAC--------GGGGCC-----------ATGCGCGCTTT----------------------------------------AGTGGCACCAGCTCTCGAAAGGGCATCGGGTTAATATTCCCGAACCAGACACCTGGATGCTGCCCG---------T--------------------------------------------------------------------------------------------------------------------------------------------GGTGGAGCACGGCAACGTATATGTAT--------GTGTGT-----------------ATACTCGGCGACGCTTGCGATAGCCCTGGGAAGAGTTGTCTTTTCTTCTTAACCGTACCAACCGTGTGCACAGCCCTGGAAGCAGTTTACCTTGAGAGAGGGCTGGAGGTCGGGTAAAGCGCTGCACTTATTGCA-----------------------------------------------------------------------------------------------------
>Lophocalyx_sp_SMF12066
-------------------------------------------------------------------------------------------------------------------------------------------------------------------------------------------------TGTGTGTAGTTTTATCAGGTAAAGCGAATGATTAGAGGTATTGGGGTTGAAATGACCTCAACCTATTCTCAAACTTTAAATGGGTAAGAGGCACAGCTTACTTGA--------GTG-----------------------------------------------------------------------------------------------------------AAGTTGTGT------------------------------------------------TGTGT--G---TGT---------------------------------------GAATACAGGGGCTCTTAGTGGGCCATTTTTGGTAAGCAGAACTGGCGATGCGGGATGAACCGAACGCTGGGTTAAGGTGCCCAAGTCAACGCTCATGAGATCCCAGGAAAGGTGTTGGTTGATACAGACAGCAGGACGGTGGCCATGGAAGTTGGAATCCGCTAAGGAGTGTGTAACAACTCACCTGCCGAATCAACTAGCCCTGAAAATGGATGGCGCTCAAGCGTTGCACCTATCCCCGGCCGCCGTGTGGAGTA--GGCCAGTGCTGGTGACACGGCGTGTAGGAGGGCGCGGGGCTGTG-TG-TGTGTAT---------GCTGTGCAGGCTGGTGCGTGAGCCCAGCTGAAGCCGGCCCTGGTGCAGATCTTGGTGGTAGTA-GCAATTATTCAAA-TGAGAA--------------CTTTGAAGGCCGAAGTGGAGAAGGGTTCCACGTGAACAGCATTTGGACGTGGGTGAGTCGGTCCTAAGAGATTGGCGAAAGCCTGGTTAGTAAGGGTGCAGATGTG--CCGTCCT-----------TCAG-----------GGGGCAGGCATGTCCGGGTT-GTGCGT--GT--GGT-------------TCTT---CAC--------GGGGCC-----------ATGCGTGCTTT----------------------------------------AGTGGCACCAGCTCTCGAAAGGGCATCGGGTTAATATTCCCGAACCAGACACCTGGATGCTGCCCG---------T--------------------------------------------------------------------------------------------------------------------------------------------GGTGGAGCACGGCAACGTATATGTAT--------GTGTGT-----------------ATACTCGGCGACGCTTGCGATAGCCCTGGGAAGAGTTGTCTTTTCTCCTTAACCGTACCAACCGTGTGCACAGCCCTGGAAGCAGTTTACCTTGAGAGAGGGCTGGAGGTCGGGTAAAGCGCTGCACTTATTGCAGCGTCCAGTGCGCTGTCGAGAGTCCCTGAAAAGCTGAGTCAGGACTGG--ATCATGTTTAGTCTCGTGTCTGGCGG-------------------------
>Lophocalyx_profundus
CCCGAAA-GATGGTGAACTATGCCTGAATAGGGTGAAGCCAGAGGAAACTCTGGTGGAAGCTCGTAGCGGTTCTGACGTGCAAATCGATCGTCAAATTTGGG-TATAGGGGCGAAAGACTAATCGAACCATCTAGTAGCTGGTTCCCTCCGAAGTTTCCCTCAGGATAGCTGGAGCCCG-AT-CATGTGT---TGTGTGTAGTTTTATCAGGTAAAGCGAATGATGAGAGGTATTGGGGTTGAAATGACCTCAACCTATTCTCAAACTTTAAATGGGTAAGAGGCACAGCTTACTTGA--------GTG-----------------------------------------------------------------------------------------------------------AAGTTGTGT------------------------------------------------TGTGT--G---TGT---------------------------------------GAATACAGGGGCTCTTAGTGGGCCATTTTTGGTAAGCAGAACTGGCGATGCGGGATGAACCGAACGCTGGGTTAAGGTGCCCAAGTCAACGCTCATGAGATCCCAGGAAAGGTGTTGGTTGATACAGACAGCAGGACGGTGGCCATGGAAGTTGGAATCCGCTAAGGAGTGTGTAACAACTCACCTGCCGAATCAACTAGCCCTGAAAATGGATGGCGCTCAAGCGTTGCACCTATCCCCGGCCGCCGTGTGGAGTA--GGCCAGTGCTGGTGACACGGCGTGTAGGAGGGCGCGGGGCTGTG-TG-TGTGTAT---------GCTGTGCAGGCTGGTGCGTGAGCCCAGCTGAAGCCGGCCCTGGTGCAGATCTTGGTGGTAGTA-GCAATTATTCAAA-TGAGAA--------------CTTTGAAGGCCGAAGTGGAGAAGGGTTCCACGTGAACAGCATTTGGACGTGGGTGAGTCGGTCCTAAGAGATTGGCGAAAGCCTGGTTAGTAAGGGTGCAGATGTG--CCGTCCT-----------TCAG-----------GGGGCAGGCATGTCCGGGTT-GTGCGT--GT--GGT-------------TCTT---CAC--------GGGGCC-----------ATGCGTGCTTT----------------------------------------AGTGGCACCAGCTCTCGAAAGGGCATCGGGTTAATATTCCCGAACCAGACACCTG-ATGCTGCCCG---------------TG-G--A--CT--G--G-C--CTCCC-------T--------------------GCAA---------------------------------G----GGGGGG-T-T--GG--GCT---G--------------CGGGTGGAGCACGGCAACGTATATGTAT--------GTGTGT-----------------ATACTCGGCGACGCTTGCGATAGCCCTGGGAAGAGTTGTCTTTTCTTCTTAACCGTACCAACCGTGTGCACAGCCCTGGAAGCAGTTTACCTTGAGAGAGGGCTGGAGGTCGGGTAAAGCGCTGCACTTATTGCAGCGTCCAGTGCGCTGTCGAGAGTCCCTGAAAAGCTGAGTCAGGACTGG--ATCATGTTTAGTCTCGTGTCTGGCCGTACCCATCACCGCATCAGG-TCTCC
>Lophocalyx_nsp_126005
----------------------------------------------------------------------------------------------------------------------------------------------------------------------------------------------------------------------------------------------------------------------------------------------------------------------------------------------------------------------------------------------------------------------------------------------------------------------------------------------------------------------------------------------------------------------------------------------------------------------------------------------------------------------------------------------------------------------------------------------------------------------------------------------------------------------------------------------------------------------------------------------------------------------------------------------------------------------------------------------------------------ACGTGAACAGCATTTGGACGTGGGTGAGTCGGTCCTAAGAGATGGGCGAAAGCCTGGTTAGTAAGGGTGCAGATGTG--TCGTCCC-----------TCAG-----------GGGGCAGGCATGTCCGGGTT-GTGTGT--GT--GGT-------------TCTT---CAC--------GGGGCC-----------ATGCGTGCTTT----------------------------------------AGTGGCACCAGCTCTCGAAAGGGCATCGGGTTAATATTCCCGAACCAGACACCTGGATGCTGCCCG---------------TG-G--A--CT--G--G-C--CTCCC-------T--------------------GCAA---------------------------------------GGGGG-G-GTTGG--GCT---G--------------CGGGTGGAGCACGGCAACGTATATGTAT--------GTGTGT-----------------ATACTCGGCGACGCTTGCGATAGCCCTGGGAAGAGTTGTCTTTTCTTCTTAACCGTACCAACCGTGTGCACAGCCCTGGAAGCAGTTTACCTTGAGAGAGGGCTGGAGGTCGGGTAAAGCGCTGCACTTATTGCAGCGTCCAGTGCGCTGTCGAGAGTCCCTGAAAAGCTGAGTCAGGACTGG--ATCATGTT-AGTCTCGTGTCTGGCCGTACCCATCACCGCATCAGG-TCTCC
>Caulophacella_tenuis
-----------------------------------------------ACTCTGYTGGAAGCTCGTAGCGGTTCTGACGTGCAAATCGATCGTCAAATTTGGG-TATAGGGGCGAAAGACTAATCGAACCATCTAGTAGCTGGTTCCCTCCGAAGTTTCCCTCAGGATAGCTGGAGCCCG-AT-CATGTGT---TGTGTGTAGTTTTATCAGGTAAAGCGAATGATTAGAGGTATTGGGGTTGAAATGACCTCAACCTATTCTCAAACTTTAAATGGGTAAGAAGCACAGCTTACTTGA--------GTG-----------------------------------------------------------------------------------------------------------AAGTTGTGT------------------------------------------------TGTGT--GTTATGT---------------------------------------GAATACAGGGGCTCTTAGTGGGCCATTTTTGGTAAGCAGAACTGGCGATGCGGGATGAACCGAACGCTGGGTTAAGGTGCCCAAGTCAACGCTCATGAGATCCCATGAAAGGTGTTGGTTGATACAGACAGCAGGACGGTGGCCATGGAAGTTGGAATCCGCTAAGGAGTGTGTAACAACTCACCTGCCGAATCAACTAGCCCTGAAAATGGATGGCGCTCAAGCGTTGCACCTATCCCCGGCCGCCGTGTGGAGTA--GGCCAGTGCTGGTGACACGGCGTGTAGGAGGGCGCGGGGCTGTG-TG-TGTGTAT---------GCTGTGCAGGCTGGTGCGTGAGCCCAGCTGAAGCCGGCCCTGGTGCAGATCTTGGTGGTAGTA-GCAATTATTCAAA-TGAGAA--------------CTTTGAAGGCCGAAGTGGAGAAGGGTTCCACGTGAACAGCATTTGGACGTGGGTGAGTCGGTCCTAAGAGATGGGCGAAAGCCTGGTTAGTAAGGGTGCAGATGTG--YCGTYCC-----------TCAG-----------GGGGCAGGCATGTCCGGGTT-GTGCGT--GT--GGT-------------TCTT---CAC--------GGGGCC-----------ATGCGTGCTTT----------------------------------------AGTGGCACCAGCTCTCGAAAGGGCATCGGGTTAATATTCCCGAACCAGACACCTGGATGCTGCCCG---------------TG-G--A--CT--G--G-C--CTCCC-------T--------------------GCAA---------------------------------G----GGGGGG-T-T--GG--GCT---G--------------CGGGTGGAGCACGGCAACGTATATGTAT--------GTGTGT-----------------ATACTCGGCGACGCTTGCGATAGCCCTGGGAAGAGTTGTCTTTTCTTCTTAACCGTACCAACCGTGTGCACAGCCCTGGAAGCAGTTTACCTTGAGAGAGGGCTGGAGGTCGGGTAAAGCGCTGCACTTATTGCAGCGTCCAGTGCGCTGTCGAGAGTCCCTGAAAAGCTGAGTCAGGACTGG--ATCATGTT-AGTCTCGTGTCTGGCCGTACCCATCACCGCATCAGG-TCTCC
>Scyphidium_australiense_126237
----------------------------------------------------------------------------------------------------------------------------------------------------------------------------------------------------------------------------------------------------------------------------------------------------------------------------------------------------------------------------------------------------------------------------------------------------------------------------------------------------------------------------------------------------------------------------------------------------------------------------------------------------------------------------------------------------------------------------------------------------------------------------------------------------------------------------------------------------------------------------------------------------------------------------------------------------------------------------------------------------------------------------------------TGAGTCGGTCTTAAGAGATGGGCGAAAGCCTGGTTAGTAAGGGTGCAGATGTG--CTGTCCT------T----TCAT--C--------GGGGCACGCATATCCTGGTG-------------GGT-------------TCCT---CAC--------GGGACC-------------GCCTTA-------------------------------------------GGTGGCACCAGCTCTCGAAAGGGCATCGGGTTAATATTCCCGAACCAGACACCTGGATGCTGCCTG---------T-----TT-T--C--TC--G--A-T--TGGCC-------TCT------------------TCAC----------------------------GG---G----GGTTGG-T-T--GG--GGG---G--------------CAGGTGGAGCACGGCAACGTATATGTAT--------GTGTGT-----------------ATACTCGGCGACGCTTGCGATAGCCCTGGGAAGAGTTGTCTTTTCTTCTTAACCGTACCAACCGTGTGCACAGCCCTGGAAGCAGTTTACCTTGAGAGAGGGCTGGAGGTCGGGTAAAGCGCTGCACTTATTGCAGCGTCCAGTGCGCTGTCGAGAGCCCCTGAAAAGCTGAGTCAGGACTGG--ACCATGTT-AGTCTCGTGTCTGGCC--------------------------
>Rossella_sp1
------------------------------------------------------------------------------------------------------------------------------------------------------------------------------------------------------------------------------------------------------------------------------------------------------------------------------------------------------------------------------------------------------------------------------------------------------------------------------------------------------------------------------------------------------------------------------------------------------------------------------------------------------------------------------------------------------------------------------------------------------------------------------------------------------------------------------------------------------------------------------------------------------------------------------------------------------------------------------------------------------------------GTGAACAGCATTTGGACGTGGGTGAGTCGGTC-TAAGAGATGGGCGAAAGCCTGGTTAGTAAGGGTGCAGATGTGCGCTGTYCC------T----TCAT--C--------GGGGCACGCATATCCTGGTT-------------GGT-------------TCTT---CAC--------GGGACC-------------GCCTTA-------------------------------------------GGTGGCACCAGCTCTCGAAAGGGCATCGGGTTAATATTCCCGAACCAGACACCTGGATGCTGCCTG---------CC----TC-G--A--TT--G--G-C--CTCT-----------------------------TCAC---------------------------------------GGGGG-T-T--GA--TTG---GA-------------CAGGTGGAGCACGGCAACGTATATGTAT--------GTGTGT-----------------ATACTCGGCGACGCTTGCGATAGCCCTGGGAAGAGTTGTCTTTTCTTCTTAACCGTACCAACCGTGTGCACAGCCCTGGAAGCAGTTTACCTTGAGAGAGGGCTGGAGGTCGGGTAAAGCGCTGCACTTATTGCAGCGTCCAGTGCGCTGTCGAGAGCCCCTGAAAAGCTGAGTCAGGACTGG--ACCATGTT-AGTCTCGTGTCTGGCCGTACCCATCACCGCATCAGG-TCTCC
>Rossella_sp2
--------------------------------------------------------------------------------------------------------------------------------------------------------------------------------------------------------------------------------------------------------------------------------ATGGGTAAGAGGCACAGCTTGCTTAA--------GTG-----------------------------------------------------------------------------------------------------------AAGTTGTGT-------------------------------------------------GTGT--TATATGT---------------------------------------GAATACAGGGGCTCTTAGTGGGCCATTTTTGGTAAGCAGAACTGGCGATGCGGGATGAACCGAACGCTGGGTTAAGGTGCCCAAGTCAACGCTCATGAGATCCCAGGAAAGGTGTTGGTTGATACAGACAGCAGGACGGTGGCCATGGAAGTCGGAATCCGCTAAGGAGTGTGTAACAACTCACCTGCCGAATCAACTAGCCCTGAAAATGGATGGCGCTCAAGCGTTGCACCTATCCCCGGCCGCCGTGTGGAGTA--GGCCAGTGTTGGTGACACGGCGTGTAGGAGGGCGCGGGGCTGTG-TG-TGTGTAT---------GCTGTGCAGGCTGGTGCGTGAGCCCAGCTGAAGCCGGCCCTGGTGCAGATCTTGGTGGTAGTA-GCAATTATTCAAA-TGAGAA--------------CTTTGAAGGCCGAAGTGGAGAAGGGTTCCACGTGAACAGCATTTGGACGTGGGTGAGTCGGTCCTAAGAGATGGGCGAAAGCCTGGTTAGTAAGGGTGCAGATGTGCGCTGTTCC------T----TCAT--C--------GGGGCACGCATATCCTGGTT-------------GGT-------------TCTT---CAC--------GGGACC-------------GCCTTA-------------------------------------------GGTGGCACCAGCTCTCGAAAGGGCATCGGGTTAATATTCCCGAACCAGACACCTGGATGCTGCCTG---------CC----TC-G--A--TT--G--G-C--CTCT-----------------------------TCAC---------------------------------------GGGGG-T-T--GA--TTG---GG-------------CAGGTGGAGCACGGCAACGTATATGTAT--------GTGTGT-----------------ATACTCGGCGACGCTTGCGATAGCCCTGGGAAGAGTTGTCTTTTCTTCTTAACCGTACCAAC---GTGCACAGCCCTGGAAGCAGTTTACCTTGAGAGAGGGCTGGAGGTCG----------------------------------------------------------------------------------------------------------------------------
>Rossella_fibulata
--------------------------------------------------------------------------------------------------------------------------------------------------------------------------------------------------------------------------------------------------------------------------------ATGGGTAAGAGGCACAGCTTGCTTAA--------GTG-----------------------------------------------------------------------------------------------------------AAGTTGTGT-------------------------------------------------GTGT--TATATGT---------------------------------------GAATACAGGGGCTCTTAGTGGGCCATTTTTGGTAAGCAGAACTGGCGATGCGGGATGAACCGAACGCTGGGTTAAGGTGCCCAAGTCAACGCTCATGAGATCCCAGGAAAGGTGTTGGTTGATACAGACAGCAGGACGGTGGCCATGGAAGTCGGAATCCGCTAAGGAGTGTGTAACAACTCACCTGCCGAATCAACTAGCCCTGAAAATGGATGGCGCTCAAGCGTTGCACCTATCCCCGGCCGCCGTGTGGAGTA--GGCCAGTGTTGGTGACACGGCGTGTAGGAGGGCGCGGGGCTGTG-TG-TGTGTAT---------GCTGTGCAGGCTGGTGCGTGAGCCCAGCTGAAGCCGGCCCTGGTGCAGATCTTGGTGGTAGTA-GCAATTATTCAAA-TGAGAA--------------CTTTGAAGGCCGAAGTGGAGAAGGGTTCCACGTGAACAGCATTTGGACGTGGGTGAGTCGGTCCTAAGAGATGGGCGAAAGCCTGGTTAGTAAGGGTGCAGATGTGCGCTGTYYC------T----TCAT--C--------GGGGCACGCATATCCTGGTT-------------GGT-------------TCTT---CAC--------GGGACC-------------GCCTTA-------------------------------------------GGTGGCACCAGCTCTCGAAAGGGCATCGGGTTAATATTCCCGAACCAGACACCTGGATGCTGCCTG---------CC----TC-G--A--TT--G--G-C--CCCT-----------------------------TCAC---------------------------------------GGGGG-T-T--GA--TTG---GA-------------CAGGTGGAGCACGGCAACGTATATGTAT--------GTGTGT-----------------ATACTCGGCGACGCTTGCGATAGCCCTGGGAAGAGTTGTCTTTTCTTCTTAACCGTACCAACCGTGTGCACAGCCCTGGAAGCAGTTTACCTTGAGAGAGGGCTGGAGGTCGGGTAAAGCGCTGCACTTAT---------------------------------------------------------------------------------------------------------
>Rossella_levis
--------------------------------------------------------------------------------------------------------------------------------------------------------------------------------------------------------------------------------------------------------------------------------ATGGGTAAGAGGCACAGCTTGCTTAA--------GTG-----------------------------------------------------------------------------------------------------------AAGTTGTGT-------------------------------------------------GTGT--TATATGT---------------------------------------GAATACAGGGGCTCTTAGTGGGCCATTTTTGGTAAGCAGAACTGGCGATGCGGGATGAACCGAACGCTGGGTTAAGGTGCCCAAGTCAACGCTCATGAGATCCCAGGAAAGGTGTTGGTTGATACAGACAGCAGGACGGTGGCCATGGAAGTCGGAATCCGCTAAGGAGTGTGTAACAACTCACCTGCCGAATCAACTAGCCCTGAAAATGGATGGCGCTCAAGCGTTGCACCTATCCCCGGCCGCCGTGTGGAGTA--GGCCAGTGTTGGTGACACGGCGTGTAGGAGGGCGCGGGGCTGTG-TG-TGTGTAT---------GCTGTGCAGGCTGGTGCGTGAGCCCAGCTGAAGCCGGCCCTGGTGCAGATCTTGGTGGTAGTA-GCAATTATTCAAA-TGAGAA--------------CTTTGAAGGCCGAAGTGGAGAAGGGTTCCACGTGAACAGCATTTGGACGTGGGTGAGTCGGTCCTAAGAGATGGGCGAAAGCCTGGTTAGTAAGGGTGCAGATGTGCGCTGTCCC------T----TCAT--C--------GGGGCACGCATATCCTGGTT-------------GGT-------------TCTT---CAC--------GGGACC-------------GCCTTA-------------------------------------------GGTGGCACCAGCTCTCGAAAGGGCATCGGGTTAATATTCCCGAACCAGACACCTGGATGCTGCCTG---------CC----TC-G--A--TT--G--G-C--CTCT-----------------------------TCAC---------------------------------------GGGGG-T-T--GA--TTG---GG-------------CAGGTGGAGCACGGCAACGTATATGTAT--------GTGTGT-----------------ATACTCGGCGACGCTTGCGATAGCCCTGGGAAGAGTTGTCTTTTCTTCTTAACCGTACCAACCGTGTGCACAGCCCTGGAAGCAGTTTACCTTGAGAGAGGGCTGGAGGTCGGGTAAAGCGCTGCACTTATTGCAGCGTCCAGTGCGCTGTCGAGAGCCCCTGAAAAGCTGAGTCAGGAC--------------------------------------------------------
>Rossella_racovitzae
CCCGAAA-GATGGTGAACTATGCCTGAATAGGGTGAAGCCAGAGGAAACTCTGGTGGAAGCTCGTAGCGGTTCTGACGTGCAAATCGATCGTCAAATTTGGG-TATAGGGGCGAAAGACTAATCGAACCATCTAGTAGCTGGTTCCCTCCGAAGTTTCCCTTAGGATAGCTGGAGCCCGGAT-TATGTG--------TGTAGTTTTATCAGGTAAAGCGAATGATTAGAGGTATTGGGGTTGAAATGACCTCAACCTATTCTCAAACTTTAAATGGGTAAGAGGCACAGCTTGCTTAA--------GTG-----------------------------------------------------------------------------------------------------------AAGTTGTGT-------------------------------------------------GTGT--TATATGT---------------------------------------GAATACAGGGGCTCTTAGTGGGCCATTTTTGGTAAGCAGAACTGGCGATGCGGGATGAACCGAACGCTGGGTTAAGGTGCCCAAGTCAACGCTCATGAGATCCCAGGAAAGGTGTTGGTTGATACAGACAGCAGGACGGTGGCCATGGAAGTCGGAATCCGCTAAGGAGTGTGTAACAACTCACCTGCCGAATCAACTAGCCCTGAAAATGGATGGCGCTCAAGCGTTGCACCTATCCCCGGCCGCCGTGTGGAGTA--GGCCAGTGTTGGTGACACGGCGTGTAGGAGGGCGCGGGGCTGTG-TG-TGTGTAT---------GCTGTGCAGGCTGGTGCGTGAGCCCAGCTGRAGCCGGCCCTGGTGCAGATCTTGGTGGTAGTA-GCAATTATTCAAA-TGAGAA--------------CTTTGAAGGCCGAAGTGGAGAAGGGTTCCACGTGAACAGCATTTGGACGYGGGTGAGTCGGTCCTAAGAGATGGGCGAAAGCCTGGTTAGTAAGGGTGCAGATGTGCGCTGYCCC------Y----TCAT--C--------GGGGCACGCATRTCCTGGTT-------------GGT-------------TCTT---CAC--------GGGACC-------------GCCTTA-------------------------------------------GGTGGCACCAGCTCTCGAAAGGGCATCGGGTTRATATTCCCGAACCAGACACCTGGATGCTGCCTG---------CC----TC-G--A--TT--G--G-C--CTCT-----------------------------TCAC----------------------------------------GGGG-T-T--GA--TTG---GR-------------CAGGTGGAGCACGGCAACGTATATGTAT--------GTGTGT-----------------ATACTCGGCGACGCTTGCGATAGCCCTGGGAAGAGTTGTCTTTTCTTCTTAACCGTACCAACCGTGTGCACAGCCCTGGAAGCAGTTTACCTTGAGAGAGGGCTGGAGGTCGGGTAAAGCGCTGCACTTATTGCAGCGTCCAGTGCGCTGTCGAGAGCCCCTGAAAAGCTGAGYCAGGACTGG--ACCATGTT-AGTCTCGTGTCTGGCCGTACCCATCACCGCATCAGG-TCTCC
>Rossella_nuda
---------------------------------------------AAACTCTGGTGGAAGCTCGTAGCGGTTCTGACGTGCAAATCGATCGTCAAATTTGGG-TATAGGGGCGAAAGACTAATCGAACCATCTAGTAGCTGGTTCCCTCCGAAGTTTCCCTTAGGATAGCTGGAGCCCGGAT-TATGTG--------TGTAGTTTTATCAGGTAAAGCGAATGATTAGAGGTATTGGGGTTGAAATGACCTCAACCTATTCTCAAACTTTAAATGGGTAAGAGGCACAGCTTGCTTAA--------GTG-----------------------------------------------------------------------------------------------------------AAGTTGTGT-------------------------------------------------GTGT--TATATGT---------------------------------------GAATACAGGGGCTCTTAGTGGGCCATTTTTGGTAAGCAGAACTGGCGATGCGGGATGAACCGAACGCTGGGTTAAGGTGCCCAAGTCAACGCTCATGAGATCCCAGGAAAGGTGTTGGTTGATACAGACAGCAGGACGGTGGCCATGGAAGTCGGAATCCGCTAAGGAGTGTGTAACAACTCACCTGCCGAATCAACTAGCCCTGAAAATGGATGGCGCTCAAGCGTTGCACCTATCCCCGGCCGCCGTGTGGAGTA--GGCCAGTGTTGGTGACACGGCGTGTAGGAGGGCGCGGGGCTGTG-TG-TGTGTAT---------GCTGTGCAGGCTGGTGCGTGAGCCCAGCTGAAGCCGGCCCTGGTGCAGATCTTGGTGGTAGTA-GCAATTATTCAAA-TGAGAA--------------CTTTGAAGGCCGAAGTGGAGAAGGGTTCCACGTGAACAGCATTTGGACGTGGGTGAGTCGGTCCTAAGAGATGGGCGAAAGCCTGGTTAGTAAGGGTGCAGATGTGCGCTGTCCC------T----TCAT--C--------GGGGCACGCATRTCCTGGTT-------------GGT-------------TCTT---CAC--------GGGACC-------------GCCTTA-------------------------------------------GGTGGCACCAGCTCTCGAAAGGGCATCGGGTTAATATTCCCGAACCAGACACCTGGATGCTGCCTG---------CC----TC-G--A--TT--G--G-C--CTCT-----------------------------TCAC---------------------------------------GGGGG-T-T--GA--TTG---GA-------------CAGGTGGAGCACGGCAACGTATATGTAT--------GTGTGT-----------------ATACTCGGCGACGCTTGCGATAGCCCTGGGAAGAGTTGTCTTTTCTTCTTAACCGTACCAACCGTGTGCACAGCCCTGGAAGCAGTTTACCTTGAGAGAGGGCTGGAGGTCGGGTAAAGCGCTGCACTTATTGCAGCGTCCAGTGCGCTGTCGAGAGCCCCTGAAAAGCTGAGTCAGGACTGG--ACCATGTT-AGTCTCGTGTCTGGCCGTACCCATCACCGCATCAGG-TCTCC
>Nubes_poculiformes_126016
CCCGAAAAGATGGTGAACTATGCCTGAATAGGGTGAAGCCAGAGGAAACTCTGGTGGAAGCTCGTAGCGGTTCTGACGTGCAAATCGATCGTCAAATTTGGG-TATAGGGGCGAAAGACTAATCGAACCATCTAGTAGCTGGTTCCCTCCGAAGTTTCCCTCAGGATAGCTGGAGCCCGGAT-TATGTG--------TGTAGTTTTATCAGGTAAAGCGAATGATTAGAGGTATTGGGGTTGAAATGACCTCAACCTATTCTCAAACTTTAAATGGGTAAGAGGCACAGCTTACTTAA--------GTG-----------------------------------------------------------------------------------------------------------AAGTTGTGT------------------------------------------------TGTTTGATATATGT---------------------------------------GAATACAGGGGCTCTTAGTGGGCCATTTTTGGTAAGCAGAACTGGCGATGCGGGATGAACCGAACGCTGGGTTAAGGTGCCCAAGTCAACGCTCATGAGATCCCAGGAAAGGTGTTGGTTGATACAGACAGCAGGACGGTGGCCATGGAAGTCGGAATCCGCTAAGGAGTGTGTAACAACTCACCTGCCGAATCAACTAGCCCTGAAAATGGATGGCGCTCAAGCGTTGCACCTATCCCCGGCCGCCGTGTGGAGTA--GGCCAGTGTTGGTGACACGGCGTGTAGGAGGGCGCGGGGCTGTG-TG-TGTGTAT---------GCTGTGCAGGCTGGTGCGTGAGCCCAGCTGAAGCCGGCCCTGGTGCAGATCTTGGTGGTAGTA-GCAATTATTCAAA-TGAGAA--------------CTTTGAAGGCCGAAGTGGAGAAGGGTTCCACGTGAACAGCATTTGGACGTGGGTGAGTCGGTC-TAAGAGATGGGCGAAAGCCTGGTTAGTAAGGGTGCAGATGTG--CTGTCCT-----------TCAC-----------GGGGCACGCATATCCTGGTT-------------GGT-------------TGCC---TCTCGGGG---TTGACT------------GGCCATGT------------------------------------------GGTGGCACCAGCTCTCGAAAGGGCATCGGGTTAATATTCCCGAACCAGACACCTGGATGCTGCCTG---------------TTTG--A--CT--G--G-C--CTCT-----------------------------TCAC---------------------------------------GGGGG-T-T--GG--TTGG--G--------------CAGGTGGAGCACGGCAACGTATATGTAT---GT---ATGTGT-----------------ATACTCGGCGACGCTTGCGATAGCCCTGGGAAGAGTTGTCTTTTCTTCTTAACCGTACCAACCGTGTGCACAGCCCTGGAAGCAGTTTACCTTGAGAGAGGGCTGGAGGTCGGGTAAAGCGCTGCACTTATTGCAGCGTCCAGTGCGCTGTCGAGAGCCCTTGAAAAGCTGAGTCAGGACTGG--ACCATGTT-AGTCTCGTGTCTGGCCGTACCCATCACCGCATCAGG-TCTC-
>Nubes_tubulata_126159
CCCGAAATGATGGTGAACTATGCCTGAATAGGGTGAAGCCAGAGGAAACTCTGGTGG-AGCTCGTAGCGGTTCTGACGTGCAAATCGATCGTCAAATTTGGG-TATAGGGGCGAAAGACTAATCGAACCATCTAGTAGCTGGTTCCCTCCGAAGTTTCCCTCAGGATAGCTGGAGCCCGGAT-TATGTG--------TGTAGTTTTATCAGGTAAAGCGAATGATTAGAGGTATTGGGGTTGAAACGACCTCAACCTATTCTCAAACTTTAAATGGGTAAGAGGCACAGCTTACTTAA--------GTG-----------------------------------------------------------------------------------------------------------AAGTTGTGT---------------------------------------------------GTGT---ATGTGATAGATGT------------------------------GAATACAGGGGCTCTTAGTGGGCCATTTTTGGTAAGCAGAACTGGCGATGCGGGATGAACCGAACGCTGGGTTAAGGTGCCCAAGTCAACGCTCATGAGATCCCAGGAAAGGTGTTGGTTGATACAGACAGCAGGACGGTGGCCATGGAAGTCGGAATCCGCTAAGGAGTGTGTAACAACTCACCTGCCGAATCAACTAGCCCTGAAAATGGATGGCGCTCAAGCGTTGCACCTATCCCCGGCCGCCGTGTGGAGTA--GGCCAGTGTTGGTGACACGGCGTGTAGGAGGGCGCGGGGCTGTG-TG-TGTGTAT---------GCTGTGCAGGCTGGTGCGTGAGCCCAGCTGAAGCCGGCCCTGGTGCAGATCTTGGTGGTAGTA-GCAATTATTCAAA-TGAGAA--------------CTTTGAAGGCCGAAGTGGAGAAGGGTTCCACGTGAACAGCATTTGGACGTGGGTGAGTCGGTCCTAAGAGATGGGCGAAAGCCTGGTTAGTAAGGGTGCAGATGTG--CTGTCCT-----------TCAC-----------GGGGCACGCATATCCTGGTT-------------GGT-------------GCTC---CCT--------CAACGG-----------GGGGCACTTGCCATGT-----------------------------------GGTGGCACCAGCTCTCGAAAGGGCATCGGGTTAATATTCCCGAACCAGACACCTGGATGCTGCCTG---------------TT-T--T--TG--A--C-T--GGCCT-------CT-------------------TCAC--------------------------------GG-----GGGTT-G-G--TT--GGG---G--------------CAGGTGGAGCACGGCAACGTATATGTAT---GTTT-GTGTGT-----------------ATACTCGGCGACGCTTGCGATAGCCCTGGGAAGAGTTGTCTTTTCTTCTTAACCGTACCAACCGTGTGCACAGCCCTGGAAGCAGTTTACCTTGAGAGAGGGCTGGAGGTCGGGTAAAGCGCTGCACTTATTGCAGCGTCCAGTGCGCTGTCGAGAGCCCTTGAAAAGCTGAGTCAGGACTGG--ACCATGTT-AGTCTCGTGTCTGGCCGTACCCATCACCC-ATCAGG-TCTCC
>Bathydorus_spinosus
-----------------------------------------------------GTGGAAGCTCGTAGCGGTTCTGACGTGCAAATCGATCGTCAAATTTGGG-TATAGGGGCGAAAGACTAATCGAACCATCTAGTAGCTGGTTCCCTCCGAAGTTTCCCTCAGGATAGCTGGAGCCCGGAT-TATGTG--------TGTAGTTTTATCAGGTAAAGCGAATGATTAGAGGTATTGGGGTTGAAATGACCTCAACCTATTCTCAAACTTTAAATGGGTAAGAGGCACAGCTTACTTAA--------GTG-----------------------------------------------------------------------------------------------------------AAGTTGTGT----------------------------------------------------------GTGT---------------------------------------GAATACAGGGGCTCTTAGTGGGCCATTTTTGGTAAGCAGAACTGGCGATGCGGGATGAACCGAACGCTGGGTTAAGGTGCCCAAGTCAACGCTCATGAGATCCCATGAAAGGTGTTGGTTGATACAGACAGCAGGACGGTGGCCATGGAAGTCGGAATCCGCTAAGGAGTGTGTAACAACTCACCTGCCGAATCAACTAGCCCTGAAAATGGATGGCGCTCAAGCGTTGCACCTATCCCCGGCCGCCGTGTGGAGTA--GGCCAGTGTTGGCGACACGGCGTGTAGGAGGGCGCGGGGCTGTG-TG-TGTGTAT---------GCTGTGCAGGCTGGTGCGTGAGCCCAGCTGAAGCCGGCCCTGGTGCAGATCTTGGTGGTAGTA-GCAATTATTCAAA-TGAGAA--------------CTTTGAAGGCCGAAGTGGAGAAGGGTTCCACGTGAACAGCATTTGGACGTGGGTGAGTCGGTCCTAAGAGATGGGCGAAAGCCTGGTTAGTAAGGGTGCAGATGTGC-TTGTTCT-----------TCAC-----------GGGGCAGGCATATCCTGGTY-------------GGT-------------TCCT---CAC--------GGGACT-------------GCCATT-------------------------------------------GGTGGCACCAGCTCTCGAAAGGGCATCGGGTTAATATTCCCGAACCAGACACCTGGATGCTGCCTG---------T-----TT-G--A--CT--G--GGC--CTCT-----------------------------TCAC---------------------------------------GGGGGTT-T--GG--TTG---G--------------CAGGTGGAGCACGGCAACGTATATGTAT-GA--AT-GTGTGT-----------------ATACTCGGCGACGCTTGCGATAGCCCTGGGAAGAGTTGTCTTTTCTTCTTAACCGTACCAACCGTGTGCACAGCCCTGGAAGCAGTTTACCTTGAGAGAGGGCTGGAGGTCGGGTAAAGCGCTGCACTTATTGCAGCGTCCAGTGCGCTGTCGAGAGCCCCTGAAAAGCTGAGTCAGGACTGG--ACCATGTT-AGTCTCGTGTCTGGCCGTACCCATCACCGCATCAGG-TCTCC
>Bathydorus_laniger
----------------------------------GA-GCCAGAGGAA-CTCTGGTGGAAGCTCGTAGCGGTTCTGACGTGCAAATCGATCGTCAAATTTGGG-TATAGGGGCGAAAGACTAATCGAACCATCTAGTAGCTGGTTCCCTCCGAAGTTTCCCTCAGGATAGCTGGAGCCCGGAT-TATGTG--------TGTAGTTTTATCAGGTAAAGCGAATGATTAGAGGTATTGGGGTTGAAATGACCTCAACCTATTCTCAAACTTTAAATGGGTAAGAGGCACAGCTTACTTAA--------GTG-----------------------------------------------------------------------------------------------------------AAGTTGTGT----------------------------------------------------------GTGT---------------------------------------GAATACAGGGGCTCTTAGTGGGCCATTTTTGGTAAGCAGAACTGGCGATGCGGGATGAACCGAACGCTGGGTTAAGGTGCCCAAGTCAACGCTCATGAGATCCCATGAAAGGTGTTGGTTGATACAGACAGCAGGACGGTGGCCATGGAAGTCGGAATCCGCTAAGGAGTGTGTAACAACTCACCTGCCGAATCAACTAGCCCTGAAAATGGATGGCGCTCAAGCGTTGCACCTATCCCCGGCCGCCGTGTGGAGTA--GGCCAGTGTTGGTGACACGGCGTGTAGGAGGGCGCGGGGCTGTG-TG-TGTGTAT---------GCTGTGCAGGCTGGCGCGTGAGCCCAGCTGAAGCCGGCCCTGGTGCAGATCTTGGTGGTAGTA-GCAATTATTCAAA-TGAGAA--------------CTTTGAAGGCCGAAGTGGAGAAGGGTTCCACGTGAACAGCATTTGGACGTGGGTGAGTCGGTCCTAAGAGATGGGCGAAAGCCTGGTTAGTAAGGGTGCAGATGTGC-TTGTTCT-----------TCAC-----------GGGGCAGGCATATCCTGGTT-------------GGT-------------TCCT---CAC--------GGGACT-------------GCCATT-------------------------------------------GGTGGCACCAGCTCTCGAAAGGGCATCGGGTTAATATTCCCGAACCAGACACCTGGATGCTGCCTG---------T-----TT-G--A--CT--G--GGC--CTCT-----------------------------TCAC---------------------------------------GGGGGTT-T--GG--TTG---G--------------CAGGTGGAGCACGGCAACGTATATGTAT-GA--AT-GTGTGT-----------------ATACTCGGCGACGCTTGCGATAGCCCTGGGAAGAGTTGTCTTTTCTTCTTAACCGTACCAACCGTGTGCACAGCCCTGGAAGCAGTTTACCTTGAGAGAGGGCTGGAGGTCGGGTAAAGCGCTGCACTTATTGCAGCGTCCAGTGCGCTGTCGAGAGCCCCTGAAAAGCTGAGTCAGGACTGG--ACCATGTT-AGTCTCGTGTCTGGCCGTACCCATCACCGCATCAGG-TCTCC
>Bathydorus_poculum_126338
CCCGAAAAGATGGTGAACTATGCCTGAATAGGGTGAAGCCAGAGGAAACTCTGGTGGAAGCTCGTAGCGGTTCTGACGTGCAAATCGATCGTCAAATTTGGG-TATAGGGGCGAAAGACTAATCGAACCATCTAGTAGCTGGTTCCCTCCGAAGTTTCCCTCAGGATAGCTGGAGCCCGGAT-TATGTG--------TGTAGTTTTATCAGGTAAAGCGAATGATTAGAGGTATTGGGGTTGAAATGACCTCAACCTATTCTCAAACTTTAAATGGGTAAGAGGCACAGCTTACTTAA--------GTG-----------------------------------------------------------------------------------------------------------AAGTTGTGT----------------------------------------------------------GTGT---------------------------------------GAATACAGGGGCTCTTAGTGGGCCATTTTTGGTAAGCAGAACTGGCGATGCGGGATGAACCGAACGCTGGGTTAAGGTGCCCAAGTCAACGCTCATGAGATCCCATGAAAGGTGTTGGTTGATACAGACAGCAGGACGGTGGCCATGGAAGTCGGAATCCGCTAAGGAGTGTGTAACAACTCACCTGCCGAATCAACTAGCCCTGAAAATGGATGGCGCTCAAGCGTTGCACCTATCCCCGGCCGCCGTGTGGAGTA--GGCCAGTGTTGGTGACACGGCGTGTAGGAGGGCGCGGGGCTGTG-TG-TGTGTAT---------GCTGTGCAGGCTGGYGCGTGAGCCCAGCTGAAGCCGGCCCTGGTGCAGATCTTGGTGGTAGTA-GCAATTATTCAAA-TGAGAA--------------CTTTGAAGGCCGAAGTGGAGAAGGGTTCCACGTGAACAGCATTTGGACGTGGGTGAGTCGGTCCTAAGAGATGGGCGAAAGCCTGGTTAGTAAGGGTGCAGATGTGT-TTGTTCT-----------TCAC-----------GGGGCAGGCATATCCTGGTT-------------GGT-------------TCCT---CAC--------GGGACT-------------GCCATT-------------------------------------------GGTGGCACCAGCTCTCGAAAGGGCATCGGGTTAATATTCCCGAACCAGACACCTGGATGCTGCCTG---------------TTTG--A--CT--G--G-G-CCTCT-----------------------------TCAC---------------------------------------GGGGGTT-T--GG--TTG---G--------------CAGGTGGAGCACGGCAACGTATATGTAT-GA--AT-GTGTGT-----------------ATACTCGGCGACGCTTGCGATAGCCCTGGGAAGAGTTGTCTTTTCTTCTTAACCGTACCAACCGTGTGCACAGCCCTGGAAGCAGTTTACCTTGAGAGAGGGCTGGAGGTCGGGTAAAGCGCTGCACTTATTGCAGCGTCCAGTGCGCTGTCGAGAGCCCCTGAAAAGCTGAGTCAGGACTGG--ACCATGTT-AGTCTCGTGTCTGGCCGTACCCATCACCGCATCAGG-TCTCC
>Bathydorus_sp_SMF12064
----------------------------------------------------------AGCTCGTAGCGGTTCTGACGTGC-AATCGATCGTCAAATTTGGG-TATAGGGGCGAAAGACTAATCGAACCATCTAGTAGCTGGTTCCCTCCGAAGTTTCCCTCAGGATAGCTGGAGCCCGGAT-TATGTG--------TGTAGTTTTATCAGGTAAAGCGAATGATTAGAGGTATTGGGGTTGAAATGACCTCAACCTATTCTCAAACTTTAAATGGGTAAGAGGCACAGCTTACTTAA--------GTG-----------------------------------------------------------------------------------------------------------AAGTTGTGT-------------------------------------------------GTGT------------------------------------------------GAATACAGGGGCTCTTAGTGGGCCATTTTTGGTAAGCAGAACTGGCGATGCGGGATGAACCGAACGCTGGGTTAAGGTGCCCAAGTCAACGCTCATGAGATCCCATGAAAGGTGTTGGTTGATACAGACAGCAGGACGGTGGCCATGGAAGTCGGAATCCGCTAAGGAGTGTGTAACAACTCACCTGCCGAATCAACTAGCCCTGAAAATGGATGGCGCTCAAGCGTTGCACCTATCCCCGGCCGCCGTGTGGAGTA--GGCCAGTGTTGGTGACACGGCGTGTAGGAGGGCGCGGGGCTGTG-TG-TGTGTAT---------GCTGTGCAGGCTGGTGCGTGAGCCCAGCTGAAGCCGGCCCTGGTGCAGATCTTGGTGGTAGTA-GCAATTATTCAAA-TGAGAA-------------------------------------------------------------------------------------------------------------------------------------------------------------------------------------------------------------------------------------------------------------------------------------------------------------------------------------------------------------------------------------------------------------------------------------------------------------------------------------------------------------------------------------------------------------------------------------------------------------------------------------------------------------------------------------------------------------------------------------------------------------------------------------------------------------------------------
>Asconema_fristedti
---------------------------------------------------------------------------------------------------------------------------------------------------------------------------------------------------------------------------------------------------------------------------------------------------------------------------------------------------------------------------------------------------------------------------------------------------------------------------------------------------------------------------------------------------------------------------------------------------------------------------------------------------------------------------------------------------------------------------------------------------------------------------------------------------------------------------------------------------------------------------------------------------------------------------------------------------------------------------------------------------------------------AACAGCATTTGGACGTGGGTGAGTCGGTCCTAAGAGATGGGCGAAAGCCTGGTTAGTAAGGGTGCAGATGTG--CTGTCCT------C----TCCT--C--------GGGACACGCATGTCCTGGTT----------T--GGT-------------TCTT---CAC--------GGGACT------------GGCCATA-------------------------------------------GGTGGCACCAGCTCTCGAAAGGGCATCGGGTTAATATTCCCGAACCAGACACTTGGATGCTGCCTG--TGTGC--------CC-G--G--CT--G--G-C--CTCT-----------------------------TCAC---------------------------------------GGGGG-T-C--GG--TTGC--G-----GTGTG----CAGGTGGAGCACGGCAACGTATATGTAT--------GTGTGT-GA--------------ATACTCGGCGACGCTTGCGATAGCCCTGGGAAGAGTTGTCTTTTCTTCTTAACCGTACCAACCGTGTGCACAGCCCTGGAAGCAGTTTACCTTGAGAGAGGGCTGGAGGTCGGGCAAAGCGCTGCACTTATTGCAGCGTCCAGTGCGCTGTCGAGAGCCCTTGAAAAGCTGAGTCAGGACTGG--ACCATGTT-AGTCTCGT----------------------------------
>Nodastrella_asconemaoida
---------------------------------------------AAACTCTGGTGGAAGCTCGTAGCGGTTCTGACGTGCAAATCGATCGTCAAATTTGGG-TATAGGGGCGAAAGACTAATCGAACCATCTAGTAGCTGGTTCCCTCCGAAGTTTCCCTCAGGATAGCTGGAGCCCGGAT-TATGTG--------TGTAGTTTTATCAGGTAAAGCGAATGATTAGAGGTATTGGGGTTGAAATGACCTCAACCTATTCTCAAACTTTAAATGGGTAAGAGGCACAGCTTACTTAA--------GTG-----------------------------------------------------------------------------------------------------------AAGTTGTGT-------------------------------------------------------TACGTGT---------------------------------------GAATACAGGGGCTCTTAGTGGGCCATTTTTGGTAAGCAGAACTGGCGATGCGGGATGAACCGAACGCTGGGTTAAGGTGCCCAAGTCAACGCTCATGAGATCCCAGGAAAGGTGTTGGTTGATACAGACAGCAGGACGGTGGCCATGGAAGTCGGAATCCGCTAAGGAGTGTGTAACAACTCACCTGCCGAATCAACTAGCCCTGAAAATGGATGGCGCTCAAGCGTTGCACCTATCCCCGGCCGCCGTGTGGAGTA--GGCCAGTGTTGGTGACACGGCGTGTAGGAGGGCGCGGGGCTGTG-TG-TGTRTAT---------GCTGYGCAGGCTGGTGCGTGAGCCCAGCTGAAGCCGGCCCTGGTGCAGATCTTGGTGGTAGTA-GCAATTATTCAAA-TGAGAA--------------CTTTGAAGGCCGAAGTGGAGAAGGGTTCCACGTGAACAGCATTTGGACGTGGGTGAGTCGGTCCTAAGAGATGGGCGAAAGCCTGGTTAGTAAGGGTGCAGATGTG--CTGTCTT------T----TCAA--C--------GGGGCATGCATATCCTGGTT----------T--GGT-------------TCTT---CAC--------GGGACC------------TGCCATA-------------------------------------------GGTGGCACCAGCTCTCGAAAGGGCATCGGGTTAATATTCCCGAACCAGACACCTGGATGCTGCCCG---------------TT-G--A--CT--G--GGC--CTCT-----------------------------TCAC---------------------------------------GGGGGCT-T--GG--TTG---G--------------CGGGTGGAGCACGGCAACGTATATGTAT--------GTGTGT-----------------ATACTCGGCGACGCTTGCGATAGCCCTGGGAAGAGTTGTCTTTTCTTCTTAACCGTACCAACCGTGTGCACAGCCCTGGAAGCAGTTTACCTTGAGAGAGGGCTGGAGGTCGGGTAAAGCGCTGCACTTATTGCAGCGTCCAGTGCGCTGTCGAGAGCCCTTGAAAAGCTGAGTCAGGACTGG--ACCATGTT-AGTCTCGTGTCTGGCCGTACCCATCACCGCATCAGG-TCTCC
>Nodastrella_nodastrella
-------------------------------GGTGAAGCCAGAGGAAACTCTGGTGGAAGCTCGTAGCGGTTCTGACGTGCAAATCGATCGTCAAATTTGGG-TATAGGGGCGAAAGACTAATCGAACCATCTAGTAGCTGGTTCCCTCCGAAGTTTCCCTCAGGATAGCTGGAGCCCGGAT-TATGTG--------TGTAGTTTTATCAGGTAAAGCGAATGATTAGAGGTATTGGGGTTGAAATGACCTCAACCTATTCTCAAACTTTAAATGGGTAAGAGGCACAGCTTACTTAA--------GTG-----------------------------------------------------------------------------------------------------------AAGTTGTGT-------------------------------------------------------TACGTGT---------------------------------------GAATACAGGGGCTCTTAGTGGGCCATTTTTGGTAAGCAGAACTGGCGATGCGGGATGAACCGAACGCTGGGTTAAGGTGCCCAAGTCAACGCTCATGAGATCCCAGGAAAGGTGTTGGTTGATACAGACAGCAGGACGGTGGCCATGGAAGTCGGAATCCGCTAAGGAGTGTGTAACAACTCACCTGCCGAATCAACTAGCCCTGAAAATGGATGGCGCTCAAGCGTTGCACCTATCCCCGGCCGCCGTGTGGAGTA--GGCCAGTGTTGGTGACACGGCGTGTAGGAGGGCGCGGGGCTGTG-TG-TGTGTAT---------GCTGTGCAGGCTGGTGCGTGAGCCCAGCTGAAGCCGGCCCTGGTGCAGATCTTGGTGGTAGTA-GCAATTATTCAAA-TGAGAA--------------CTTTGAAGGCCGAAGTGGAGAAGGGTTCCACGTGAACAGCATTTGGACGTGGGTGAGTGGGTCCTAAGAGATGGGCGAAAGCCTGGTTAGTAAGGGTGCAGATGTG--CTGTCTT------T----TCAA--C--------GGGGCATGCATATCCTGGTT----------T--GGT-------------TCTT---CAC--------GGGACC------------TGCCATA-------------------------------------------GGTGGCACCAGCTCTCGAAAGGGCATCGGGTTAATATTCCCGAACCAGACACCTGGATGCTGCCCG---------------TT-G--A--CT--G--G-C--CTCT-----------------------------TCAC---------------------------------------GGGGGCT-T--GG--TTG---G--------------CGGGTGGAGCACGGCAACGTATATGTAT--------GTGTGT-----------------ATACTCGGCGACGCTTGCGATAGCCCTGGGAAGAGTTGTCTTTTCTTCTTAACCGTACCAACCGTGTGCACAGCCCTGGAAGCAGTTTACCTTGAGAGAGGGCTGGAGGTCGGGTAAAGCGCTGCACTTATTGCAGCGTCCAGTGCGCTGTCGAGAGCCCTTGAAAAGCTGAGTCAGGACTGG--ACCATGTT-AGTCTCGTGTCTGGCCGTACCCATCACCGCATCAGG-TCTCC
>Aulosaccus_mitsukurii
--------------------------------------------GAAACTCTGGTGGAAGCTCGTAGCGGTTCTGACGTGCAAATCGATCGTCAAATTTGGG-TATAGGGGCGAAAGACTAATCGAACCATCTAGTAGCTGGTTCCCTCCGAAGTTTCCCTCAGGATAGCTGGAGCCCGGAT-TATGTG--------TGTAGTTTTATCAGGTAAAGCGAATGATTAGAGGTATTGGGGTTGAAATGACCTCAACCTATTCTCAAACTTTAAATGGGTAAGAGGCACAGCTTACTTAA--------GTG-----------------------------------------------------------------------------------------------------------AAGTTGTGT-------------------------------------------------------TACGTGT---------------------------------------GAATACAGGGGCTCTTAGTGGGCCATTTTTGGTAAGCAGAACTGGCGATGCGGGATGAACCGAACGCTGGGTTAAGGTGCCCAAGTCAACGCTCATGAGATCCCAGGAAAGGTGTTGGTTGATACAGACAGCAGGACGGTGGCCATGGAAGTCGGAATCCGCTAAGGAGTGTGTAACAACTCACCTGCCGAATCAACTAGCCCTGAAAATGGATGGCGCTCAAGCGTTGCACCTATCCCCGGCCGCCGTGTGGAGTA--GGCCAGTGTTGGTGACACGGCGTGTAGGAGGGCGCGGGGCTGTG-TG-TGTGTAT---------GCTGTGCAGGCTGGTGCGTGAGCCCAGCTGAAGCCGGCCCTGGTGCAGATCTTGGTGGTAGTA-GCAATTATTCAAA-TGAGAA--------------CTTTGAAGGCCGAAGTGGAGAAGGGTTCCACGTGAACAGCATTTGGACGTGGGTGAGTCGGTCCTAAGAGATGGGCGAAAGCCTGGTTAGTAAGGGTGCAGATGTG--CTGTCTT------T----TCAA--C--------GGGGCATGCATATCCTGGTT----------T--GGT-------------TCTT---CAC--------GGGACC-------------GCCATA-------------------------------------------GGTGGCACCAGCTCTCGAAAGGGCATCGGGTTAATATTCCCGAACCAGACACCTGGATGCTGCCCG---------------TT-G--A--CT--G--G-C--CTCT-----------------------------TCAC---------------------------------------GGGGGCT-T--GG--TTG---G--------------CGGGTGGAGCACGGCAACGTATATGTAT--------GTGTGT-----------------ATACTCGGCGACGCTTGCGATAGCCCTGGGAAGAGTTGTCTTTTCTTCTTAACCGTACCAACCGTGTGCACAGCCCTGGAAGCAGTTTACCTTGAGAGAGGGCTGGAGGTCGGGTAAAGCGCTGCACTTATTGCAGCGTCCAGTGCGCTGTCGAGAGCCCTTGAAAAGCTGAGTCAGGACTGG--ACCATGTT-AGTCTCGTGTCTGGCCGTACCCATCACCGCATCAGG-TCTCC
>Rhabdocalyptus_dawsoni
CCCGAAA-GATGGTGAACTATGCCTGAATAGGGTGAAGCCAGAGGAAACTCTGGTGGAAGCTCGTAGCGGTTCTGACGTGCAAATCGATCGTCAAATTTGGG-TATAGGGGCGAAAGACTAATCGAACCATCTAGTAGCTGGTTCCCTCCGAAGTTTCCCTCAGGATAGCTGGAGCCCGAAT-TATGTG--------TGTAGTTTTATCAGGTAAAGCGAATGATTAGAGGTATTGGGGTTGAAATGACCTCAACCTATTCTCAAACTTTAAATGGGTAAGAGGCACAGCTTACTTAA--------GTG-----------------------------------------------------------------------------------------------------------AAGTTGTGT-------------------------------------------------GTGAACAATATGT---------------------------------------GAATACAGGGGCTCTTAGTGGGCCATTTTTGGTAAGCAGAACTGGCGATGCGGGATGAACCGAACGCTGGGTTAAGGTGCCCAAGTCAACGCTCATGAGATCCCAGGAAAGGTGTTGGTTGATACAGACAGCAGGACGGTGGCCATGGAAGTCGGAATCCGCTAAGGAGTGTGTAACAACTCACCTGCCGAATCAACTAGCCCTGAAAATGGATGGCGCTCAAGCGTTGCACCTATCCCCGGCCGCCGTGTGGAGTA--GGCCAGTGTTGGTGACACGGCGTGTAGGAGGGCGCGGGGCTGTG-TG-TTTGTAT---------GCTGTGCAGGCTGGTGCGTGAGCCCAGCTGAAGCCGGCCCTGGTGCAGATCTTGGTGGTAGTA-GCAATTATTCAAA-TGAGAA--------------CTTTGAAGGCCGAAGTGGAGAAGGGTTCCACGTGAACAGCATTTGGACGTGGGTGAGTCGGTCCTAAGAGATGGGCGAAGGCCTGGTTAGTAAGGGTGCAGATGTG--CTGTCCT------T----TCAT--C--------GGGGCACGCATATCCTGGTT-------------GGT-------------TCTT---CAC--------GGGATC-------------GCCATA-------------------------------------------GGTGGCACCAGCTCTCGAAAGGGCATCGGGTTAATATTCCCGAACCAGACACTTGGATGCTGCCTG---------------TT-G--A--GT--G--G-C--CCCT-----------------------------TCAC---------------------------------------GGGGG-T-T--GT--TTG---G--------------CAGGTGGAGCACGGCAACGTATATGTAT--------GTGTGT-----------------ATACTCGGCGACGCTTGCGATAGCCCTGGGAAGAGTTGTCTTTTCTTCTTAACCGTACCAACCGTGTGCACAGCCCTGGAAGCAGTTTGCCTTGAGAGAGGGCTGGAGGTCGGGTAAAGCGCTGCACTTATTGCAGCGTCCAGTGCGCTGTCGAGAGCCCTTGAAAAGCTGAGTCAGGACTGG--ACCATGTT-AGTCTCGTGTCTGGCCGTACCCATCACCGCATCAGG-TCTCC
>Rossellinae_ngen
CCCGAAA-GATGGTGAACTATGCCTGAATAGGGTGAAGCCAGAGGAAACTCTGGTGGAAGCTCGTAGCGGTTCTGACGTGCAAATCGATCGTCAAATTTGGG-TATAGGGGCGAAAGACTAATCGAACCATCTAGTAGCTGGTTCCCTCCGAAGTTTCCCTTAGGATAGCTGGAGCCCGAAT-TATGTG--------TGTAGTTTTATCAGGTAAAGCGAATGATTAGAGGTATTGGGGTTGAAATGACCTCAACCTATTCTCAAACTTTAAATGGGTAAGAGGCACAGCTTACTTGA--------GTG-----------------------------------------------------------------------------------------------------------GAGTTGTGT-------------------------------------------------GTGTTATATGTGT---------------------------------------GAATACAGGGGCTCTTAGTGGGCCATTTTTGGTAAGCAGAACTGGCGATGCGGGATGAACCGAACGCTGGGTTAAGGTGCCCAAGTCAACGCTCATGAGATCCCAGGAAAGGTGTTGGTTGATACAGACAGCAGGACGGTGGCCATGGAAGTCGGAATCCGCTAAGGAGTGTGTAACAACTCACCTGCCGAATCAACTAGCCCTGAAAATGGATGGCGCTCAAGCGTTGCACCTATCCCCGGCCACCGTGTGGGGTA--GGCCAGTGTTGGTGACACGGCGTGTAGGAGGGCGCGGGGCTGTG-TG-TGTGTAT---------GCTGTGCAGGCTGGTGCGTGAGCCCAGCTGAAGCCGGCCCTGGTGCAGATCTTGGTGGTAGTA-GCAATTATTCAAA-TGAGAA--------------CTTTGAAGGCCGAAGTGGAGAAGGGTTCCACGTGAACAGCATTTGGACGTGGGTGAGTCGGTCCTAAGAGATGGGCGAAAGCCTGGTTAGTAAGGGTGCAGATGTG--CTGTCCT------C----TCAA--C--------GGGACACGCATATCCTGGTT-------------GGT-------------TCTT---CAC--------GGGACT------------GGCCTTT-------------------------------------------GGTGGCACCAGCTCTCGAAAGGGCATCGGGTTAATATTCCCGAACCAGACACCTGGATGCTGCCTG---------TT----CT-G--G--CT--G--G-C--CTCT-----------------------------TCAC---------------------------------------GGGGG-T-T--GG--TTG---GG-------------CAGGTGGAGCACGGCAACGTATATGTAT--------GTGTGT-----------------ATACTCGGCGACGCTTGCGATAGCCCTGGGAAGAGTTGTCTTTTCTTCTTAACCGTACCAACCGTGTGCACAGCCCTGGAAGCAGTTTACCTTGAGAGGGGGCTGGAGGTCGGGTAAAGCGCTGCACTTATTGCAGCGTCCAGTGCGCTGTCGAGAGCCCTTGAAAAGCTGAGTCAGGACTGG--ACCATGTT-AGTCTCGTGTCTGGCCGTACCCATCACCGCATCAGG-TCTCC
>Crateromorpha_meyeri
CCCGAAA-GATGGTGAACTATGCCTGAATAGGGTGAAGCCAGAGGAAACTCTGGTGGAAGCTCGTAGCGGTTCTGACGTGCAAATCGATCGTCAAATTTGGG-TATAGGGGCGAAAGACTAATCGAACCATCTAGTAGCTGGTTCCCTCCGAAGTTTCCCTCAGGATAGCTGGAGCCCGGAT-TATGTG--------TGTAGTTTTATCAGGTAAAGCGAATGATTAGAGGTATTGGGGTTGAAACGACCTCAACCTATTCTCAAACTTTAAATGGGTAAGAGGCACAGCTTACTTAA--------GTG-----------------------------------------------------------------------------------------------------------AAGTTGTGT-------------------------------------------------GCGTGTAAAATGT---------------------------------------GAATACAGGGGCTCTTAGTGGGCCATTTTTGGTAAGCAGAACTGGCGATGCGGGATGAACCGAACGCTGGGTTAAGGTGCCCAAGTCAACGCTCATGAGATCCCAGGAAAGGTGTTGGTTGATACAGACAGCAGGACGGTGGCCATGGAAGTCGGAATCCGCTAAGGAGTGTGTAACAACTCACCTGCCGAATCAACTAGCCCTGAAAATGGATGGCGCTCAAGCGTTGCACCTATCCCCGGCCGCCGTGTGGAGTA--GGCCAGTGTTGGTGACACGGCGTGTAGGAGGGCGCGGGGCTGTG-TG-TGTGTAT---------GCTGTGCAGGCTGGTGCGTGAGCCCAGCTGAAGCCGGCTCTGGTGCAGATCTTGGTGGTAGTA-GCAATTATTCAAA-TGAGAA--------------CTTTGAAGGCCGAAGTGGAGAAGGGTTCCACGTGAACAGCATTTGGACGTGGGTGGGTCGGTCCTAAGAGATGGGCGAAAGCCTGGTTAGTAAGGGTGCAGATGTGTTGTGTCCT-----------TCAC-----------GGGGCATGCATATCCTGGTT-------------GGT-GTTCCT------TCTT---CAC---GG---GGGGCG-----------ATGCCTAGCCATGT-------------------------------------GGTGGCACCAGCTCTCGAAAGGGCATCGGGTTAATATTCCCGAACCAGACACCTGGATGCTGCCTG---------TTT---TC-G--A--CT--G--G-C--CTCT-----------------------------TCAC---------------------------------------GGGGG-T-T--GG--TTG---GG-------------CAGGTGGAGCACGGCAACGTATATGTAT-TAGTAT-GTGTGT-----------------ATACTCGGCGACGCTTGCGATAGCCCTGGGAAGAGTTGTCTTTTCTTCTTAACCGTACCAACCGTGTGCACAGCCCTGGAAGCAGTTTACCTTGAGAGAGGGCTGGAGGTCGGGTAAAGCGCTGCACTTATTGCAGCGTCCAGTGCGCTGTCGAGAGCCCTTGAAAAGCTGAGTCAGGACTGG--ACCATGTT-AGTCTCGTGTCTGGCCGTACCCATCACCGCATCAGG-TCTCC
>Symplectella_rowi
------------------------------------------------------------------------------------------------------------------------------------------------------------------------------------------------------------------------------------------------------------------------------------------------------------------------------------------------------------------------------------------------------------------------------------------------------------------------------------------------------------------------------------------------------------------------------------------------------------------------------------------------------------------------------------------------------------------------------------------------------------------------------------------------------------------------------------------------------------------------------------------------------------------------------------------------------------------------------------------------------------------------AGCATTTGGACGTGGGTGAGTCGGTCCTAAGAGATGTGCGAAAGCATGGTTAGTAAGGGTGCAGATGTG--CGGTCCT------C----TCAA--C--------GGGGCACGCATCTCG-GGTT----------T--GGT--CCCY-------TCTT----------G---GGGATT------------GGCGKYC-------------------------------------------GGTGGCACCAGCTCTCGAAAGGGCATCGGGTTAATATTCCCGAACCAGACACCTGGATGCTGCCCG---------------TT-T--T--TC--YT-Y-TGSCTGGC-------CYCT-----------------TCAC---------------------------GGG---G----GYTGGGTG-G--GG--GGG---G--------------CGGGTGGAGCACGGCAACGTATATGTAT--------GTGTGT-----------------AWCCTCGGCGACGCTTGCGATAGCCCTGGGAAGAGTTGTCTTTTCTTCTTAACCGTACCAACCGTGTGCACAGCCCTGGAAGCAGTTTACCTTGAGAGAGGGCTGGAGGTCGGGTAAAG---------------------------------------------------------------------------------------------------------------------
>Docosaccus_maculatus
CCCGAAA-GATGGTGAACTATGCCTGAATAGGGTGAAGCCAGAGGAAACTCTGGTGGAAGCTCGTAGCGGTTCTGACGTGCAAATCGATCGTCAAATTTGGG-TATAGGGGCGAAAGACTAATCGAACCATCTAGTAGCTGGTTCCCTCCGAAGTTTCCCTCAGGATAGCTGGAGCCCGGAC-TATGTG--------TGTAGTTTTATCAGGTAAAGCGAATGATTAGAGGTATTGGGGTTGAAATGACCTCAACCTATTCTCAAACTTTAAATGGGTAAGAGGTGTAGCTTGCTTAA--------GTG-----------------------------------------------------------------------------------------------------------AAGTTGCAC-----GGAAATTTGATTTTCTCTTTT----TCTT-------------------------------------------------------------------GAATACAGGGGCTCTTAGTGGGCCATTTTTGGTAAGCAGAACTGGCGATGCGGGATGAACCGAACGCTGGGTTAAGGTGCCCAAGTCAACGCTCATGAGATCCCAGGAAAGGTGTTGGTTGATACAGACAGCAGGACGGTGGCCATGGAAGTCGGAATCCGCTAAGGAGTGTGTAACAACTCACCTGCCGAATCAACTAGCCCTGAAAATGGATGGCGCTCAAGCGTTGCACCTATCCCCGGCCGCCGTGTGGAGAT--GGCCAGTGCTGGTGACACGGCGTGTAGGAGGGCGCAGGGCTGTG-TG-TTGGTAT---------GCTGTGCAGGCTGGTGCGTGAGCCCGGCTGAAGCTGGCCCTGGTGCAGATCTTGGTGGTAGTA-GCAATTATTCAAA-TGAGAA--------------CTTTGAATGCCGAAGTGGAGAAGGGTTCCACGTGAACAGCATTTGGACGTGGGTGAGTCGGTCCTAAGAGATGGGCGAAAGCCTGGTTAGTAAGGGTGCAGATGTG--CTGCCTC------C----TCAC--A--------GGGGTA-GTATGTCC-GGTT-------------GGT-------------TCTT---C----------GGGGCC-----------AC-------------------------------------------------GGTGGCACCAGCTCTCGAAAGGGTATCGGGTTAATATTCCCGAACCAGACACCTGGATGCTGCTCG---------TT----TC-T--A--CT--G--C-C--TGCGG-------TCC-----------------TTCAC-----------------------------G--GG----GCTGTGGG-T--GG--TGG---G--------------CGAGTGGAGCACGGCAACGTATATGTAT--------GTGTGT-----------------AACCTCGGCGACGCTTGCGATAGCCCTGGGAAGAGTTGTCTTTTCTTCTTAACCGTACCAACCGAGTGCACAGCCCTGGAAGCAGTTTACCTTGAGAGAGGGCTGGAGGTCGGGTAAAGCGCTGCACTTATTGCAGCGTCCAGTGCGCTGTCGAGAGCCCTTGAAAAGCCGAGTCAGGACTGG--ACCATGTT-AGTCTCGTGTCTGGCCGTACCCATCACCGCATCAGG-TCTCC
>Malacosaccus_coatsi
CCCGAAAAGATTGTGAACTATGCCTGAATAGGGTGAAGCCAGAGGAAACTCTGGTGGAAGCTCGTAGCGGTTCTGACGTGCAAATCGATCGTCAAATTTGGG-TATAGGGGCGAAAGACTAATCGAACCATCTAGTAGCTGGTTCCCTCCGAAGTTTCCCTCAGGATAGCTGGAGCCCGGAC-TATGTG--------TGTAGTTTTATCAGGTAAAGCGAATGATTAGAGGTATTGGGGTTGAAATGACCTCAACCTATTCTCAAACTTTAAATGGGTAAGAGGTGTAGCTTGCTTAA--------GTG-----------------------------------------------------------------------------------------------------------AAGTTGCAC--------------------TC------TG-----------------------------------------------------------------------GAATACAGGGGCTCTTAGTGGGCCATTTTTGGTAAGCAGAACTGGCGATGCGGGATGAACCGAACGCTGGGTTAAGGTGCCCAAGTCAACGCTCATGAGATCCCAGGAAAGGTGTTGGTTGATACAGACAGCAGGACGGTGGCCATGGAAGTCGGAATCCGCTAAGGAGTGTGTAACAACTCACCTGCCGAATCAACTAGCCCTGAAAATGGATGGCGCTCAAGCGTTGCACCTATCCCCGGCCGCCGTGTGGAGAT--GGCCAGTGCTGGTGACACGGCGTGTAGGAGGGCGCAGGGCTGTG-TG-TTGGTAT---------GCTGTGCAGGCTGGTGCGTGAGCCCGGCTGAAGCTGGCCCTGGTGCAGATCTTGGTGGTAGTA-GCAATTATTCAAA-TGAGAA--------------CTTTGAAGGCCGAAGTGGAGAAGGGTTCCACGTGAACAGCATTTGGACGTGGGTGAGTCGGTCCTAAGAGATGGGCGAAAGCCTGGTTAGTAAGGGTGCAGATGTG--CTGCCTC------C----TCAC--A--------GGGGTA-GTATGTCC-GGTT-------------GGT-------------TCTT---C----------GGGGCC-----------AC-------------------------------------------------GGTGGCACCAGCTCTCGAAAGGGTATCGGGTTAATATTCCCGAACCAGACACCTGGATGCTGCTCG---------TT----TC-T--A--CT--G--G-C--CGGGC-------CCT------------------TAAC-----------------------------G--GG----GTTCGG-T-T--GG--TGG---G--------------CGAGTGGAGCACGGCAACGTATATGTAT--------GTGTGT-----------------AACCTCGGCGACGCTTGCGATAGCCCTGGGAAGAGTTGTCTTTTCTTCTTAACCGTACCAACCGTGTGCACAGCCCTGGAAGCAGTTTACCTTGAGAGAGGGCTGGAGGTCGGGTAAAGCGCTGCACTTATTGCAGCGTCCAGTGCGCTGTCGAGAGCCCCTGAAAAGCTGAGTCAGGACTGG--ACCATGTT-AGTCTCGTGTCTGGCCGTACCCATCACCGCATCAGGGTCTCC
>Acoelocalyx_brucei
CCCGAAA-GATGGTGAACTATGCCTGAATAGGGTGAAGCCAGAGGAAACTCTGGTGGAAGCTCGTAGCGGTTCTGACGTGCAAATCGATCGTCAAATTTGGG-TATAGGGGCGAAAGACTAATCGAACCATCTAGTAGCTGGTTCCCTCCGAAGTTTCCCTCAGGATAGCTGGAGCCCGGAC-TATGTG--------TGTAGTTTTATCAGGTAAAGCGAATGATTAGAGGTATTGGGGTTGAAATGACCTCAACCTATTCTCAAACTTTAAATGGGTAAGAGGTGTAGCTTGCTTAA--------GTG-----------------------------------------------------------------------------------------------------------AAGTTGCAC--------------------TC------TG-----------------------------------------------------------------------GAATACAGGGGCTCTTAGTGGGCCATTTTTGGTAAGCAGAACTGGCGATGCGGGATGAACCGAACGCTGGGTTAAGGTGCCCAAGTCAACGCTCATGAGATCCCAGGAAAGGTGTTGGTTGATACAGACAGCAGGACGGTGGCCATGGAAGTCGGAATCCGCTAAGGAGTGTGTAACAACTCACCTGCCGAATCAACTAGCCCTGAAAATGGATGGCGCTCAAGCGTTGCACCTATCCCCGGCCGCCGTGTGGAGAT--GGCCAGTGCTGGTGACACGGCGTGTAGGAGGGCGCAGGGCTGTG-TG-TTGGTAT---------GCTGTGCAGGCTGGTGCGTGAGCCCGGCTGAAGCTGGCCCTGGTGCAGATCTTGGTGGTAGTA-GCAATTATTCAAA-TGAGAA--------------CTTTGAAGGCCGAAGTGGAGAAGGGTTCCACGTGAACAGCATTTGGACGTGGGTGAGTCGGTCCTAAGAGATGGGCGAAAGCCTGGTTAGTAAGGGTGCAGATGTG--CTGCCTC------C----TCAC--A--------GGGGTA-GTATGTCC-GGTT-------------GGT-------------TCTT---C----------GGGGCC-----------AC-------------------------------------------------GGTGGCACCAGCTCTCGAAAGGGTATCGGGTTAATATTCCCGAACCAGACACCTGGATGCTGCTCG---------TT----TC-T--A--CT--G--G-C--CGGGC-------CCT------------------TCAC-----------------------------G--GG----GTTCGG-T-T--GG--TGG---G--------------CGAGTGGAGCACGGCAACGTATATGTAT--------GTGTGT-----------------AACCTCGGCGACGCTTGCGATAGCCCTGGGAAGAGTTGTCTTTTCTTCTTAACCGTACCAACCGTGTGCACAGCCCTGGAAGCAGTTTACCTTGAGAGAGGGCTGGAGGTCGGGTAAAGCGCTGCACTTATTGCAGCGTCCAGTGCGCTGTCGAGAGCCCCTGAAAAGCTGAGTCAGGACTGG--ACCATGTT-AGTCTCGTGTCTGGCCGTACCCATCACCGCAT----------
>Holascus_taraxacum_SMF12059
----------------------------------------------------------AGCTCGTAGCGGTTCTGACGTGCAAATCGATCGTCAAATTTGGG-TATAGGGGCGAAAGACTAATCGAACCATCTAGTAGCTGGTTCCCTCCGAAGTTTCCCTCAGGATAGCTGGAGCCCGGAC-TATGTG--------TGTAGTTTTATCAGGTAAAGCGAATGATTAGAGGTATTGGGGTTGAAATGACCTCAACCTATTCTCAAACTTTAAATGGGTAAGAGGTGTAGCTTGCTTAA--------GTG-----------------------------------------------------------------------------------------------------------AAGTTGCAC-----GGAAAGT-AATTT-CTCT-----TGTCTTTT-----------------------------------------------------------------GAATACAGGGGCTCTTAGTGGGCCATTTTTGGTAAGCAGAACTGGCGATGCGGGATGAACCGAACGCTGGGTTAAGGTGCCCAAGTCAACGCTCATGAGATCCCAGGAAAGGTGTTGGTTGATACAGACAGCAGGACGGTGGCCATGGAAGTCGGAATCCGCTAAGGAGTGTGTAACAACTCACCTGCCGAATCAACTAGCCCTGAAAATGGATGGCGCTCAAGCGTTGCACCTATCCCCGGCCGCCGTGTGGAGAT--GGCCAGTGCTGGTGACACGGCGTGTAGGAGGGCGCAGGGCTGTG-TG-TTGGTAT---------GCTGTGCAGGCTGGTGCGTGAGCCCGGCTGAAGCTGGCCCTGGTGCAGATCTTGGTGGTAGTA-GCAATTATTCAAA-TGAGAA--------------CTTTGAAGGCCGAAGTGGAGAAGGGTTCCACGTGAACAGCATTTGGACGTGGGTGAGTCGGTCCTAAGAGATGGGCGAAAGCCTGGTTAGTAAGGGTGCAGATGTG--CTGCCTC------C----TCAC--A--------GGGGTA-GTATGTCC-GGTT-------------GGT-------------TCTT---C----------GGGGCC-----------AC-------------------------------------------------GGTGGCACCAGCTCTCGAAAGGGTATCGGGTTAATATTCCCGAACCAGACACCTGGATGCTGCTCG----------T-------------------------------------------------------------------------------------------------------------------------------------------AGTGGAGCACGGCAACGTATATGTAT--------GTGTGT-----------------AACCTCGGCGACGCTTGCGATAGCCCTGGGAAGAGTTGTCTTTTCTTCTTAACCGTACCAACCGTGTGCACAGCCCTGGAAGCAGTTTACCTTGAGAGAGGGCTGGAGGTCGGGTAAAGCGCTGCACTTATTGCAGCGTCCAGTGCGCTGTCGAGAGCCCTTGAAAAGCTGAGTCAGGACTGG--ACCATGTT-AGTCTCGTGTCTGGCCGT------------------------
>Atlantisella_sp
---------------------GCCTGAATAGGGTGAAGCCAGAGGAAACTTTGGTGGAAGCTCGTAGCGGTTCTGACGTGCAAATCGATCGTCAAATTTGGG-TATAGGGGCGAAAGACTAATCGAACCATCTAGTAGCTGGTTCCCTCCGAAGTTTCCCTCAGGATAGCTGGAGCCCGGAC-TATGTG--------TGTAGTTTTATCAGGTAAAGCGAATGATTAGAGGTATTGGGGTTGAAATGACCTCAACCTATTCTCAAACTTTAAATGGGTAAGAGGTGTAGCTTGCTTAA--------GTG-----------------------------------------------------------------------------------------------------------AAGTTGCAC-----GGAAAGT-GATTT-CTCT-----TGTCTTTA-----------------------------------------------------------------GAATACAGGGGCTCTTAGTGGGCCATTTTTGGTAAGCAGAACTGGCGATGCGGGATGAACCGAACGCTGGGTTAAGGTGCCCAAGTCAACGCTCATGAGATCCCATGAAAGGTGTTGGTTGATACAGACAGCAGGACGGTGGCCATGGAAGTCGGAATCCGCTAAGGAGTGTGTAACAACTCACCTGCCGAATCAACTAGCCCTGAAAATGGATGGCGCTCAAGCGTTGCACCTATCCCCGGCCGCCGTGTGGAGAT--GGCCAGTGCTGGTGACACGGCGTGTAGGAGGGCGCAGGGCTGTG-TG-TTGGTAT---------GCTGTGCAGGCTGGTGCGTGAGCCCGGCTGAAGCTGGCCCTGGTGCAGATCTTGGTGGTAGTA-GCAATTATTCAAA-TGAGAA--------------CTTTGAAGGCCGAAGTGGAGAAGGGTTCCACGTGAACAGCAYTTGGACGTGGGTGAGTCGGTCCTAAGAGATGGGCGAAAGCCTGGTTAGTAAGGGTGCAGATGTG--CTGCCTC------C----TAAA--C-A------GGGGTA-GTATGTCC-GGTT-------------GGT-------------TCTT---C----------GGGGCC-----------AC-------------------------------------------------GGTGGCACCAGCTCTCGAAAGGGTATCGGGTTAATATTCCCGAACCAGACACCTGGATGCTGCTCG---------TT----TC-T--A--CT--G--C-C--TGGGC-------CCT------------------TCAC-----------------------------G--GG----GTTCGG-G-TGGGG--TGG---G--------------CGAGTGGAGCACGGCAACGTATATGTAT--------GTGTGT-----------------AACCTCGGCGACGCTTGCGATAGCCCTGGGAAGAGTTGTCTTTTCTTCTTAACCGTACCAACCGTGTGCACAGCCCTGGAAGCAGTTTACCTTGAGAGAGGGCTGGAGGTCGGGTAAAGCGCTGCACTTATTGCAGCGTCCAGTGCGCTGTCGAGAGCCCTTGAAAAGCTGAGTCAGGACTGG--ACCATGTT-AGTCTCGTGTCTGGCCGTACCCATCACCGCATCAGG-TCTCC
>Euplectella_sp1
CCCGAAA-GATGGTGAACTATGCCTGAATAGGGTGAAGCCAGAGGAAACTCTGGTGGAAGCTCGTAGCGGTTCTGACGTGCAAATCGATCGTCAAATTTGGG-TATAGGGGCGAAAGACTAATCGAACCATCTAGTAGCTGGTTCCCTCCGAAGTTTCCCTCAGGATAGCTGGAGCCCGGAC-TATGTG--------TGTAGTTTTATCAGGTAAAGCGAATGATTAGAGGTATTGGGGTTGAAATGACCTCAACCTATTCTCAAACTTTAAATGGGTAAGAGGTGTAGCTTGCTTAA--------GTG-----------------------------------------------------------------------------------------------------------AAGTTGCAC-----GGAAAGT-GATTT-CTCT-----TGTCTTT------------------------------------------------------------------GAATACAGGGGCTCTTAGTGGGCCATTTTTGGTAAGCAGAACTGGCGATGCGGGATGAACCGAACGCTGGGTTAAGGTGCCCAAGTCAACGCTCATGAGATCCCATGAAAGGTGTTGGTTGATACAGACAGCAGGACGGTGGCCATGGAAGTCGGAATCCGCTAAGGAGTGTGTAACAACTCACCTGCCGAATCAACTAGCCCTGAAAATGGATGGCGCTCAAGCGTTGCACCTATCCCCGGCCGCTGTGTGGAGAT--GGCCAGTGCTGGTGACACGGCGTGTAGGAGGGCGCAGGGCTGTG-TG-TTGGTAT---------GCTGTGCAGGCTGGTGCGTGAGCCCGGCTGAAGCTGGCCCTGGTGCAGATCTTGGTGGTAGTA-GCAATTATTCAAA-TGAGAA--------------CTTTGAAGGCCGAAGTGGAGAAGGGTTCCACGTGAACAGCATTTGGACGTGGGTGAGTCGGTCCTAAGAGATGGGCGAAAGCCTGGTTAGTAAGGGTGCAGATGTG--CTGCCCC------C----TAAA--C-A------GGGGTA-GTATGTCC-GGTT-------------GGT-------------TCTT---C----------GGGGCC-----------AC-------------------------------------------------GGTGGCACCAGCTCTCGAAAGGGTATCGGGTTAATATTCCCGAACCAGACACCTGGATGCTGCTCG---------TT----TC-T--A--CT--G--C-C--TGGGC-------TCT------------------TCAC-----------------------------G--GG----GCTTGG-G-T--GG--TGG--TG--------------CGAGTGGAGCACGGCAACGTATATGTAT--------GTGTGT-----------------AACCTCGGCGACGCTTGCGATAGCCCTGGGAAGAGTTGTCTTTTCTTCTTAACCGTACCAACCGTGTGCACAGCCCTGGAAGCAGTTTACCTTGAGAGAGGGCTGGAGGTCGGGTAAAGCGCTGCACTTATTGCAGCGTCCAGTGCGCTGTCGAGAGCCCTTGAAAAGCTGAGTCAGGACTGG--ACCATGTT-AGTCTCGTGTCTGGCCGTACCCATCACCGCATCAGG-TCTCC
>Euplectella_sp2
CCCGAAA-GATGGTGAACTATGCCTGAATAGGGTGAAGCCAGAGGAAACTCTGGTGGAAGCTCGTAGCGGTTCTGACGTGCAAATCGATCGTCAAATCTGGG-TATAGGGGCGAAAGACTAATCGAACCATCTAGTAGCTGGTTCCCTCCGAAGTTTCCCTCAGGATAGCTGGAGCCCGGAC-TATGTG--------TGTAGTTTTATCAGGTAAAGCGAATGATTAGAGGTATTGGGGTTGAAATGACCTCAACCTATTCTCAAACTTTAAATGGGTAAGAGGTGTAGCTTGCTTAA--------GTG-----------------------------------------------------------------------------------------------------------AAGTTGCAC-----GGAAAGT-GATTT-CTCT-----TGTCTTT------------------------------------------------------------------GAATACAGGGGCTCTTAGTGGGCCATTTTTGGTAAGCAGAACTGGCGATGCGGGATGAACCGAACGCTGGGTTAAGGTGCCCAAGTCAACGCTCATGAGATCCCATGAAAGGTGTTGGTTGATACAGACAGCAGGACGGTGGCCATGGAAGTCGGAATCCGCTAAGGAGTGTGTAACAACTCACCTGCCGAATCAACTAGCCCTGAAAATGGATGGCGCTCAAGCGTTGCACCTATCCCCGGCCGCCGTGTGGAGAT--GGCCAGTGCTGGTGACACGGCGTGTAGGAGGGCGCAGGGCTGTG-TG-TTGGTAT---------GCTGTGCAGGCTGGTGCGTGAGCCCGGCTGAAGCTGGCCCTGGTGCAGATCTTGGTGGTAGTA-GCAATTATTCAAA-TGAGAA--------------CTTTGAAGGCCGAAGTGGAGAAGGGTTCCACGTGAACAGCATTTGGACGTGGGTGAGTCGGTCCTAAGAGATGGGCGAAAGCCTGGTTAGTAAGGGTGCAGATGTG--CTGCCTC------C----TCAC--A--------GGGGTA-GTATGTCC-GGTT-------------GGT-------------TCTT---C----------GGGGCC-----------AC-------------------------------------------------GGTGGCACCAGCTCTCGGAAGGGTATCGGGTCAATATTCCCGAACCAGACACCTGGATGCTGCTCG---------TT----TC-T--A--CT--G--C-C--TGGGC-------CCT------------------TCAC-----------------------------G--GG----GTTCGG-G-T--GG--TGG---G--------------CGAGTGGAGCACGGCAACGTATATGTAT--------GTGTGT-----------------AACCTCGGCGACGCTTGCGATAGCCCTGGGAAGAGTTGTCTTTTCTTCTTAACCGTACCAACCGTGTGCACAGCCCTGGAAGCAGTTTACCTTGAGAGAGGGCTGGAGGTCGGGTAAAGCGCTGCACTTATTGCAGCGTCCAGTGCGCTGTCGAGAGCCCTTGAAAAGCTGAGTCAGGACTGG--ACCATGTT-AGTCTCGTGTCTGGCCGTACCCATCACCGCATCAGG-TCTCC
>Regadrella_sp
-----------------------------AGGGTGAAGCCAGAGGAAACTCTGGTGGAAGCTCGTAGCGGTTCTGACGTGCAAATCGATCGTCAAATTTGGG-TATAGGGGCGAAAGACTAATCGAACCATCTAGTAGCTGGTTCCCTCCGAAGTTTCCCTCAGGATAGCTGGAGCCCGGAC-TATGTG--------TGTAGTTTTATCAGGTAAAGCGAATGATTAGAGGTATTGGGGTTGAAATGACCTCAACCTATTCTCAAACTTTAAATGGGTAAGAGGTGTAGCTTGCTTAA--------GTG-----------------------------------------------------------------------------------------------------------AAGTTGCAC-----GGAAAGT-GATTT-CTCT-----TGTCTTTA-----------------------------------------------------------------GAATACAGGGGCTCTTAGTGGGCCATTTTTGGTAAGCAGAACTGGCGATGCGGGATGAACCGAACGCTGGGTTAAGGTGCCCAAGTCAACGCTCATGAGATCCCATGAAAGGTGTTGGTTGATACAGACAGCAGGACGGTGGCCATGGAAGTCGGAATCCGCTAAGGAGTGTGTAACAACTCACCTGCCGAATCAACTAGCCCTGAAAATGGATGGCGCTCAAGCGTTGCACCTATCCCCGGCCGCCGTGTGGAGAT--GGCCAGTGCTGGTGACACGGCGTGTAGGAGGGCGCAGGGCTGTG-TG-TTGGTAT---------GCTGTGCAGGCTGGTGCGTGAGCCCGGCTGAAGCTGGCCCTGGTGCAGATCTTGGTGGTAGTA-GCAATTATTCAAA-TGAGAA--------------CTTTGAAGGCCGAAGTGGAGAAGGGTTCCACG-GAACAGCATTTGGACGTGGGTGAGTCGGTCCTAAGAGATGGGCGAAAGCCTGGTTAGTAAGGGTGCAGATGTG--CTGCCTC------C----TCAC--A--------GGGGTA-GTATGTCC-GGTT-------------GGT-------------TCTT---C----------GGGGCC-----------AC-------------------------------------------------GGTGGCACCAGCTCTCGAAAGGGTATCGGGTTAATATTCCCGAACCAGACACCTGGATGCTGCTCG---------TT----TC-T--A--CT--G--C-C--TGGGC-------CCT------------------TCAC-----------------------------G--GG----GTTCGG-G-T--GG--TGG---G--------------CGAGTGGAGCACGGCAACGTATATGTAT--------GTGTGT-----------------AACCTCGGCGACGCTTGCGATAGCCCTGGGAAGAGTTGTCTTTTCTTCTTAACCGTACCAACCGTGTGCACAGCCCTGGAAGCAGTTTACCTTGAGAGAGGGCTGGAGGTCGGGTAAAGCGCTGCACTTATTGCAGCGTCCAGTGCGCTGTCGAGAGCCCTTGAAAAGCTGAGTCAGGACTGG--ACCATGTT-AGTCTCGTGTCTGGCCGTACCCATCACCGCATC---------
>Regadrella_pedunculata_126299
CCCGAAAAGATGGTGAACTATGCCTGAATAGGGTGAAGCCAGAGGAAACTCTGGTGGAAGCTCGTAGCGGTTCTGACGTGCAAATCGATCGTCAAATTTGGG-TATAGGGGCGAAAGACTAATCGAACCATCTAGTAGCTGGTTCCCTCCGAAGTTTCCCTCAGGATAGCTGGAGCCCGGAC-TATGTG--------TGTAGTTTTATCAGGTAAAGCGAATGATTAGAGGTATTGGGGTTGAAATGACCTCAACCTATTCTCAAACTTTAAATGGGTAAGAGGTGTAGCTTGCTTAA--------GTG-----------------------------------------------------------------------------------------------------------AAGTTGCAC-----AGAAAGT-GATTT-CTC---T--TGTCTTTT-----------------------------------------------------------------GAATACAGGGGCTCTTAGTGGGCCATTTTTGGTAAGCAGAACTGGCGATGCGGGATGAACCGAACGCTGGGTTAAGGTGCCCAAGTCAACGCTCATGAGATCCCAGGAAAGGTGTTGGTTGATACAGACAGCAGGACGGTGGCCATGGAAGTCGGAATCCGCTAAGGAGTGTGTAACAACTCACCTGCCGAATCAACTAGCCCTGAAAATGGATGGCGCTCAAGCGTTGCACCTATCCCCGGCCGCCGTGTGGAGAT--GGCCAGTGCTGGTGACACGGCGTGTAGGAGGGCGCAGGGCTGTG-TG-TTGGTAT---------GCTGTGCAGGCTGGTGCGTGAGCCCGGCTGAAGCTGGCCCTGGTGCAGATCTTGGTGGTAGTA-GCAATTATTCAAA-TGAGAA--------------CTTTGAAGGCCGAAGTGGAGAAGGGTTCCACGTGAACAGCATTTGGACGTGGGTGAGTCGGTCCTAAGAGATGGGCGAAAGCCTGGTTAGTAAGGGTGCAGATGTG--CTGCCTC------C----TCAC--A--------GGGGTA-GTATGTCC-GGTT-------------GGT-------------TCTT---C----------GGGGCC-----------AC-------------------------------------------------GGTGGCACCAGCTCTCGAAAGGGTATCGGGTTAATATTCCCGAACCAGACACCTGGATGCTGCTCG---------------TT-TCTA--CC--C--GCC--TGGGC-------TCT------------------TCAC----------------------------GG--GG----TCTGGG-T-G--GG--TGG---G--------------CGAGTGGAGCACGGCAACGTATATGTAT--------GTGTGT-----------------AACCTCGGCGACGCTTGCGATAGCCCTGGGAAGAGTTGTCTTTTCTTCTTAACCGTACCAACCGTGTGCACAGCCCTGGAAGCAGTTTACCTTGAGAGAGGGCTGGAGGTCGGGTAAAGCGCTGCACTTATTGCAGCGTCCAGTGCGCTGTCGAGAGCCCCTGAAAAGCCGAGTCAGGACTGG--ACCATGTT-AGTCTCGTGTCTGGCCGTACCCATCACCGCATCAGG-TCTCC
>Regadrella_okinoseana_126166
CCCGAAAAGATGGTGAACTATGCCTGAATAGGGTGAAGCCAGAGGACACTCTGGTGGAAGCTCGTAGCGGTTCTGACGTGCAAATCGATCGTCAAATTTGGG-TATAGGGGCGAAAGACTAATCGAACCATCTAGTAGCTGGTTCCCTCCGAAGTTTCCCTCAGGATAGCTGGAGCCCGAAC-TATGTG--------TGTAGTTTTATCAGGTAAAGCGAATGATTAGAGGTATTGGGGTTGAAATGACCTCAACCTATTCTCAAACTTTAAATGGGTAAGAGGTGTAGCTTGCTTAA--------GTG-----------------------------------------------------------------------------------------------------------AAGTTGCAC-----GGAGGGGGGGTAGTAATATATTTCCTCTCTATATA-------------------------------------------------------------GAATACAGGGGCTCTTAGTGGGCCATTTTTGGTAAGCAGAACTGGCGATGCGGGATGAACCGAACGCTGGGTTAAGGTGCCCAAGTCAACGCTCATGAGATCCCAGGAAAGGTGTTGGTTGATACAGACAGCAGGACGGTGGCCATGGAAGTCGGAATCCGCTAAGGAGTGTGTAACAACTCACCTGCCGAATCAACTAGCCCTGAAAATGGATGGCGCTCAAGCGTTGCACCTATCCCCGGCCGCCGTGTGGAGAT--AGCCAGTGCTGGTGACACGGCGTGTAGGAGGGCGCAGGGCTGTG-TG-TTGGTAT---------GCTGTGCAGGCTGGTGCGTGAGCCCGGCTGAAGCCGGCCCTGGTGCAGATCTTGGTGGTAGTA-GCAATTATTCAAA-TGAGAA--------------CTTTGAAGGCCGAAGTGGAGAAGGGTTCCACGTGAACAGCATTTGGACGTGGGTGAGTCGGTCCTAAGAGATGGGCGAAAGCCTGGTTAGTAAGGGTGCAGATGTG--CTGCCTC------A----TCAC-----------GGGGTA-GTATGTCC-GGTT-------------GGT-------------TCTT---C----------GGGGCC-----------AC-------------------------------------------------GGTGGCACCAGCTCTCGAAAGGGTATCGGGTTAATATTCCCGAACCAGACACCTGGATGCTGCTCG-------------------------------------TTTTACTGGTCTCGC--------------TCTTCAC--------GGGGTGGGACTGGTGG---------------------------------------------------CGGGTGGAGCACGGCAACGTATATGTAT--------GTGTGT-----------------ATACTCGGCGACGCTTGCGATAGCCCTGGGAAGAGTTGTCTTTTCTTCTTAACCGTACCAACCGTGTGCACAGCCCTGGAAGCAGTTTACCTTGAGAGAGGGCTGGAGGTCGGGTAAAGCGCTGCACTTATTGCAGCGTCCAGTGCGCTGTCGAGAGCCCTTGAAAAGCCGAGTCAGGACTGG--ACCATGTT-AGTCTCGTGTCTGGCCGTACCCATCACCGCATCAG--TC---
>Corbitella_nsp_126122
--------GATGGTGAACTATGCCTGAATAGGGTGAAGCCAGAGGARACTCTGGTGGAAGCTCGTAGCGGTTCTGACGTGCAAATCGATCGTCAAATTTGGG-TATAGGGGCGAAAGACTAATCGAACCATCTAGTAGCTGGTTCCCTCCGAAGTTTCCCTCAGGATAGCTGGAGCCCGAGC-GATGTG--------TGTAGTTTTATCAGGTAAAGCGAATGATTAGAGGTATTGGGGTTGAAATGACCTCAACCTATTCTCAAACTTTAAATGGGTAAGAGGTGTAGCTTGCTTAA--------GTG-----------------------------------------------------------------------------------------------------------AAGTTGCAC----------------------GT----TG-----------------------------------------------------------------------GAATACAGGGGCTCTTAGTGGGCCATTTTTGGTAAGCAGAACTGGCGATGCGGGATGAACCGAACGCTGGGTTAAGGTGCCCAAGTCAACGCTCATGAGATCCCAGGAAAGGTGTTGGTTGATACAGACAGCAGGACGGTGGCCATGGAAGTCGGAATCCGCTAAGGAGTGTGTAACAACTCACCTGCCGAATCAACTAGCCCTGAAAATGGATGGCGCTCAAGCGTTGCACCTATCCCCGGCCGCCGTGTGGAGAT--GGCCAGTGCTGGTGACACGGCGTGTAGGAGGGCGCAGGGCTGTG-TG-TTGGTAT---------GCTGTGCAGGCTGGTGCGTGAGCCCGGCTGAAGCCGGCCCTGGTGCAGATCTTGGTGGTAGTA-GCAATTATTCAAA-TGAGAA--------------CTTTGAAGGCCGAAGTGGAGAAGGGTTCCACGTGAACAGCATTTGGACGTGGGTGAGTCGGTCCTAAGAGATGGGCGAAAGCCTGGTTAGCAAGGGTGCAGATGTG--CTGCTCC------C----TCAC-----------GGGGCA-GTATGTCC-GGTT-------------GGT-------------TCTT---C----------GGGGCC-----------AG-------------------------------------------------GGTGGCACCAGCTCTCGAAAGGGTATCGGGTTAATATTCCCGAACCAGACACTTGGATGCTGCTCG---------------CG-T--T--CCG-CGTTGT--CCCTT-------CT-------------------TC----------------------------------GG----GGGGGG-C-A-GGGT-GGT---G--------------CGAGTGGAGCACGGCAACGTATATGTAT--------GTGTGT-----------------ATACTCGGCGACGCTTGCGATAGCCCTGGGAAGAGTTGTCTTTTCTTCTTAACCGTACCAACCGTGTGCACAGCCCTGGAAGCAGTTTACCTTGAGAGAGGGCTGGAGGTCGGGTAAAGCGCTGCACTTATTGCAGCGTCCAGTGCGCTGTCGAGAGCCCTTGAAAAGCTGAGTCAGGACTGG--ACCATGTT-AGTCTCGTGTCTGGCCGTACCCATCACCGCATCAGG-TC---
>Corbitella_plagiariorum_126162
CCCGAAA-GATGGTGAACTATGCCTGAATAGGGTGAAGCCAGAGGAAACTCTGGTGGAAGCTCGTAGCGGTTCTGACGTGCAAATCGATCGTCAAATTTGGG-TATAGGGGCGAAAGACTAATCGAACCATCTAGTAGCTGGTTCCCTCCGAAGTTTCCCTCAGGATAGCTGGAGCCCGAGC-GATGTG--------TGTAGTTTTATCAGGTAAAGCGAATGATTAGAGGTATTGGGGTTGAAATGACCTCAACCTATTCTCAAACTTTAAATGGGTAAGAGGTGTAGCTTGCTTAA--------GTG-----------------------------------------------------------------------------------------------------------AAGTTGCAC------G------------------T--TG-----------------------------------------------------------------------GAATACAGGGGCTCTTAGTGGGCCATTTTTGGTAAGCAGAACTGGCGATGCGGGATGAACCGAACGCTGGGTTAAGGTGCCCAAGTCAACGCTCATGAGATCCCAGGAAAGGTGTTGGTTGATACAGACAGCAGGACGGTGGCCATGGAAGTCGGAATCCGCTAAGGAGTGTGTAACAACTCACCTGCCGAATCAACTAGCCCTGAAAATGGATGGCGCTCAAGCGTTGCACCTATCCCCGGCCGCCGTGTGGAGAT--GGCCAGTGCTGGTGACACGGCGTGTAGGAGGGCGCAGGGCTGTG-TG-TTGGTAT---------GCTGTGCAGGCTGGTGCGTGAGCCCGGCTGAAGCTGGCCCTGGTGCAGATCTTGGTGGTAGTA-GCAATTATTCAAA-TGAGAA--------------CTTTGAAGGCCGAAGTGGAGAAGGGTTCCACGTGAACAGCATTTGGACGTGGGTGAGTCGGTCCTAAGAGATGGGCGAAAGCCTGGTTAGCAAGGGTGCAGATGTG--CTGCTCC------C----TCAC-----------GGGGCA-GTATGTCC-GGTT-------------GGT-------------TCTT---C----------GGGGCC-----------AG-------------------------------------------------GGTGGCACCAGCTCTCGAAAGGGTATCGGGTTAATATTCCCGAACCAGACACTTGGATGCTGCTCG---------CGT---TC-C--G--CG--T--TGT---CCCY-------TCT------------------TC-C-----------------------------G--GGR---GGGGGC-A-G--GG--TGG--TG--------------CGAGTGGAGCACGGCAACGTATATGTAT--------GTGTGT-----------------ATACTCGGCGACGCTTGCGATAGCCCTGGGAAGAGTTGTCTTTTCTTCTTAACCGTACCAACCGTGTGCACAGCCCTGGAAGCAGTTTACCTTGAGAGAGGGCTGGAGGTCGGGTAAAGCGCTGCACTTATTGCAGCGTCCAGTGCGCTGTCGAGAGCCCTTGAAAAGCTGAGTCAGGACTGG--ACCATGTT-AGTCTCGTGTCTGGCCGTACCCATCACCGCATCAGG-TCTCC
>Dictyaulus_hydrangeaformis_126124
CCCGAAAAGATGGTGAACTATGCCTGAATAGGGTGAAGCCAGAGGAAACTCTGGTGGAAGCTCGTAGCGGTTCTGACGTGCAAATCGATCGTCAAATTTGGG-TATAGGGGCGAAAGACTAATCGAACCATCTAGTAGCTGGTTCCCTCCGAAGTTTCCCTCAGGATAGCTGGAGCCCGAAC-TATGTG--------TGTAGTTTTATCAGGTAAAGCGAATGATTAGAGGTATTGGGGTTGAAATGACCTCAACCTATTCTCAAACTTTAAATGGGTAAGAGGTGTAGCTTGCTTCA--------GTG-----------------------------------------------------------------------------------------------------------AAGTTGCAC-----AGA--TTT-ATTT-CTCGTTT--TG-----------------------------------------------------------------------GAATACAGGGGCTCTTAGTGGGCCATTTTTGGTAAGCAGAACTGGCGATGCGGGATGAACCGAACGCTGGGTTAAGGTGCCCAAGTCAACGCTCATGAGATCCCAGGAAAGGTGTTGGTTGATACAGACAGCAGGACGGTGGCCATGGAAGTCGGAATCCGCTAAGGAGTGTGTAACAACTCACCTGCCGAATCAACTAGCCCTGAAAATGGATGGCGCTCAAGCGTTGCACCTATCCCCGGCCGCCGTGTGGAGAT--AGCCAGTGCTGGTGACACGGCGTGTAGGAGGGCGCAGGGCTGTG-TG-TTGGTAT---------GCTGTGCAGGCTGGTGCGTGAGCCCGGCTGAAGCTGGCCCTGGTGCAGATCTTGGTGGTAGTA-GCAATTATTCAAA-TGAGAA--------------CTTTGAAGGCCGAAGTGGAGAAGGGTTCCACGTGAACAGCATTTGGACGTGGGTGAGTCGGTCCTAAGAGATGGGCGAAAGCCTGGTTAGTAAGGGTGCAGATGTG--CTGCCTC-----------TCAC-----------GGGGTA-GTATGTCC-GGTT-------------GGT-------------TCTT---C----------GGGGCC-----------AC-------------------------------------------------GGTGGCACCAGCTCTCGAAAGGGTATCGGGTTAATATTCCCGAACCAGACACCTGGATGCTGCTCG---------TT----AC-T--T--GC--C--TGC--------------------------------YCTTCAC-----------------------------------------GGG-G-T-GGG--CGG--TG--------------CGAGTGGAGCACGGCAACGTATATGTAT--------GTGT-------------------ATACTCGGCGACGCTTGCGATAGCCCTGGGAAGAGTTGTCTTTTCTTCTTAACCGTACCAACCGTGTGCACAGCCCTGGAAGCAGTTTACCTTGAGAGAGGGCTGGAGGTCGGGTAAAGCGCTGCACTTATTGCAGCGTCCAGTGCGCTGTCGAGAGCCCCTGAAAAGCCGAGTCAGGACTGG--ACCATGTT-AGTCTCGTGTCTGGCCGTACCCATCACCGCATCAGG-TCTCC
>Hyalostylus_microfloricomus_SMF12085
----------------------------------------------------------AGCTCGTAGCGGTTCTGACGTGC-AATCGATCGTCAA-TTTGGG-TATAGGGGCG-AAGACTAATCGAACCATCTAGTAGCTGGTTCCCTCCGAAGTTTCCCTCAGGATAGCTGGAGCCCGAAC-TATGTG--------TGTAGTTTTATCAGGTAAAGCGAATGATTAGAGGTATTGGGGTTGAAATGACCTCAACCTATTCTCAAACTTTAAATGGGTAAGAGGTGTAGCTTGCTTCA--------GTG-----------------------------------------------------------------------------------------------------------AAGTTGCAC-----AGA--TT-TATTT-CTCGTTT--TG-----------------------------------------------------------------------GAATACAGGGGCTCTTAGTGGGCCATTTTTGGTAAGCAGAACTGGCGATGCGGGATGAACCGAACGCTGGGTTAAGGTGCCCAAGTCAACGCTCATGAGATCCCAGGAAAGGTGTTGGTTGATACAGACAGCAGGACGGTGGCCATGGAAGTCGGAATCCGCTAAGGAGTGTGTAACAACTCACCTGCCGAATCAACTAGCCCTGAAAATGGATGGCGCTCAAGCGTTGCACCTATCCCCGGCCGCCGTGTGGAGAT--AGCCAGTGCTGGTGACACGGCGTGTAGGAGGGCGCAGGGCTGTG-TG-TTGGTAT---------GCTGTGCAGGCTGGTGCGTGAGCCCGGCTGAAGCTGGCCCTGGTGCAGATCTTGGTGGTAGTA-GCAATTATTCAAA-TGAGAA--------------CTTTGAAGGCCGAAGTGGAGAAGGGTTCCACGTGAACAGCATTTGGACGTGGGTGAGTCGGTCCTAAGAGATGGGCGAAAGCCTGGTTAGTAAGGGTGCAGATGTG--CTGCCCC-----------TCAG-----------GGGGTA-GTATGTCC-GGTT-------------GGT-------------TCTT---C----------GGGGCC-----------AC-------------------------------------------------GGTGGCACCAGCTCTCGAAAGGGTATCGGGTTAATATTCCCGAACCAGACACCTGGATGCTGCTCG----------T-------------------------------------------------------------------------------------------------------------------------------------------AGTGGAGCACGGCAACGTATATGTGT--------GTGT-------------------ATACTCGGCGACGCTTGCGATAGCCCTGGGAAGAGTTGTCTTTTCTTCTTAACCGTACCAACCGTGTGCACAGCCCTGGAAGCAGTTTACCTTGAGAGAGGGCTGGAGGTCGGGTAAAGCGCTGCACTTATTGCAGCGTCCAGTGCGCTGTCGAGAGCCCCTGAAAAGCTGAGTCAGGACTGG--ACCATGTT-AGTCTCGTGTCTGGCCGTAC----------------------
>Hertwigia_sp
CCCGAAA-GATGGTGAACTATGCCTGAATAGGGCGAAGCCAGAGGAAACTCTGGTGGAAGCTCGTAGCGGTTCTGACGTGCAAATCGATCGTCAAATTTGGG-TATAGGGGCGAAAGACTAATCGAACCATCTAGTAGCTGGTTCCCTCCGAAGTTTCCCTCAGGATAGCTGGAGCCCGAAC-TATGTG--------TGTAGTTTTATCAGGTAAAGCGAATGATTAGAGGTATTGGGGTTGAAATGACCTCAACCTATTCTCAAACTCTAAATGGGTAAGAGGTGTAGCTTGCTTAA--------GTG-----------------------------------------------------------------------------------------------------------AAGTTACAC------GA---CTGATTT-CTCG-----TG-----------------------------------------------------------------------GAATACAGGGGCTCTTAGTGGGCCATTTTTGGTAAGCAGAACTGGCGATGCGGGATGAACCGAACGCTGGGTTAAGGTGCCCAAGTCAACGCTCATGAGATCCCAGGAAAGGTGTTGGTTGATACAGACAGCAGGACGGTGGCCATGGAAGTCGGAATCCGCTAAGGAGTGTGTAACAACTCACCTGCCGAATCAACTAGCCCTGAAAATGGATGGCGCTCAAGCGTTGCACCTATCCCCGGCCGCCGTGTGGAGAT--GGCCAGTGCTGGTGACACGGCGTGTAGGAGGGCGCAGGGCTGTG-TG-TTGGTAT---------GCTGTGCAGGCTGGTGCGTGAGCCCGGCTGAAGCTGGCCCTGGTGCAGATCTTGGTGGTAGTA-GCAATTATTCAAA-TGAGAA--------------CTTTGAAGGCCGGAGTGGAGAAGGGTTCCACGTGAACAGCATTTGGACGTGGGTGAGTCGGTCCTAAGAGATGGGCGAAAGCCTGGTTAGTAAGGGTGCAGATGTG--CTGCTCC-----------TCAC-----------GGGGTA-GTATGTCC-GGTT-------------GGT-------------TCTT---C----------GGGGCC-----------AC-------------------------------------------------GGTGGCACCAGCTCTCGAAAGGGTATCGGGTTAATATTCCCGAACCAGACACCTGGATGCTGCTCG--------TTTAC--TA-C--C--CT-------------------------------------------TCAC--------------------------------------------------GG--GGTGGTGC-------------CGGGTGGAGCACGGCAACGTATATGTGT--------GT---------------------ATACTCGGCGACGCTTGCGATAGCCCTGGGAAGAGTTGTCTTTTCTTCTTAACCGTACCAACCGTGTGCACAGCCCTGGAAGCAGTTTACCTTGAGAGAGGGCTGGAGGTCGGGTAAAGCGCTGCACTTATTGCAGCGTCCAGTGCGCTGTCGAGAGCCCCTGAAAAGCTGAGTCAGGACTGG--ACCATGTT-AGTCTCGTGTCTGGCCGTACCCATCACCGCATCA--------
>Walteria_leuckarti
CCCGAAA-GATGGTGAACTATGCCTGAATAGGGTGAAGCCAGAGGAAACTCTGGTGGAAGCTCGTAGCGGTTCTGACGTGCAAATCGATCGTCAAATTTGGG-TATAGGGGCGAAAGACTAATCGAACCATCTAGTAGCTGGTTCCCTCCGAAGTTTCCCTCAGGATAGCTGGAGCCCGAGY-GATGTG--------TGTAGTTTTATCAGGTAAAGCGAATGATTAGAGGTATTGGGGTTGAAATGACCTCAACCTATTCTCAAACTTTAAATGGGTAAGAGGTGTAGCTTRCTTAA--------GTG-----------------------------------------------------------------------------------------------------------AAGTTGCAC----------GT----------------TG-----------------------------------------------------------------------GAATACAGGGGCTCTTAGTGGGCCATTTTTGGTAAGCAGAACTGGCGATGCGGGATGAACCGAACGCTGGGTTAAGGTGCCCRAGTCAACGCTCATGAGATCCCATGAAAGGTGTTGGTTGATACAGACAGCAGGACGGTGGCCATGGAAGTCGGAATCCGCTAAGGAGTGTGTAACAACTCACCTGCCGAATCAACTAGCCCTGAAAATGGATGGCGCTCAAGCGTTGCACCTATCCCCGGCCGCCGTGTGGAGAY--GGCCAGTGCTGGTGACACGGCGTGTAGGAGGGCGCAGGGCTGTG-TG-TTGGTAT---------GCTGTGCAGGCTGGTGCGTGAGCCCGGCTGAAGCTGGCCCTGGTGCAGATCTTGGTGGTAGTA-GCAATTATTCAAA-TGAGAA--------------CTTTGAAGGCCGAAGTGGAGAAGGGTTCCACGTGAACAGCATTTGGACGTGGGTGAGTCGGTCCTAAGAGATGGGCGAAAGCCTGGTTAGYAAGGGTGCAGATGTG--CTGCTCC-----------TCAC-----------GGGGCA-GTATGTCC-GGTT-------------GGT-------------TCTT---C----------GGGGCC-----------AC-------------------------------------------------GGTGGCACCAGCTCTCGAAAGGGTATCGGGTTAATRTTCCCGAACCAGACACCTGGATGCTGCTCG---------CT----TT-C--T--GC--T--T-C--KTCCT-------TT-------------------TC----------------------------------GG----GGGGCG-G-T--GT--GGA--TG--------------CGAGTGGAGCACGGCAACGTATATGTAT--------GTGTGT-----------------ATACTCGGCGACRCTTGCGATAGCCCTGGGAAGRGTTGTCTTTTCTTCTTAACCGTACCAACCGTGTGCACAGCCCTGGAAGCAGTTTACCTTGAGAGAGGGCTGGAGGTCGGGTAAAGCGCTGCACTTATTGCAGCGTCCAGTGCGCTGTCGAGAGCCCTTGAAAAGCTGAGTCAGGACTGG--ACCATGTT-RGTCTCGTGTCTGGCCGTACCCATCACCGCATCAGG-TCTCC
>Saccocalyx_sp
--------------------------------------------------------------------------------------------------------------------------------------------------------------------------------------------------------------------------------------------------------------------------------------------------------------------------------------------------------------------------------------------------------------------------------------------------------------------------------------------------------------------------------------------------------------------------------------------------------------------------------------------------------------------------------------------------------------------------------------------------------------------------------------------------------------------------------------------------------------------------------------------------------------------------------------------------------------------------------------------------------------------------------------------------------GATGGGCGAAAGCCTGGTTAGTAAGGGTGCAGATGTG--CTGCCTC-----------TCAG--G--------GGGGTA-GTATGTCC-GGTT-------------GGT-------------TCTT---C----------GGGGCC-----------AC-------------------------------------------------GGTGGCACCAGCTCTCGAAAGGGTATCGGGTTAATATTCCCGAACCAGACACCTGGATGCTGCTCG--------TTTAC--TA-C--C--CT-------------------------------------------TCAC--------------------------------------------------GG--GGTGGTGT-------------CGGGTGGAGCACGGCAACGTATATGTGT--------GT---------------------ATACTCGGCGACGCTTGCGATAGCCCTGGGAAGAGTTGTCTTTTCTTCTTAACCGTACCAACCGTGTGCACAGCCCTGGAAGCAGTTTACCTTGAGAGAGGGCTGGAGGTCGGGTAAAGCGCTGCACTTATTGCAGCGTCCAGTGCGCTGTCGAGAGCCCCTGAAAAGCTGAGTCAGGACTGG--ACCATGTT-AGTCTCGTGTCTGGCCGTACCCATCACCGCATC---------
>Saccocalyx_microhexactin_SMF12063
----------------------------------------------------------AGCTCGTAGCGGTTCTGACGTGC-AATCGATCGTCAAATTTGGG-TATAGGGGCGAAAGACTAATCGAACCATCTAGTAGCTGGTTCCCTCCGAAGTTTCCCTCAGGATAGCTGGAGCCCGAAC-TATGTG--------TGTAGTTTTATCAGGTAAAGCGAATGATTAGAGGTATTGGGGTTGAAATGACCTCAACCTATTCTCAAACTTTAAATGGGTAAGAGGTGTAGCTTGCTTAA--------GTG-----------------------------------------------------------------------------------------------------------AAGTTACAC------GA--TT-GATTT-CTCG-----TG-----------------------------------------------------------------------GAATACAGGGGCTCTTAGTGGGCCATTTTTGGTAAGCAGAACTGGCGATGCGGGATGAACCGAACGCTGGGTTAAGGTGCCCAAGTCAACGCTCATGAGATCCCATGAAAGGTGTTGGTTGATACAGACAGCAGGACGGTGGCCATGGAAGTCGGAATCCGCTAAGGAGTGTGTAACAACTCACCTGCCGAATCAACTAGCCCTGAAAATGGATGGCGCTCAAGCGTTGCACCTATCCCCGGCCGCCGTGTGGAGAT--GGCCAGTGCTGGTGACACGGCGTGTAGGAGGGCGCAGGGCTGTG-TG-TTGGTAT---------GCTGTGCAGGCTGGTGCGTGAGCCCGGCTGAAGCTGGCCCTGGTGCAGATCTTGGTGGTAGTA-GCAATTATTCAAA-TGAGAA--------------CTTTGAAGGCCGAAGTGGAGAAGGGTTCCACGTGAACAGCATTTGGACGTGGGTGAGTCGGTCCTAAGAGATGGGCGAAAGCCTGGTTAGTAAGGGTGCAGATGTG--CTGCCTC-----------TCAG-----------GGGGTA-GTATGTCC-GGTT-------------GGT-------------TCTT---C----------GGGGCC-----------AC-------------------------------------------------GGTGGCACCAGCTCTCGAAAGGGTATCGGGTTAATATTCCCGAACCAGACACCTGGATGCTGCTCG----------T-------------------------------------------------------------------------------------------------------------------------------------------GGTGGAGCACGGCAACGTATATGTGT--------GT---------------------ATACTCGGCGACGCTTGCGATAGCCCTGGGAAGAGTTGTCTTTTCTTCTTAACCGTACCAACCGTGTGCACAGCCCTGGAAGCAGTTTACCTTGAGAGAGGGCTGGAGGTCGGGTAAAGCGCTGCACTTATTGCAGCGTCCAGTGCGCTGTCGAGAGCCCCTGAAAAGCTGAGTCAGGACTGG--ACCATGTT-AGTCTCGTGTCTGGCCGTAC----------------------
>Saccocalyx_tetractinus_126323
CCGGAAA-GATGGTGAACTATGCCTGAATAGGGTGAAGCCAGAGGAAACTCTGGTGGAAGCTCGTAGCGGTTCTGACGTGCAAATCGATCGTCAAATTTGGG-TATAGGGGCGAAAGACTAATCGAACCATCTAGTAGCTGGTTCCCTCCGAAGTTTCCCTCAGGATAGCTGGAGCCCGAAC-TATGTG--------TGTAGTTTTATCAGGTAAAGCGAATGATTAGAGGTATTGGGGTTGAAATGACCTCAACCTATTCTCAAACTTTAAATGGGTAAGAGGTGTAGCTTGCTTAA--------GTG-----------------------------------------------------------------------------------------------------------AAGTTACAC------GA--TT-GATTT-CTCG-----TG-----------------------------------------------------------------------GAATACAGGGGCTCTTAGTGGGCCATTTTTGGTAAGCAGAACTGGCGATGCGGGATGAACCGAACGCTGGGTTAAGGTGCCCAAGTCAACGCTCATGAGATCCCATGAAAGGTGTTGGTTGATACAGACAGCAGGACGGTGGCCATGGAAGTCGGAATCCGCTAAGGAGTGTGTAACAACTCACCTGCCGAATCAACTAGCCCTGAAAATGGATGGCGCTCAAGCGTTGCACCTATCCCCGGCCGCCGTGTGGAGAT--GGCCAGTGCTGGTGACACGGCGTGTAGGAGGGCGCAGGGCTGTG-TG-TTGGTAT---------GCTGTGCAGGCTGGTGCGTGAGCCCGGCTGAAGCTGGCCCTGGTGCAGATCTTGGTGGTAGTA-GCAATTATTCAAA-TGAGAA--------------CTTTGAAGGCCGAAGTGGAGAAGGGTTCCACGTGAACAGCATTTGGACGTGGGTGAGTCGGTCCTAAGAGATGGGCGAAAGCCTGGTTAGTAAGGGTGCAGATGTG--CTGCCTC-----------TCAG-----------GGGGTA-GTATGTCC-GGTT-------------GGT-------------TCTT---C----------GGGGCC-----------AC-------------------------------------------------GGTGGCACCAGCTCTCGAAAGGGTATCGGGTTAATATTCCCGAACCAGACACCTGGATGCTGCTCG--------------------------------------------TTTACCGC--------------TCTTCAC--------GGGGTGGTGT---------------------------------------------------------CGGGTGGAGCACGGCAACGTATATGTGT--------GT---------------------ATACTCGGCGACGCTTGCGATAGCCCTGGGAAGAGTTGTCTTTTCTTCTTAACCGTACCAACCGTGTGCACAGCCCTGGAAGCAGTTTACCTTGAGAGAGGGCTGGAGGTCGGGTAAAGCGCTGCACTTATTGCAGCGTCCAGTGCGCTGTCGAGAGCCCCTGAAAAGCTGAGTCAGGACTGG--ACCATGTT-AGTCTCGTGTCTGGCCGTACCCATCACCGCATCAGG-TCTCC
>Saccocalyx_pedunculatus_SMF12082
----------------------------------------------------------AGCTCGTAGC-GTTCTGACGTGC-AATCGATCGTCAA-TTTGGG-TATAGGGGCGAAAGACTAATCGAACCATCTAGTAGCTGGTTCCCTCCGAAGTTTCCCTCAGGATAGCTGGAGCCCGAAC-TATGTG--------TGTAGTTTTATCAGGTAAAGCGAATGATTAGAGGTATTGGGGTTGAAATGACCTCAACCTATTCTCAAACTTTAAATGGGTAAGAGGTGTAGCTTGCTTAA--------GTG-----------------------------------------------------------------------------------------------------------AAGTTACAC------GA--TT-GATTT-CTCG-----TG-----------------------------------------------------------------------GAATACAGGGGCTCTTAGTGGGCCATTTTTGGTAAGCAGAACTGGCGATGCGGGATGAACCGAACGCTGGGTTAAGGTGCCCAAGTCAACGCTCATGAGATCCCATGAAAGGTGTTGGTTGATACAGACAGCAGGACGGTGGCCATGGAAGTCGGAATCCGCTAAGGAGTGTGTAACAACTCACCTGCCGAATCAACTAGCCCTGAAAATGGATGGCGCTCAAGCGTTGCACCTATCCCCGGCCGCCGTGTGGAGAT--GGCCAGTGCTGGTGACACGGCGTGTAGGAGGGCGCAGGGCTGTG-TG-TTGGTAT---------GCTGTGCAGGCTGGTGCGTGAGCCCGGCTGAAGCTGGCCCTGGTGCAGATCTTGGTGGTAGTA-GCAATTATTCAAA-TGAGAA--------------CTTTGAAGGCCGAAGTGGAGAAGGGTTCCACGTGAACAGCATTTGGACGTGGGTGAGTCGGTCCTAAGAGATGGGCGAAAGCCTGGTTAGTAAGGGTGCAGATGTG--CTGCCTC-----------TCAG-----------GGGGTA-GTATGTCC-GGTT-------------GGT-------------TCTT---C----------GGGGCC-----------AC-------------------------------------------------GGTGGCACCAGCTCTCGAAAGGGTATCGGGTTAATATTCCCGAACCAGACACCTGGATGCTGCTCG----------T-------------------------------------------------------------------------------------------------------------------------------------------GGTGGAGCACGGCAACGTATATGTGT--------GT---------------------ATACTCGGCGACGCTTGCGATAGCCCTGGGAAGAGTTGTCTTTTCTTCTTAACCGTACCAACCGTGTGCACAGCCCTGGAAGCAGTTTACCTTGAGAGAGGGCTGGAGGTCGGGTAAAGCGCTGCACTTATTGCAGCGTCCAGTGCGCTGTCGAGAGCCCCTGAAAAGCTGAGTCAGGACTGG--ACCATGTT-AGTCTCGTGTCTGGCCGT------------------------
>Amphoreus_schuppi_126035
CCCGAAAAGATGGTGAACTATGCCTGAATAGGGTGAAGCCAGAGGAAACTCTGGTGGAAGCTCGTAGCGGTTCTGACGTGCAAATCGATCGTCAAATTTGGG-TATAGGGGCGAAAGACTAATCGAACCATCTAGTAGCTGGTTCCCTCCGAAGTTTCCCTCAGGATAGCTGGAGCCCGAAC-TATGTG--------TGTAGTTTTATCAGGTAAAGCGAATGATTAGAGGTATTGGGGTTGAAATGACCTCAACCTATTCTCAAACTTTAAATGGGTAAGAGGTGTAGCTTGCTTCA--------GTG-----------------------------------------------------------------------------------------------------------AAGTTGCAC-----AGA--TTT-ATTT-CTCGTTT--TG-----------------------------------------------------------------------GAATACAGGGGCTCTTAGTGGGCCATTTTTGGTAAGCAGAACTGGCGATGCGGGATGAACCGAACGCTGGGTTAAGGTGCCCAAGTCAACGCTCATGAGATCCCATGAAAGGTGTTGGTTGATACAGACAGCAGGACGGTGGCCATGGAAGTCGGAATCCGCTAAGGAGTGTGTAACAACTCACCTGCCGAATCAACTAGCCCTGAAAATGGATGGCGCTCAAGCGTTGCACCTATCCCCGGCCGCCGTGTGGAGAT--AGCCAGTGCTGGTGACACGGCGTGTAGGAGGGCGCAGGGCTGTG-TG-TTGGTAT---------GCTGTGCAGGCTGGTGCGTGAGCCCGGCTGAAGCTGGCCCTGGTGCAGATCTTGGTGGTAGTA-GCAATTATTCAAA-TGAGAA--------------CTTTGAAGGCCGAAGTGGAGAAGGGTTCCACGTGAACAGCATTTGGACGTGGGTGASTCGGTCCTAAGAGATGGGCGAAAGCCTGGTTAGTAAGGGTGCAGATGTG--CTGCCTC-----------TTAG-----------GGGGTA-GTATGTCC-GGTT-------------GGT-------------TCTT---C----------GGGGCC-----------AC-------------------------------------------------GGTGGCACCAGCTCTCGAAAGGGTATCGGGTTAATATTCCCGAACCAGACACCTGGATGCTGCTCG---------------------------------------TTACTTGCCTGC---------------TCTTCAC--------GGGGTGGGCGGTG------------------------------------------------------CGAGTGGAGCACGGCAACGTATATGTGT--------GTGT-------------------ATACTCGGCGACGCTTGCGATAGCCCTGGGAAGAGTTGTCTTTTCTTCTTAACCGTACCAACCGTGTGCACAGCCCTGGAAGCAGTTTACCTTGAGAGAGGGCTGGAGGTCGGGTAAAGCGCTGCACTTATTGCAGCGTCCAGTGCGCTGTCGAGAGCCCCTGAAAAGCTGAGTCAGGACTGG--ACCATGTT-AGTCTCGTGTCTGGCCGTACCCATCACCGCATCAGG-TCTCC
>Trychella_kermadecensis_126125
CCCGAAA-GATGGTGAACTATGCCTGAATAGGGTGAAGCCAGAGGAAACTCTGGTGGAAGCTCGTAGCGGTTCTGACGTGCAAATCGATCGTCAAATTTGGG-TATAGGGGCGAAAGACTAATCGAACCATCTAGTAGCTGGTTCCCTCCGAAGTTTCCCTCAGGATAGCTGGAGCCCGAAC-TATGTG--------TGTAGTTTTATCAGGTAAAGCGAATGATTAGAGGTATTGGGGTTGAAATGACCTCAACCTATTCTCAAACTTTAAATGGGTAAGAGGTGTAGCTTGCTTCA--------GTG-----------------------------------------------------------------------------------------------------------AAGTTGCAC-----AGA--TT-AATTT-CTCGTTT--TG-----------------------------------------------------------------------GAATACAGGGGCTCTTAGTGGGCCATTTTTGGTAAGCAGAACTGGCGATGCGGGATGAACCGAACGCTGGGTTAAGGTGCCCAAGTCAACGCTCATGAGATCCCAGGAAAGGTGTTGGTTGATACAGACAGCAGGACGGTGGCCATGGAAGTCGGAATCCGCTAAGGAGTGTGTAACAACTCACCTGCCGAATCAACTAGCCCTGAAAATGGATGGCGCTCAAGCGTTGCACCTATCCCCGGCCGCCGTGTGGAGAT--AGCCAGTGCTGGTGACACGGCGTGTAGGAGGGCGCAGGGCTGTG-TG-TTGGTAT---------GCTGTGCAGGCTGGTGCGTGAGCCCGGCTGAAGCTGGCCCTGGTGCAGATCTTGGTGGTAGTA-GCAATTATTCAAA-TGAGAA--------------CTTTGAAGGCCGAAGTGGAGAAGGGTTCCACGTGAACAGCATTTGGACGTGGGTGAGTCGGTCCTAAGAGATGGGCGAAAGCCTGGTTAGTAAGGGTGCA-------------------------------------------------------------------------------------------------------------------------------------------------------------------------------------------------------------------------------------------------------------------------------------------------------------------------------------------------------------------------------------------------------------------------------------------------------------------------------------------------------------------------------------------------------------------------------------------------------------------------------------------------------------------------------------------------------------
>Trychella_nsp_126306
CCCGAAA-GATGGTGAACTATGCCTGAATAGGGTGAAGCCAGAGGAAACTCTGGTGGAAGCTCGTAGCGGTTCTGACGTGCAAATCGATCGTCAAATTTGGG-TATAGGGGCGAAAGACTAATCGAACCATCTAGTAGCTGGTTCCCTCCGAAGTTTCCCTCAGGATAGCTGGAGCCCGAAC-TATGTG--------TGTAGTTTTATCAGGTAAAGCGAATGATTAGAGGTATTGGGGTTGAAATGACCTCAACCTATTCTCAAACTTTAAATGGGTAAGAGGTGTAGCTTGCTTCA--------GTG-----------------------------------------------------------------------------------------------------------AAGTTGCAC-----AGA--TTT-ATTT-CTCGTTT-TTG-----------------------------------------------------------------------GAATACAGGGGCTCTTAGTGGGCCATTTTTGGTAAGCAGAACTGGCGATGCGGGATGAACCGAACGCTGGGTTAAGGTGCCCAAGTCAACGCTCATGAGATCCCATGAAAGGTGTTGGTTGATACAGACAGCAGGACGGTGGCCATGGAAGTCGGAATCCGCTAAGGAGTGTGTAACAACTCACCTGCCGAATCAACTAGCCCTGAAAATGGATGGCGCTCAAGCGTTGCACCTATCCCCGGCCGCCGTGTGGAGAT--AGCCAGTGCTGGTGACACGGCGTGTAGGAGGGCGCAGGGCTGTG-TG-TTGGTAT---------GCTGTGCAGGCTGGTGCGTGAGCCCGGCTGAAGCTGGCCCTGGTGCAGATCTTGGTGGTAGTA-GCAATTATTCAAA-TGAGAA--------------CTTTGAAGGCCGAAGTGGAGAAGGGTTCCACGTGAACAGCATTTGGACGTGGGTGAGTCGGTCCTAAGAGATGGGCGAAAGCCTGGTTAGTAAGGGTGCAGATGTG--CTGCCTC-----------TCAC-----------GGGGTA-GTATGTCC-GGTT-------------GGT-------------TCTT---C----------GGGGCC-----------AC-------------------------------------------------GGTGGCACCAGCTCTCGAAAGGGTATCGGGTTAATATTCCCGAACCAGACACCTGGATGCTGCTCG---------TT----AC-T--T--GCTTC--TGC--------------------------------TCTTCAC-----------------------------------------GGG-G-T-GGGGGCGG--TG--------------CGAGTGGAGCACGGCAACGTATATGTGT--------GTGT-------------------ATACTCGGCGACGCTTGCGATAGCCCTGGGAAGAGTTGTCTTTTCTTCTTAACCGTACCAACCGTGTGCACAGCCCTGGAAGCAGTTTACCTTGAGAGAGGGCTGGAGGTCGGGTAAAGCGCTGCACTTATTGCAGCGTCCAGTGCGCTGTCGAGAGCCCCTGAAAAGCCGAGTCAGGACTGG--ACCATGTT-AGTCTCGTGTCTGGCCGTACCCATCACCGCATCAGG-TCTCC
>Bolosominae_ngen
----------------------------------------------------------------------------------------------------------------------------------------------------------------------------------------------------------------------------------------------------------------------------------------------------------------------------------------------------------------------------------------------------------------------------------------------------------------------------------------------------------------------------------------------------------------------------------------------------------------------------------------------------------------------------------------------------------------------------------------------------------------------------------------------------------------------------------------------------------------------------------------------------------------------------------------------------------------------------------------------------------------ACGTGAACAGCATTTGGACGTGGGTGAGTCGGTCCTAAGAGATGGGCGAAAGCCTGGTTAGTAAGGGTGCAGATGTG--CTGCCTC-----------TCAC-----------GGGGTA-GTATGTCC-GGTT-------------GGT-------------TCTT---C----------GGGGCC-----------AC-------------------------------------------------GGTGGCACCAGCTCTCGAAAGGGTATCGGGTTAATATTCCCGAACCAGACACCTGGATGCTGCTCG---------TTRC--TT-G--C--CT--G--C-T--TCTTT-----------------------------CAC--------------------------------------GGGGGG-T-G--GG--CGG--TG--------------CGAGTGGAGCACGGCAACGTATATGTGT--------GTGT-------------------ATACTCGGCGACGCTTGCGATAGCCCTGGGAAGAGTTGTCTTTTCTTCTTAACCGTACCAACCGTGTGCACAGCCCTGGAAGCAGTTTACCTTGAGAGAGGGCTGGAGGTCGGGTAAAGCGCTGCACTTATTGCAGCGTCCAGTGCGCTGTCGAGAGCCCCTGAAAAGCTGAGTCAGGACTGG--ACCAT----------------------------------------------
>Rhabdopectella_tintinnus
------------------------------------------------CTCTGGTGGAAGCTCGTAGCGGTTCTGACGTGCAAATCGATCGTCAAATTTGGG-TATAGGGGCGAAAGACTAATCGAACCATCTAGTAGCTGGTTCCCTCCGAAGTTTCCCTCAGGATAGCTGGAGCCCGAAC-TATGTG--------TGTAGTTTTATCAGGTAAAGCGAATGATTAGAGGTATTGGGGTTGAAATGACCTCAACCTATTCTCAAACTTTAAATGGGTAAGAGGTGTAGCTTGCTTCA--------GTG-----------------------------------------------------------------------------------------------------------AAGTTGCAC-----AGA--TTT-ATAT-CTCATTTTTTG-----------------------------------------------------------------------GAATACAGGGGCTCTTAGTGGGCCATTTTTGGTAAGCAGAACTGGCGATGCGGGATGAACCGAACGCCGGGTTAAGGTGCCCAAGTCAACGCTCATGAGATCCCAGGAAAGGTGTTGGTTGATACAGACAGCAGGACGGTGGCCATGGAAGTCGGAATCCGCTAAGGAGTGTGTAACAACTCACCTGCCGAATCAACTAGCCCTGAAAATGGATGGCGCTCAAGCGTTGCACCTATCCCCGGCCGCCGTGTGGAGAT--AGCCAGTGCTGGTGACACGGCGTGTAGGAGGGCGCAGGGCTGTG-TG-TTGGTAT---------GCTGTGCAGGCTGGTGCGTGAGCCCGGCTGAAGCTGGCCCTGGTGCAGATCTTGGTGGTAGTA-GCAATTATTCAAA-TGAGAA--------------CTTTGAAGGCCGAAGTGGAGAAGGGTTCCACGTGAACAGCATTTGGACGTGGGTGAGTCGGTCCTAAGAGATGGGCGAAAGCCTGGTTAGTAAGGGTGCAGATGTG--CTGCCTC-----------TCCA--C--------GGGGTA-GTATGTCC-GGTT-------------GGT-------------TCTT---C----------GGGGCC-----------AC-------------------------------------------------GGTGGCACCAGCTCTCGAAAGGGTATCGGGTTAATATTCCCGAACCAGACACCTGGATGCTGCTCG---------TTAC--TT-G--C--TT--G--C-C--CTTT------------------------------CAC---------------------------------------GGGGG-T-G--GG--CGG--TG--------------CGAGTGGAGCACGGCAACGTATATGTGT--------GTGT-------------------ATACTCGGCGACGCTTGCGATAGCCCTGGGAAGAGTTGTCTTTTCTTCTTAACCGTACCAACCGTGTGCACAGCCCTGGAAGCAGTTTACCTTGAGAGAGGGCTGGAGGTCGGGTAAAGCGCTGCACTTATTGCAGCGTCCAGTGCGCTGTCGAGAGCCCCTGAAAAGCTGAGTCAGGACTGG--ACCATGTT-AGTCTCGTGTCTGGCCGTACCCATCACCGCATCAGG-TCTCC
>Amphidiscella_sonnae_126034
--------GATGGTGAACTATG-CTGAATAGGGTGAAGCCAGAGGAAACTCTGGTGGAAGCTCGTAGCGGTTCTGACGTGCAAATCGATCGTCAAATTTGGG-TATAGGGGCGAAAGACTAATCGAACCATCTAGTAGCTGGTTCCCTCCGAAGTTTCCCTCAGGATAGCTGGAGCCCGAAC-TATGTG--------TGTAGTTTTATCAGGTAAAGCGAATGATTAGAGGTATTGGGGTTGAAATGACCTCAACCTATTCTCAAACTTTAAATGGGTAAGAGGTGTAGCTTGCTTCA--------GTG-----------------------------------------------------------------------------------------------------------AAGTTGCAC-----AGA--TTT-ATTT-CTCGTTT--TG-----------------------------------------------------------------------GAATACAGGGGCTCTTAGTGGGCCATTTTTGGTAAGCAGAACTGGCGATGCGGGATGAACCGAACGCCGGGTTAAGGTGCCCAAGTCAACGCTCATGAGATCCCATGAAAGGTGTTGGTTGATACAGACAGCAGGACGGTGGCCATGGAAGTCGGAATCCGCTAAGGAGTGTGTAACAACTCACCTGCCGAATCAACTAGCCCTGAAAATGGATGGCGCTCAAGCGTTGCACCTATCCCCGGCCGCCGTGTGGAGAT--AGCCAGTGCTGGTGACACGGCGTGTAGGAGGGCGCAGGGCTGTG-TG-TTGGTAT---------GCTGTGCAGGCTGGTGCGTGAGCCCGGCTGAAGCTGGCCCTGGTGCAGATCTTGGTGGTAGTA-GCAATTATTCAAA-TGAGAA--------------CTTTGAAGGCCGAAGTGGAGAAGGGTTCCACGTGAACAGCATTTGGACGTGGGTGAGTCGGTCCTAAGAGATGGGCGAAAGCCTGGTTAGTAAGGGTGCAGATGTG--CTGCCTC-----TC----TCAG-----------GGGGTA-GTATGTCC-GGTT-------------GGT-------------TCTT---C----------GGGGCC-----------AC-------------------------------------------------GGTGGCACCAGCTCTCGAAAGGGTATCGGGTTAATATTCCCGAACCAGACACCTGGATGCTGCTCG---------TT----GC-T--T--GC--C--TGC--------------------------------CCTTGAC-----------------------------------------GGG-G-T-GGG--CGG--TG--------------CGAGTGGAGCACGGCAACGTATATGTGT--------GTGT-------------------ATACTCGGCGACGCTTGCGATAGCCCTGGGAAGAGTTGTCTTTTCTTCTTAACCGTACCAACCGTGTGCACAGCCCTGGAAGCAGTTTACCTTGAGAGAGGGCTGGAGGTCGGGTAAAGCGCTGCACTTATTGCAGCGTCCAGTGCGCTGTCGAGAGCCCCTGAAAAGCCGAGTCAGGACTGG--ACCATGTT-AGTCTCGTGTCTGGCCGTACCCATCACCGCATCAGG-TCTCC
>Amphidiscella_abyssalis_126030
CCCGAAA-GATGGTGAACTATGCCTGAATAGGGTGAAGCCAGAGGAAACTCTGGTGGAAGCTCGTAGCGGTTCTGACGTGCAAATCGATCGTCAAATTTGGG-TATAGGGGCGAAAGACTAATCGAACCATCTAGTAGCTGGTTCCCTCCGAAGTTTCCCTCAGGATAGCTGGAGCCCGAAC-TATGTG--------TGTAGTTTTATCAGGTAAAGCGAATGATTAGAGGTATTGGGGTTGAAATGACCTCAACCTATTCTCAAACTTTAAATGGGTAAGAGGTGTAGCTTGCTTCA--------GTG-----------------------------------------------------------------------------------------------------------AAGTTGCAC-----AGA--TTT-ATTT-CTCGTTT--TG-----------------------------------------------------------------------GAATACAGGGGCTCTTAGTGGGCCATTTTTGGTAAGCAGAACTGGCGATGCGGGATGAACCGAACGCCGGGTTAAGGTGCCCAAGTCAACGCTCATGAGATCCCATGAAAGGTGTTGGTTGATACAGACAGCAGGACGGTGGCCATGGAAGTCGGAATCCGCTAAGGAGTGTGTAACAACTCACCTGCCGAATCAACTAGCCCTGAAAATGGATGGCGCTCAAGCGTTGCACCTATCCCCGGCCGCCGTGTGGAGAT--AGCCAGTGCTGGTGACACGGCGTGTAGGAGGGCGCAGGGCTGTG-TG-TTGGTAT---------GCTGTGCAGGCTGGTGCGTGAGCCCGGCTGAAGCTGGCCCTGGTGCAGATCTTGGTGGTAGTA-GCAATTATTCAAA-TGAGAA--------------CTTTGAAGGCCGAAGTGGAGAAGGGTTCCACGTGAACAGCATTTGGACGTGGGTGAGTCGGTCCTAAGAGATGGGCGAAAGCCTGGTTAGTAAGGGTGCAGATGTG--CTGCCTC-----TC----TCAG-----------GGGGTA-GTATGTCC-GGTT-------------GGT-------------TCTT---C----------GGGGCC-----------AC-------------------------------------------------GGTGGCACCAGCTCTCGAAAGGGTATCGGGTTAATATTCCCGAACCAGACACCTGGATGCTGCTCG----------T----TG-C--TT-GC--C--TGC--CCT------------------------------TGAC----------------------------------------GGGGTG-G--GC--GGT---G--------------CGAGTGGAGCACGGCAACGTATATGTGT--------GTGT-------------------ATACTCGGCGACGCTTGCGATAGCCCTGGGAAGAGTTGTCTTTTCTTCTTAACCGTACCAACCGTGTGCACAGCCCTGGAAGCAGTTTACCTTGAGAGAGGGCTGGAGGTCGGGTAAAGCGCTGCACTTATTGCAGCGTCCAGTGCGCTGTCGAGAGCCCTTGAAAAGCTGAGTCAGGACTGG--ACCATGTT-AGTCTCGTGTCTGGCCGTACCCATCACCGCATCAGG-TCTCC
>Bolosoma_nsp
CCCGAAA-GATGGTGAACTATGCCTGAATAGGGTGAAGCCAGAGGAAACTCTGGTGGAAGCTCGTAGCGGTTCTGACGTGCAAATCGATCTTCAAATTTGGG-TATAGGGGCGAAAGACTAATCGAGCCATCTAGTAGCTGGTTCCCTCCGAAGTTTCCCTGAGGATAGCTGGAGCCCGAAC-TATGTG--------CGTAGTTTTATCAGGTAAAGCGAATGATTAGAGGTATTGGGGTTGAAATAACCTCAACCTATTCTCAAACTTTAAATGGGTAAGAGGTGTAGCTTGCTTCA--------GTG-----------------------------------------------------------------------------------------------------------AAGTTGCAC-----AGA--TTT-ATTT-CTCGTTT--TG-----------------------------------------------------------------------GAATACAGGG-CTCTTAGTGGGCCATTTTTGGTAAGCAGAACTGGCGATGCGGGATGAACCGAACGCCGGGTTAAGGTGCCCAAGTCAACGCTCATGAGATCCCAGGAAAGGTGTTGGTTGATACAGACAGCAGGACGGTGGCCATGGAAGTCGGAATCCGCTAAGGAGTGTGTAACAACTCACCTGCCGAATCAACTAGCCCTGAAAATGGATGGCGCTCAAGCGTTGCACCTATCCCCGGCCGCCGTGTGGAGAT--AGCCAGTGCTGGTGACACGGCGTGTAGGAGGGCGCAGGGCTGTG-TG-TTGGTAT---------GCTGTGCAGGCTGGTGCGTGAGCCCGGCTGAAGCTGGCCCTGGTGCAGATCTTGGTGGTAGTA-GCAATTATTCAAA-TGTGAA--------------CTTTGAAGGTCGAAGTGGAGAAGGGTTCCACGTGAACAGCATTTGGACGTGGGTGAGTCGGTCCTAAGAGATGGGCGAAAGCGTGGTTAGTAAGGGTGCAGATGTG--CTGCCTC-----------TTAG-----------GGGGTA-GTATGTCC-GGTT-------------GGT-------------TCTT---C----------TGGGCC-----------AC-------------------------------------------------GGTGGCACCAGCTCTCGAAAGGGTATCGGGTTAATATTCCCGAACCAGACACCTGGATGCTGCTCG---------TTAC--TT-G--C--CT--G--C-C--CTT-------------------------------CAC----------------------------------------GGGG-T-G--GG--CGG--TG--------------CGAGTGGAGCACGGCAACGTATATGTGT--------GTGT-------------------ATACTCGGCGACGCTTGCGATAGCCCTGGGAAGAGTTGTCTTTTCTTCTTAACCGTACCAACCGTGTGCACAGCCCTGGAAGCAGTTTACCTTGAGAGAGGGCTGGAGGTCGGGTAAAGCGCTGCACTTATTGCAGCGTCCAGTGCGCTGTCGAGAGCCCCTGAAAAGCCGAGTCAGGACTGG--ACCATGTT-AGTCTCGTGTCTGGCCGTACCCATCACCGCATCAGG-TCTCC
>Bolosoma_cyanae_126339
--------GATGGTGAACTATGCCTGAATAGGGTGAAGCCAGAGGAAACTCTGGTGGAAGCTCGTAGCGGTTCTGACGTGCAAATCGATCGTCAAATTTGGG-TATAGGGGCGAAAGACTAATCGAACCATCTAGTAGCTGGTTCCCTCCGAAGTTTCCCTCAGGATAGCTGGAGCCCGAAC-TATGTG--------TGTAGTTTTATCAGGTAAAGCGAATGATTAGAGGTATTGGGGTTGAAATGACCTCAACCTATTCTCAAACTTTAAATGGGTAAGAGGTGTAGCTTGCTTCA--------GTG-----------------------------------------------------------------------------------------------------------AAGTTGCAC-----AGA--TTT-ATTT-CTCGTTT--TG-----------------------------------------------------------------------GAATACAGGGGCTCTTAGTGGGCCATTTTTGGTAAGCAGAACTGGCGATGCGGGATGAACCGAACGCCGGGTTAAGGTGCCCAAGTCAACGCTCATGAGATCCCAGGAAAGGTGTTGGTTGATACAGACAGCAGGACGGTGGCCATGGAAGTCGGAATCCGCTAAGGAGTGTGTAACAACTCACCTGCCGAATCAACTAGCCCTGAAAATGGATGGCGCTCAAGCGTTGCACCTATCCCCGGCCGCCGTGTGGAGAT--AGCCAGTGCTGGTGACACGGCGTGTAGGAGGGCGCAGGGCTGTG-TG-TTGTTAT---------GCTGTGCAGGCTGGTGCGTGAGCCCGGCTGAAGCTGGCCCTGGTGCAGATCTTGGTGGTAGTA-GCAATTATTCAAA-TGAGAA--------------CTTTGAAGGCCGAAGTGGAGAAGGGTTCCACGTGAACAGCATTTGGACGTGGGTGAGTCGGTCCTAAGAGATGGGCGAAAGCCTGGTTAGTAAGGGTGCAGATGTG--CTGCCTC-----------TTAG-----------GGGGTA-GTATGTCC-GGTT-------------GGT-------------TCTT---C----------GGGGCC-----------AC-------------------------------------------------GGTGGCACCAGCTCTCGAAAGGGTATCGGGTTAATATTCCCGAACCAGACACCTGGATGCTGCTCG---------------TTACTTG--CC--T--GYC--CT-------------------------------TCAC----------------------------------------GGGG-T-G--GG--CGG--TG--------------CGAGTGGAGCACGGCAACGTATATGTGT--------GTGT-------------------ATACTCGGCGACGCTTGCGATAGCCCTGGGAAGAGTTGTCTTTTCTTCTTAACCGTACCAACCGTGTGCACAGCCCTGGAAGCAGTTTACCTTGAGAGAGGGCTGGAGGTCGGGTAAAGCGCTGCACTTATTGCAGCGTCCAGTGCGCTGTCGAGAGCCCCTGAAAAGCCGAGTCAGGACTGG--ACCATGTT-AGTCTCGTGTCTGGCCGTACCCATCACCGCATCAGG-TCTCC
>Bolosoma_meridionale_126121
--------GATGGTGAACTATGCCTGAATAGGGTGAAGCCAGAGGAAACTCTGGTGGAAGCTCGTAGCGGTTCTGACGTGCAAATCGATCGTCAAATTTGGG-TATAGGGGCGAAAGACTAATCGAACCATCTAGTAGCTGGTTCCCTCCGAAGTTTCCCTCAGGATAGCTGGAGCCCGAAC-TATGTG--------TGTAGTTTTATCAGGTAAAGCGAATGATTAGAGGTATTGGGGTTGAAATGACCTCAACCTATTCTCAAACTTTAAATGGGTAAGAGGTGTAGCTTGCTTCA--------GTG-----------------------------------------------------------------------------------------------------------AAGTTGCAC-----AGA--TTT-ATTT-CTCGTTT--TG-----------------------------------------------------------------------GAATACAGGGGCTCTTAGTGGGCCATTTTTGGTAAGCAGAACTGGCGATGCGGGATGAACCGAACGCCGGGTTAAGGTGCCCAAGTCAACGCTCATGAGATCCCAGGAAAGGTGTTGGTTGATACAGACAGCAGGACGGTGGCCATGGAAGTCGGAATCCGCTAAGGAGTGTGTAACAACTCACCTGCCGAATCAACTAGCCCTGAAAATGGATGGCGCTCAAGCGTTGCACCTATCCCCGGCCGCCGTGTGGAGAT--AGCCAGTGCTGGTGACACGGCGTGTAGGAGGGCGCAGGGCTGTG-TG-TTGTTAT---------GCTGTGCAGGCTGGTGCGTGAGCCCGGCTGAAGCTGGCCCTGGTGCAGATCTTGGTGGTAGTA-GCAATTATTCAAA-TGAGAA--------------CTTTGAAGGCCGAAGTGGAGAAGGGTTCCACGTGAACAGCATTTGGACGTGGGTGAGTCGGTCCTAAGAGATGGGCGAAAGCCTGGTTAGTAAGGGTGCAGATGTG--CTGCCTC-----------TTAG-----------GGGGTA-GTATGTCC-GGTT-------------GGT-------------TCTT---C----------GGGGCC-----------AC-------------------------------------------------GGTGGCACCAGCTCTCGAAAGGGTATCGGGTTAATATTCCCGAACCAGACACCTGGATGCTGCTCG----------T----TA-CT-T--GC--C--TG-------------------------------Y-CCTTCAC-GGGG---------------------------------------TG-G--GC--GGT---G--------------CGAGTGGAGCACGGCAACGTATATGTGT--------GTGT-------------------ATACTCGGCGACGCTTGCGATAGCCCTGGGAAGAGTTGTCTTTTCTTCTTAACCGTACCAACCGTGTGCACAGCCCTGGAAGCAGTTTACCTTGAGAGAGGGCTGGAGGTCGGGTAAAGCGCTGCACTTATTGCAGCGTCCAGTGCGCTGTCGAGAGCCCCTGAAAAGCCGAGTCAGGACTGG--ACCATGTT-AGTCTCGTGTCTGGCCGTACCCATCACCGCATCAGG-CCTCC
>Rhizophyta_yapensis
-------------------------------------------------------------------------------------------------------------------------------------------------------------------GGATAGCTGGAGCCCGAAC-TATGTG--------TGTAGTTTTATCAGGTAAAGCGAATGATTAGAGGTATTGGGGTTGAAATGACCTCAACCTATTCTCAAACTTTAAATGGGTAAGAAGTGTAGCTTGCTTAA--------GTG-----------------------------------------------------------------------------------------------------------AAGTTGCAC--------------------------------TGGAGGGGGTGGGCAACCTCCCTCTCTCCTA--------------------------------------GAATACAGGGGCTCTTAGTGGGCCATTTTTGGTAAGCAGAACTGGCGATGCGGGATGAACCGAACGCTGGGTTAAGGTGCCCAAGTCAACGCTCATGAGATCCCATGAAAGGTGTTGGTTGATACAGACAGCAGGACGGTGGCCATGGAAGTCGGAATCCGCTAAGGAGTGTGTAACAACTCACCTGCCGAATCAACTAGCCCTGAAAATGGATGGCGCTCAAGCGTTGCACCTATCCCCGGCCACCGTGTGGAGAT--GGCCAGTGCTGGTGACACGGTGTGTAGGAGGGCGCAGGGCTGTG-TG-TTGGTAT---------GCTGTGCAGGCTGGTGCGTGAGCCCAGCTGAAGCTGGCCCTGGTGCAGATCTTGGTGGTAGTA-GCAATTATTCAAA-TGAGAA--------------CTTTGAAGGCCGAAGTGGAGAAGGGTTCCACGTGAACAGCATTTGGACGTGGGTGAGTCGGTCCTAAGAGATGGGCGAAAGCCTGGTTAGCAAGGGTGCAGATGTG--CTGTCGC-----------TCTC--AACAG----GCGGCA-GTATATCC-GGTT-------------GGT-------------TCTT---CAC--------GGGGCC-----------AC-------------------------------------------------AGTGGCACCAGCTCTCGAAAGGGTATCAGGTTAACATTCCTGAACCAGACACTTGGATGCTGCACG---------------CG-C--G--GC--C--T-G--CCT------------------------------TCAC----------------------------------------GGGT-G-G--GC--AGC---G--------------TGTGTGGGGCACGGCAACGTATATGTGT--------GTGT-------------------ATGCTCGGCGACGCTTGCGATAGCCCTGGGAAGAGTTGTCTTTTCTTCTTAACCGTACCAACCGTGTGCACAGCCCTGGAAACAGTTTACCTTGAGAGAGGGCTG-----------------------------------------------------------------------------------------------------------------------------------
>Iphiteon_panicea
--------------------------------------------------------------------GGTTCTGACGTGCAAATCGATCGTCAAATTTGGGATATAGGGGCGAAAGACTAATCGAACCATCTAGTAKCTGGTTCCCTCCGAAGTTTCCCTCAGGATAGCTGGAGCCCGAAT-TATGTG--------TGTAGTTTTATCAGGTAAAGCGAATGATTAGAGGTATTGGGGTTGAAATGACCTCAACCTATTCTCAAACTTTAAATGGGTAAGAAGTGTAGCTTGCTTAA--------GTG-----------------------------------------------------------------------------------------------------------AAGTTGCAC-----------T--ATTT-CTCTC-----------------------------------------------------------------------------GAATACAGGGGCTCTTAGTGGGCCATTTTTGGTAAGCAGAACTGGCGATGCGGGATGAACCGAACGCTGGGTTAAGGTGCCCAAGTCAACGCTCATGAGATCCCAGGAAAGGTGTTGGTTGATACAGACAGCAGGACGGTGGCCATGGAAGTTGGAATCCGCTAAGGAGTGTGTAACAACTCACCTGCCGAATCAACTAGCCCTGAAAATGGATGGCGCTCAAGCGTTGCACCTATCCCCGGCCGCCGTGTGGAGAT--AGCCAGTGCTGGTGACACGGCGTGTAGGAGGGCGCAGGGCTGTG-TG-TTGGTAT---------GCTGTGCAGGCTGATGCGTGAGCTCAGCTGAAGCTGGCCCTGGTGCAGATCTTGGTGGTAGTA-GCAATTATTCAAA-TGAGAA--------------CTTTGAAGGCCGAAGTGGAGAAGGGTTCCACGTGAACAGCATTTGGACGTGGGTGAGTCGGTCCTAAGAGATGGGCGAAAGCCTGGTTAGTAAGGGTGCAGACGTG--CTGCCTT-----------TCAC-----------AGGGTA-GTATGTCC-GGTT-------------GGT-------------TCTT---C----------GGGACC-----------AC-------------------------------------------------AGTGGCACCAGYTCTCGAAAGGGTATCGGGTTAACATTCCCGAACCAGACACTTGGATGCTGCTCG---------TT----AC-T--GCCTT--T--T--------------------------------------CG----------------------------------------------G-G--GG--TGG---TG-------------CGAGTGGAGCACGGCAACGTATATGTAT--------GTGT-------------------ATACTCGGCGACGCTTGCGATAGCCCTGGGAAGAGTTGTCTTTTCTTCTTAACCGTACCAACCGTGTGCACAGCCCTGGAAGCAGTTTACCTTGAGAGAGGGCTGGAGGTCGGGCAAAGCGCTGCACTTATTGCAGCGTCCAGTGCGCTGTCGAGAGCCCTTGAAAAGCTGAGTCAGGACTGG--ACCATGTT-AGTCTCGTGTCTGGCCGTACCCATCACCRCATCAGG-TCTCC
>Iphiteon_sp
----------------------------------------------------------------------------------------------------------------------------------------------------------------------------------------------------------------------------------------------------------------------------------------------------------------------------------------------------------------------------------------------------------------------------------------------------------------------------------------------------------------------------------------------------------------------------------------------------------------------------------------------------------------------------------------------------------------------------------------------------------------------------------------------------------------------------------------------------------------------------------------------------------------------------------------------------------------------------------------------------------------ACGTGAACAGCATTTGGACGTGGGTGAGTCGGTCCTAAGAGATGGGCGAAAGCCTGGTTAGTAAGGGTGCAGACGTG--CTGCCTT-----------TCAC-----------AGGGTA-GTATGTCC-GGTT-------------GGT-------------TCTT---C----------GGGGCC-----------AC-------------------------------------------------AGTGGCACCAGTTCTCGAAAGGGTATCGGGTTAACATTCCCGAACCAGACACTTGGATGCTGCTCG---------TT----AC-T--GCCTT--T--T--------------------------------------CG----------------------------------------------G-G--GG--TGG---TG-------------CGAGTGGAGCACGGCAACGTATATGTAT--------GTGT-------------------ATACTCGGCGACGCTTGCGATAGCCCTGGGAAGAGTTGTCTTTTCTTCTTAACCGTACCAACCGTGTGCACAGCCCTGGAAGCAGTTTACCTTGAGAGAGGGCTGGAGGTCGGGCAAAGCGCTGCACTTATTGCAGCGTCCAGTGCGCTGTCGAGAGCCCTTGAAAAGCTGAGTCAGGACTGG--ACCATG---------------------------------------------
>Dactylocalyx_sp
--------------------------------------------------------------------------------------------------------------------------------------------------------------------------------------------------------------------------------------------------------------------------------------------------------------------------------------------------------------------------------------------------------------------------------------------------------------------------------------------------------------------------------------------------------------------------------------------------------------------------------------------------------------------------------------------------------------------------------------------------------------------------------------------------------------------------------------------------------------------------------------------------------------------------------------------------------------------------------------------------------------CCACGTGAACAGCATTTGGACGTGGGTGAGTCGGTCCTAAGAGATGGGCGAAAGCCTGGTTAGTAAGGGTGCAGATGTG--CTGCTTT------T----TCAC--A--------GGAGCA-GTACATCC-GGTT-------------GGT-------------TCTT--TCAC--------TAGGGA-----------ACTATT---------------------------------------------AGTGGCACCAGCTCTCGAAAGGGGATCGGGTTTATATTCCCGAACCAGACACTTGGATGCTGCTCG--------TTT----CT-C--G--CT--G--GCT--CCCCT---------------------------TTCACC-------------------------------------GGGGGGGT-T--GG--TGG--TG--------------CGAGTGGGGCACGGCAACGTATATGTAT--------GTGTGT-----------------ATGCTCGGCGACGCTTGCGATAGCCCTGGGAAGAGTTGTCTTTTCTTCTTAACCGTACCAACCGTGTGCACAGCCCTGGAAGCAGTTTACCTTGAGAGAGGGCTGGAGGTCGGGTAAAGCGCTGCACTTATTGCAGCGTCCAGTGCGCTGTCGAGAGCCCTTGAAAAGCTGAGTCAGGACTGG--ACCATGTT-AGTCTCGTGTCTGGCCGTACCCATCACCGCATCAGG-TCTCC
>Dactylocalyx_pumiceus_Bonaire
-----------------------------------------------ACTCTGGTGGA-GCTCGTAGCGGTTCTGACGTGCAAATCGATCGTCAAATTTGGG-TATAGGGGCGAAAGACTAATCGAACCATCTAGTAGCTGGTTCCCTCCGAAGTTTCCCTCAGGATAGCTGGAGCCCGAAC-TATGTG--------TGTAGTTTTATCAGGTAAAGCGAATGATTAGAGGTATTGGGGTTGAAATGACCTCAACCTATTCTCAAACTTTAAATGGGTAAGAGGCGTAGCTTACTTAA--------GTG-----------------------------------------------------------------------------------------------------------AAGTTACGC---------------------------------------------------------------GCGTGCGTACACACTTCGTGTGTGTGCGTACAATGTG-GAATACAGGGGCTCTTAGTGGGCCATTTTTGGTAAGCAGAACTGGCGATGCGGGATGAACCGAACGCTGGGTTAAGGTGCCCAAGTCAACGCTCATGAGATCCCAGGAAAGGTGTTGGTTGATACAGACAGCAGGACGGTGGCCATGGAAGTCGGAATCCGCTAAGGAGTGTGTAACAACTCACCTGCCGAATCAACTAGCCCTGAAAATGGATGGCGCTCAAGCGTTGCACCTATCCCCGGCCGCCGTGTGGAGAT--GGCCAGTGCTGGTGACACGGCGTGTAGGAGGGCGCAGGGCTGTG-TG-TTGGTAT---------GCTGTGCAGGCTGGTGCGTGAGCTCAGCTGAAGCTGGCCCTGGTGCAGATCTTGGTGGTAGTA-GCAAT----------------------------------------------------------------------------------------------------------------------------------------------------------------------------------------------------------------------------------------------------------------------------------------------------------------------------------------------------------------------------------------------------------------------------------------------------------------------------------------------------------------------------------------------------------------------------------------------------------------------------------------------------------------------------------------------------------------------------------------------------------------------------------------------------------------------------------------------
>Dactylocalyx_pumiceus_Bahamas
CCCGAAA-GATGGTGAACTAKGCCTGAATAGGGTGAAGCCAGAGGAAACTCTGGTGGAAGCTCGTAGCGGTTCTGACGTGCAAATCGATCGTCAAATTTGGG-TATAGGGGCGAAAGACTAATCGAACCATCTAGTAGCTGGTTCCCTCCGAAGTTTCCCTCAGGATAGCTGGAGCCCGAAC-TATGTG--------TGTAGTTTTATCAGGTAAAGCGAATGATTAGAGGTATTGGGGTTGAAATGACCTCAACCTATTCTCAAACTTTAAATGGGTAAGAGGCGTAGCTTACTTAA--------GTG-----------------------------------------------------------------------------------------------------------AAGTTACGC---------------------------------------------------------------GCGTGCGTACACACTTCGTGTGTGTGCGTACAABGTG-GAATACAGGGGCTCTTAGTGGGCCATTTTTGGTAAGCAGAACTGGCGATGCGGGATGAACCGAACGCTGGGTTAAGGTGCCCAAGTCAACGCTCATGAGATCCCAGGAAAGGTGTTGGTTGATACAGACAGCAGGACGGTGGCCATGGAAGTCGGAATCCGCTAAGGAGTGTGTAACAACTCACCTGCCGAATCAACTAGCCCTGAAAATGGATGGCGCTCAAGCGTTGCACCTATCCCCGGCCGCCGTGTGGAGAT--GGCCAGTGCTGGTGACACGGCGTGTAGGAGGGCGCAGGGCTGTG-TG-TTGGTAT---------GCTGTGCAGGCTGGTGCGTGAGCTCAGCTGAAGCTGGCCCTGGTGCAGATCTTGGTGGTAGTA-GCAATTATTCAAA-TGAGAA--------------CTTTGAAGGCCGAAGTGGAGAAGGGTTCCACGTGAACAGCATTTGGACGTGGGTGAGTCGGTCCTAAGAGATGGGCGAAAGCCTGGTTAGTAAGGGTGCAGATGTG--CTGCTTT------T----TCAC--A--------GGAGCA-GTATATCC-GGTT-------------GGT-------------TCTT--TCTC--------TAGGGA-----------ACTATT---------------------------------------------AGTGGCACCAGCTCTCGAAAGGGGATCGGGTTTATATTCCCGAACCAGACACTTGGATGCTGCTCG--------TTT----CT-C--G--CT--G--GCT--CCCCT----------------------------TCAC--------------------------------------GGGGGGGT-T--GG--TGG--TG--------------CGAGTGGGGCACGGCAACGTATATGTAT--------GTGTGT-----------------ATGCTCGGCGACGCTTGCGATAGCCCTGGGAAGAGTTGTCTTTTCTTCTTAACCGTACCAACCGTGTGCACAGCCCTGGAAGCAGTTTACCTTGAGAGAGGGCTGGAGGTCGGGTAAAGCGCTGCACTTATTGCAGCGTCCAGTGCGCTGTCGAGAGCCCTTGAAAAGCTGAGTCAGGACTGG--ACCATGT--AGTCTCGTGTCTGGCCGTACCCATCACCGCATCAGG-TCTCC
>Heterorete_sp
----------------------------------------------------------------------------------------------------------------------------------------------------------------------------------------------------------------------------------------------------------------------------------------------------------------------------------------------------------------------------------------------------------------------------------------------------------------------------------------------------------------------------------------------------------------------------------------------------------------------------------------------------------------------------------------------------------------------------------------------------------------------------------------------------------------------------------------------------------------------------------------------------------------------------------------------------------------------------------------------------------------ACGTGAACAGCATTTGGACGTGGGTGAGTCGGTCCTAAGAGATGGGCGAAAGCCTGGATAGTAAGGGTGCAGATGTA--CTGCCCT-----------TCAG-----------GGGGTA-GTATGTCC-GGTT-------------GGT-------------TCTT---C----------GGGGCC-----------AC-------------------------------------------------GGTGGCACCAGCTCTCGAAAGGGTATCGGGTTAACATTCCCGAACCAGACACCTGGATGCTGCTCG---------TT----AC-T--GCCTT--C------------------------------------------AC-----------------------------------------------G--GG--TGG---TG-------------CGAGTGGAGCACGGCAACGTATATATGT-------------------------------TTACTCGGTGACGCTTGCGATAGCCCTGGGAAGAGTTTTCTTTTCTTCTTAACCGTACCAACCGTGTGCACAGCCCTGGAAGCAGTTTACCTTGAGAGAGGGCTGGAGGTCGGGTAAAGCGCTGCACTTATTGCAGCGTCCAGTGCGCTGTCGAGAGCCCTTGAAAAGCTGAGTCAGGACTGG--ACCATGTT-AGTCTCGTGTCTGGCCGTACCCATCACCGCATCAGG-TCTCC
>Heterochone_sp
CCCGAAA-GATGGTGAACTATGCCTGAATAGGGTGAAGCCAGAGGAAACTCTGGTGGAAGCTCGTAGCGGTTCTGACGTGCAAATCGATCGTCAAATTTGGG-TATAGGGGCGAAAGACTAATCGAACCATCTAGTAGCTGGTTCCCTCCGAAGTTTCCCTCAGGATAGCTGGAGCCTGTGC-TATGTG--------TGTAGTTTTATCAGGTAAAGCGAATGATTAGAGGTATTGGGATTGAAATGATCTCAACCTATTCTCAAACTTTAAATGGGTAAGAAGTGCAGCTTACTTGT--------GTG-----------------------------------------------------------------------------------------------------------AAGTTGTAC----TCT----TTTTT---TTC-------------------------------------------------------------------------------GAATACAGAGGCTCTTAGTGGGCCATTTTTGGTAAGCAGAACTGGCGATGCGGGATGAACCGAACGCTGGGTTAAGGTGCCCAAGTCAACGCTCATGAGATCCCAGGAAAGGTGTTGGTTGATACAGACAGCAGGACGGTGGCCATGGAAGTTGGAATCCGCTAAGGAGTGTGTAACAACTCACCTGCCGAATCAACTAGCCCTGAAAATGGATGGCGCTCAAGCGTTGCACCTATCCCCGGCCGCCGTGTGGAGATACAACCAGTGCTGGTGACACGGCGTGTAGGAGGGCGCAGGGCTATACTG-TTTCGTT-----ACAAGCTGTACAGGCTGAAGCGTGAGCTCAGCTGAAGCTGGCCCTGGTGCAGATCTTGGTGGTAGTA-GCAATTATTCAAA-TGAGAAGG-------TATTACTTTGAAGGCCGAAGTGGAGAAGGGTTCCACGTGAACAGCATTTGGACGTGGGTGAGCCGGTCCTAAGAGATGGGCGAAAGCCTGGTTAGTAAGGGTGCAGATGTG--CCTTCTC-----------CCTC--AAA------GGGGCGGGCATATCC-GATT-------------GGT-------------TCTT---CAC--------CGAGCC-----------TGA------------------------------------------------AGTGGCACCTTCTCTCGAAAGGGTATCGGGTTAATATTCCCGAACCAGACACTTGGATGCTGTGTG---------------GT-T--TC-GC--C--T-T--C-------------------------------TTCACC-----------------------------------------GG-A-G--GT--GGG---C--------------CGCATGGGGCACGGTAACGTATATATAT------------------TTAT--GCCTA--GTACTCGGTGACGCTTGCGATAGCCCTGGGAAGAGTTGTCTTTTCTTCTTAACCGTACCAACCGTGTGCACAGCCCTGGAAGCAGTTTACCTTGAGAGAGGGCTGGAGGTCGGGTAAAGCGCTGCACTTATTGCGGCGTCCAGTGCGCTGTCGAGAGCCCTTGAAAAGCCGAGTTAGTACTGG--ACCATGTT-AGTCTCGTGTCTGGCCGTACCCATCACCGCATCAGG-TCTCC
>Heterochone_calyx
CCCGAAA-GATGGTGAACTATGCCTGAATAGGGTGAAGCCAGAGGAAACTCTGGTGGAAGCTCGTAGCGGTTCTGACGTGCAAATCGATCGTCAAATTTGGG-TATAGGGGCGAAAGACTAATCGAACCATCTAGTAGCTGGTTCCCTCCGAAGTTTCCCTCAGGATAGCTGGAGCCTGTGC-TATGTG--------TGTAGTTTTATCAGGTAAAGCGAATGATTAGAGGTATTGGGGTTGAAATGACCTCAACCTATTCTCAAACTTTAAATGGGTAAGAAGTGCAGCTTACTTGT--------GTG-----------------------------------------------------------------------------------------------------------AAGTTGTAC-----CT---AGTTGA---TTC-------------------------------------------------------------------------------GAATACAGAGGCTCTTAGTGGGCCATTTTTGGTAAGCAGAACTGGCGATGCGGGATGAACCGAACGCTGGGTAAAGGTGCCCAAGTCAACGCTCATGAGATCCCAGGAAAGGTGTTGGTTGATACAAACAGCAGGACGGTGGCCATGGAAGTCGGAATCCGCTAAGGAGTGTGTAACAACTCACCTGCCGAATCAACTAGCCCTGAAAATGGATGGCGCTCAAGCGTTGCACCTATCCCCGGCCGCCTTGTGGAGATACGACCAGTGCTGGTGACACGGCGTGTAGGAGGGCGCAGGGCTATACTG-TTTCGTT-----ACAAGCTGTACAGGCTGAAGCGTGAGCTCAGCTGAAGCTGGCCCTGGTGCAGATCTTGGTGGTAGTA-GCAATTATTCAAA-TGAGAAGG-------TATTACTTTGAAGGCCGAAGTGGAGAAGGGTTCCACGTGAACAGCATTTGGACGTGGGTGAGTCGGTCCTAAGAGATGGGCGAAAGCCTGGTTAGTAAGGGTGCAGATGTG--CTCATCC-----------TCCC--AAAAA----GGGGCGAGCATGTCC-GATT-------------GGT-------------TCTT---CAC--------CGAGCC------------GAA-----------------------------------------------AGTGGCACCTTCTCTCGAAAGGGTATCGGGTTAATATTCCCGAACCAGACACTTGGATGCTGTGTG---------------GT-T--TC-GC--C--T-T--C--------------------------------TC--------------------------------------------GG-A-G--GT--GAA--GC--------------CGCATGGGGCACGGTAACGTATATATAT------------------CTATATGC-TA--GTACTCGGTGACGCTTGCGATAGCCCTGGGAAGAGTTGTCTTTTCTTCTTAACCGTACCAACCGTGTGCACAGCCCTGGAAGCAGTTTACCTTGAGAGAGGGCTGGAGGTCGGGTAAAGCGCTGCACTTATTGCAGCGTCCAGTGCGCTGTCGAGAGCCCTTGAAAAGCTGAGTTAGTACTGG--ACCATGTT-AGTCTCGTGTCTGGCCGTACCCATCACCGCATCAGG-TCTCC
>Aphrocallistes_vastus
-------------------------------------------GGAAACTCTGGTGGAAGCTCGTAGCGGTTCTGACGTGCAAATCGATCGTCAAATTTGGG-TATAGGGGCGAAAGACTAATCGAACCATCTAGTAGCTGGTTCCCTCCGAAGTTTCCCTCAGGATAGCTGGAGCCTGTGC-TATGTG--------TGTAGTTTTATCAGGTAAAGCGAATGATTAGAGGTATTGGGGTTGAAATGGCCTCAACCTATTCTCAAACTTTAAATGGGTAAGAAGTGCAGCTTACTTGT--------GTG-----------------------------------------------------------------------------------------------------------AAGTTGTAC-----CT--TATTTTA---TTC-------------------------------------------------------------------------------GAATACAGAGGCTCTTAGTGGGCCATTTTTGGTAAGCAGAACTGGCGATGCGGGATGAACCGAACGCTGGGTTAAGGTGCCCAAGTCAACGCTCATGAGATCCCAGGAAAGGTGTTGGTTGATACAGACAGCAGGACGGTGGCCATGGAAGTCGGAATCCGCTAAGGAGTGTGTAACAACTCACCTGCCGAATCAACTAGCCCTGAAAATGGATGGCGCTCAAGCGTTGCACCTATCCCCGGCCGCCGTGTGGAGATACGACCAGTGCTGGTGACACGGCGTGTAGGAGGGCGCAGGGCTATACTG-TTTCTTT-----ACAAGCTGTACAGGCTGAAGCGTGAGCTCAGCTGAAGCTGGCCCTGGTGCAGATCTTGGTGGTAGTA-GCAATTATTCAAA-TGAGAAGG-------TATTACTTTGAAGGCCGAAGTGGAGAAGGGTTCCACGTGAACAGCATTTGGACGTGGGTGAGTCGGTCCTAAGAGATGGGCGAAAGCCTGGTTAGTAAGGGTGCAGATGTG--CTCGCTC-----------CCTC--AAAA-----AGGGCCAGCATGTCC-GATT-------------GGT-------------TCTT---CAC--------CGAGCC------------GAA-----------------------------------------------AGTGGCACCTTCTCTCGAAAGGGTATCGGGTTAATATTCCCGAACCAGACACTTGGATGCTGTGCG---------------GT-C--TT-GC--C--T-T--C-----------------------------TTCTC--------------------------------------------GG-A-G--GT--GGG---C--------------CGCATGGGGCACGGTAACGTATATATAT------------------CTATATGC-TA--GTACTCGGTGACGCTTGCGATAGCCCTGGGAAGAGTTGTCTTTTCTTCTTAACCGTACCAACCGTGTGCACAGCCCTGGAAGCAGTTTACCTTGAGAGAGGGCTGGAGGTCGGGTAAAGCGCTGCACTTATTGCAGCGTCCAGTGCGCTGTCGAGAGCCCTTGAAAAGCTGAGTTAGTACTGG--ACCATGTT-AGTCTCGTGTCTGGCCGTACCCATCACCGCATCAGG-TCTCC
>Aphrocallistes_beatrix
CCCGAAA-GATGGTGAACTATGCCTGAATAGGGTGAAGCCAGAGGAAACTCTGGTGGAAGCTCGTAGCGGTTCTGACGTGCAAATCGATCGTCAAATTTGGG-TATAGGGGCGAAAGACTAATCGAACCATCTAGTAGCTGGTTCCCTCCGAAGTTTCCCTCAGGATAGCTGGAGCCCGTGC-TATGTG--------TGTAGTTTTATCAGGTAAAGCGAATGATTAGATGTATTGGGGTTGAAATGGCCTCAACCTATTCTCAAACTTTAAATGGGTAAGAAGTGCAGCTTACTTGT--------GTG-----------------------------------------------------------------------------------------------------------AAGTTGTAC-----CAATGAATATA---TTC-------------------------------------------------------------------------------GAATACAGAGGCTCTTAGTGGGCCATTTTTGGTAAGCAGAACTGGCGATGCGGGATGAACCGAACGCTGGGTTAAGGTGCCCAAGTCAACGCTCATGAGATCCCAGGAAAGGTGTTGGTTGATACAGACAGCAGGACGGTGGCCATGGAAGTCGGAATCCGCTAAGGAGTGTGTAACAACTCACCTGCCGAATCAACTAGCCCTGAAAATGGATGGCGCTCAAGCGTTGCACCTATCCCCGGCCGCCGTGTGGAGATACGACCAGTGCTGGTGACACGGCGTGTAGGAGGGCGCAGGGCTATACTG-TTTCTTC-----ACAAGCTGTACAGGCTGAAGCGTGAGCTCAGCTGAAGCTGGCCCTGGTGCAGATCTTGGTGGTAGCA-GCAATTATTCAAA-TGAGAAGG-------TATTACTTTGAAGTCCGAAGTGGAGAAGGGTTCCACGTGAACAGCAYTTGGACGTGGGTGAGTCGGTCCTAAGAGATGGGCGAAAGCCTGGTTAGTAAGGGTGCAGATGTG--CTCGCTC-----------CCTC--AAAA-----AGGGTGAGCATGTCC-GATT-------------GGT-------------TCTT---CAC--------CGAGCC-----------AGA------------------------------------------------AGTGGCACCTTCTCTCGAAAGGGTATCGGGTTAATATTCCCGAACCAGACACTTGGATGCTGTGCG---------------GT-C--TT-GC--C--T-T--C--------------------------------TC--------------------------------------------GG-A-G--GT--GGG---C--------------CGCATGGGGCACGGTAACGTATATATAT------------------C-ATATGC-TA--GTACTCGGTGACGCTTGCGATAGCCCTGGGAAGAGTTGTCTTTTCTTCTTAACCGTACCAACCGTGTGCACAGCCCTGGAAGCAGTTTACCTTGAGAGAGGGCTGGAGGTCGGGTAAAGCGCTGCACTTATTGCGGCGTCCAGTGCGCTGTCGAGAGCCCTTGAAAAGCTGAGTTAGTACTGG--ACCATGTT-AGTCTCGTGTCTGGCCGTACCCATCACCGCATCAGG-TCTCC
>Conorete_pourtalesi
CCCGAAAAGATGGTGAACTATGCCTGAATAGGGTGAAGCCAGAGGAAACTTTGGTGRAAGCTCGTAGCGGTTCTGACGTGCAAATCGATCGTCAAATTTGGG-TATAGGGGCGAAAGACTAATCGAACCATCTAGTAGCTGGTTCCCTCCGAAGTTTCCCTCAGGATAGCTGGAGCCTGTGC-TATGTG--------TGTAGTTTTATCAGGTAAAGCGAATGATTAGAGGTATTGGGGTTGAAATGACCTCAACCTATTCTCAAACTTTAAATGGGTAAGATGTGCAGCTTACTTGA--------GTG-----------------------------------------------------------------------------------------------------------AAGTTGTAC----TC--------------TCTTTTTCCTTT---------------------------------------------------------------------GAATACAGAGGCTCTTAGTGGGCCATTTTTGGTAAGCAGAACTGGCGATGCGGGATGAACCGAACGCTGGGTTAAGGTGCCCAAGTCAACGCTCATGAGATCCCAGGAAAGGTGTTGGTTGATACAGACAGCAGGACGGTGGCCATGGAAGTCGGAATCCGCTAAGGAGTGTGTAACAACTCACCTGCCGAATCAACTAGCCCTGAAAATGGATGGCGCTCAAGCGTTGCACCTATCCCCGGCCGCCGTGTGGAGAT--GGCCAGTGTTGGTGACACGGCGTGTAAGAGGGCGCAGGGCTATACTG-TTTCTTT----CATAAGCTGTACAGGCTGAAGCGTGAGCTCAGCTGAAGCTGGCCCTGGTGCAGATCTTGGTGGTAGTACGCAATTATTCAAACTGAGAAGG-------TATTACTTTGAAGGCCGAAGTGGAGAAGGGTTCCACGTGAACAGCATTTGGACGTGGGTGAGTCGGTCCTAAGAGATGGGCGAAAGCCTGGTTAGTAAGGGTGCAGATGTG--TTTTCTT-----------CTCC--AACAA----AGAGGAAGCATGTCC-AATT-------------GGT-TCTC--------TTCT---CAT-CAAG---GGAGCC-----------AGA------------------------------------------------AGTGGCACCATCTCTCGAAAGGGCATCGGGTTAATATTCCCGAACCAGACACCTGGATGCTGCATG---------------GT-T-----------------------------------CACTG----CTGTTGCCATCTYGGTGGTGAT-GGTGGT------------------------------------GG---C--------------CATGTGGGGCACGGTAACGTATATATAT------------------GAAT-GTAGTA--ATGCTCGGCGACGCTTGCGATAGCCCTGGGAAGAGTTGTCTTTTCTTCTTAACCGTACCAACCGTGTGCACAGCCCTGGAAGCAGTTTACCTTGAGAGAGGGCTGGAGGTCGGGTAAAGCGCTGCACTTATTGTAGCGTCCAGTGCGCTGTCGAGAGCCCTTGAAAAGCTGAGCTAGGACTGG--ACCTTGTT-CGTCTCGTGTCTGGGCGTACCCATCACCGCATCAGG-TCTCC
>Lonchiphora_antarctica
-----------------------------------------------------GTGGAAGCTCGTAGCGGTTCTGACGTGCAAATCGATCGTCAAATTTGGG-TATAGGGGCGAAAGACTAATCGAACCATCTAGTAGCTGGTTCCCTCCGAAGTTTCCCTCAGGATAGCTGGAGCCTGTGT-TATGTG--------TGTAGTTTTATCAGGTAAAGCGAATGATTAGAGGTATTGGGATTGAAATGATCTCAACCTATTCTCAAACTTTAAATGGGTAAGATGTGCAGCTTACTTGA--------GTG-----------------------------------------------------------------------------------------------------------AAGTTGTAC----TGA---AA-------TTCTTT---CTTT---------------------------------------------------------------------GAATACAGAGGCTCTTAGTGGGCCATTTTTGGTAAGCAGAACTGGCGATGCGGGATGAACCGAACGCTGGGTTAAGGTGCCCAAGTCAACGCTCATGAGATCCCAGGAAAGGTGTTGGTTGATACAGACAGCAGGACGGTGGCCATGGAAGTCGGAATCCGCTAAGGAGTGTGTAACAACTCACCTGCCGAATCAACTAGCCCTGAAAATGGATGGCGCTCAAGCGTTGCACCTATCCCCGGCCGCCGTGTGGAGTT--AACCAGTGTTGGTGACACGGCGTGTAGGAGGGCGCAGGGCTATACTG-TTTCTTT-TTTCATAAGCTGTACAGGCTGAAGCGTGAGCTCAGCTGAAGCTGGCCCTGGTGCAGATCTTGGTGGTAGTA-GCAATTATTCAAA-TGAGAANN-------GATTGCTTTGAAGGCCGAAGTGGAGAAGGGTTCCACGTGAACAGCATTTGGACGTGGGTGAGTCGGTCCTAAGAGATGGGCGAAAGCCTGGTTAGTAAGGGTGCAGATGTG--TTCTCCT-----------CTCT--CAAAAA---AGGGGAAGCACGTCC-GTTT-------------GGT-------------TTCT---TAT----G---GGAGCC-----------AGCT-----------------------------------------------TGTGGCACCTTCTCTCGAAAGGGCATCGGGTTAATATTCCCGAACCAGACACTTGGATGCTGCGTG---------------GT-----------------------------------------CTC-TCTGCTGTCATCGTCCCTGTGGC-GGTGGCGGTAGTA------------------------------G---C--------------CATGTGGGGCACGGCAACGTATAGATAT------------------GAAGTG-------GTGCTCGGCGACGCTTGCGATAGCCCTGGGAAGAGTTGTCTTTTCTTCTTAACCGTACCAACCGTGTGCACAGCCCTGGAAGCAGTTTACCTTGAGAGAGGGCTGGAGGTCGGGTAAAGCGCTGCACTTATTGTAGCGTCCAGTGCGCTGTCGAGAGCCCGTGAAAAGCTGAGCTAGGACTGGTCACCTTGTT-AGTCTCGTGTCTGGCCGTACCCATCACCGCATCAGG-TCTCC
>Aspidoscopulia_australia
------------------------------------------------------TGGAAGCTCGTAGCGGTTCTGACGTGCAAATCGATCGTCAAATTTGGG-TATAGGGGCGAAAGACTAATCGAACCATCTAGTAGCTGGTTCCCTCCGAAGTTTCCCTCAGGATAGCTGGAGCCTGTGT-TATGTG--------TGTAGTTTTATCAGGTAAAGCGAATGATTAGAGGTATTGGGGTTGAAATGACCTCAACCTATTCTCAAACTTTAAATGGGTAAGATGTGCAGCTTACTTGA--------GTG-----------------------------------------------------------------------------------------------------------AAGTTGTAC----TCC----------TTTTCTTTT---------------------------------------------------------------------------GAATACAGAGGCTCTTAGTGGGCCATTTTTGGTAAGCAGAACTGGCGATGCGGGATGAACCGAACGCTGGGTTAAGGTGCCCAAGTCAACGCTCATGAGATCCCAGGAAAGGTGTTGGTTGATACAGACAGCAGGACGGTGGCCATGGAAGTCGGAATCCGCTAAGGAGTGTGTAACAACTCACCTGCCGAATCAACTAGCCCTGAAAATGGATGGCGCTCAAGCGTTGCACCTATCCCCGGCCGCCGTGTGGAGAT--AACCAGTGTTGGTGACACGGCGTGTAGGAGGGCGCAGGGCTATAYTG-TTTCTTT-TTTCATAAGCTGTACAGGCTGAAGCGTGAGCTCAGCTGAAGCTGGCCCTGGTGCAGATCTTGGTGGTAGTA-GCAATTATTCAAA-TGAGAAGT-------GATTACTTTGAAGGCCGAAGTGGAGAAGGGTTCCACGTGAACAGCATTTGGACGTGGGTGAGTCGGTCCTAAGAGATGGGCGAAAGCCTGGTTAGTAGGGGTGCAGATGTG--TTCTCCT-----------CTCT--CAACA----AGGGGAAGCACGTCC-GATT-------------GGT-------------TTCT---CTC--AAG---GGAGCC-----------AGCT-----------------------------------------------TGTGGCACCTTCTCTCGAAAGGGCATCGGGTTAATATTCCCGAACCAGACACTTGGATGCTGCGTG---------------GT---------------------------------------CTGTCTGCTGTTTTCACTGTCTTTCGGGG-AGTGGT-A-----------------------------------G---C--------------CATGTGGGGCACGGCAACGTATAGATAT------------------GAA--GTAT----GTGCTCGGCGACGCTTGCGATAGCCCTGGGAAGAGTTGTCTTTTCTTCTTAACCGTACCAACCGTGTGCACAGCCCTGGAAGCAGTTTACCTTGAGAGAGGGCTGGAGGTCGGGTAAAGCGCTGCACTTATTGTAGCGTCCAGTGCGCTGTCGAGAGCCCTTGAAAAGCTGAGCTAGGACTGGTCACCATGT--------------------------------------------
>Aspidoscopulia_ospreya
CCCGAAA-GATGGTGAACTATGCCTGAATAGGGTGAAGCCAGAGGAAACTCTGGTGGAAGCTCGTAGCGGTTCTGACGTGCAAATCGATCGTCAAATTTGGG-TATAGGGGCGAAAGACTAATCGAACCATCTAGTAGCTGGTTCCCTCCGAAGTTTCCCTCAGGATAGCTGGAGCCTGTGT-TATGTG--------TGTAGTTTTATCAGGTAAAGCGAATGATTAGAGGTATTGGGGTTGAAATGACCTCAACCTATTCTCAAACTTTAAATGGGTAAGATGTGCAGCTTACTTGA--------GTG-----------------------------------------------------------------------------------------------------------AAGTTGTAC----TCC-----------TTTCTTTT---------------------------------------------------------------------------GAATACAGAGGCTCTTAGTGGGCCATTTTTGGTAAGCAGAACTGGCGATGCGGGATGAACCGAACGCTGGGTTAAGGTGCCCAAGTCAACGCTCATGAGATCCCAGGAAAGGTGTTGGTTGATACAGACAGCAGGACGGTGGCCATGGAAGTCGGAATCCGCTAAGGAGTGTGTAACAACTCACCTGCCGAATCAACTAGCCCTGAAAATGGATGGCGCTCAAGCGTTGCACCTATCCCCGGCCGCCGTGTGGAGAT--AACCAGTGTTGGTGACACGGCGTGTAGGAGGGCGCAGGGCTATACTG-TTTCTTT-TTTCATAAGCTGTACAGGCTGAAGCGTGAGCTCAGCTGAAGCTGGCCCTGGTGCAGATCTTGGTGGTAGTA-GCAATTATTCAAA-TGAGAAGT-------TATTACTTTGAAGGCCGAAGTGGAGAAGGGTTCCACGTGAACAGCATTTGGACGTGGGTGAGTCGGTCCTAAGAGATGGGCGAAAGCCTGGTTAGTAAGGGTGCAGATGTG--TTCTCCT-----------CTCT--CAACA----AGGGGAAGCACGTCC-GATT-------------GGT-------------TTCT---CTC--AAG---GGAGCC-----------AGCT-----------------------------------------------TGTGGCACCTTCTCTCGAAAGGGCATCGGGTTAATATTCCCGAACCAGACACTTGGATGCTGCGTG---------------GT---------------------------------------CTGTCTGCTGTTTTCACTGTCTTTCGGGGCAGTGGT-A-----------------------------------G---C--------------CATGTGGGGCACGGCAACGTATAGATAT------------------GAA--GTAT----GTGCTCGGCGACGCTTGCGATAGCCCTGGGAAGAGTTGTCTTTTCTTCTTAACCGTACCAACCGTGTGCACAGCCCTGGAAGCAGTTTACCTTGAGAGAGGGCTGGAGGTCGGGTAAAGCGCTGCACTTATTGTAGCGTCCAGTGCGCTGTCGAGAGCCCTTGAAAAGCTGAGCTAGGACTGGTCACCATGTT-AGTCT-------------------------------------
>Farrea_sp
CCCGAAA-GATGGTGAACTATGCCTGAATAGGGTGAAGCCAGAGGAAACTCTGGTGGAAGCTCGTAGCGGTTCTGACGTGCAAATCGATCGTCAAATTTGGG-TATAGGGGCGAAAGACTAATCGAACCATCTAGTAGCTGGTTCCCTCCGAAGTTTCCCTCAGGATAGTTGGAGCCTGTGT-TATGTG--------TGTAGTTTTATCAGGTAAAGCGAATGATTAGAGGTATTGGGGTTGAAATGACCTCAACCTATTCTCAAACTTTAAATGGGTAAGATGTGCAGCTTACTTGA--------GTG-----------------------------------------------------------------------------------------------------------AAGTTGTAC----TCC---AA--------TCTTT---CTTTT--------------------------------------------------------------------GAATACAGAGGCTCTTAGTGGGCCATTTTTGGTAAGCAGAACTGGCGATGCGGGATGAACCGAACGCTGGGTTAAGGTGCCCAAGTCAACGCTCATGAGATCCCAGGAAAGGTGTTGGTTGATACAGACAGCAGGACGGTGGCCATGGAAGTCGGAATCCGCTAAGGAGTGTGTAACAACTCACCTGCCGAATCAACTAGCCCTGAAAATGGATGGCGCTCAAGCGTTGCACCTATCCCCGGCCGCCGTGTGGAGAT--AACCAGTGCTGGTGACACGGCGTGTAGGAGGGCGCAGGGCTATACTG-TTTCTTT-TTTCATAAGCTGTACAGGCTGAAGCGTGAGCTCAGCTGAAGCTGGCCCTGGTGCAGATCTTGGTGGTAGTA-GCAATTATTCAAA-TGAGAAGG-------TATTACTTTGAAGGCCGAAGTGGAGAAGGGTTCCACGTGAACAGCATTTGGACGTGGGTGAGTCGGTTCTAAGAGATGGGCGAAAGCCTGGTTAGTAAGGGTGCAGATGTG--TTCTCCT-----------CTCT--CAACA----AGGGGAAATACGTCC-GATT-------------GGT-------------TTCT---CAC--AAG---GGAGCC-----------AGCT-----------------------------------------------TGTGGCACCTTCTCTCGAAAGGGCATCGGGTTAATATTCCCGAACCAGACACTTGGATGCTGCGTG---------------GT-----------------------------------------CTC-TCTGCTGTCACTGTCTT-GCGGC-GGTGGT-GGTAGTA-----------------------------G---C--------------CATGTGGGGCACGGCAACGTATAGATAT------------------ATAAAGTG-----TTGCTCGGCGACGCTTGCGATAGCCCTGGGAAGAGTTGTCTTTTCTTCTTAACCGTACCAACCGTGTGCACAGCCCTGGAAGCAGTTTACCTTGAGAGAGGGCTGGAGGTCGGGTAAAGCGCTGCACTTATTGTAGCGTCCAGTGCGCTGTCGAGAGCCCTTGAAAAGCTGAGCTAGGACTGG--ACCTTGTT-AGTCTCGTGTCTGGCCGTACCCATCACCGCATCAGG-TCTCC
>Farrea_nsp_126004
CCCGAAA-GATGGTGAACTATGCCTGAATAGGGTGAAGCCAGAGGAAACTCTGGTGGAAGCTCGTAGCGGTTCTGACGTGCAAATCGATCGTCAAATTTGGG-TATAGGGGCGAAAGACTAATCGAACCATCTAGTAGCTGGTTCCCTCCGAAGTTTCCCTCAGGATAGCTGGAGCCTGTGT-TATGTG--------TGTAGTTTTATCAGGTAAAGCGAATGATTAGAGGTATTGGGGTTGAAATGACCTCAACCTATTCTCAAACTTTAAATGGGTAAGATGTGCAGCTTACTTGA--------GTG-----------------------------------------------------------------------------------------------------------AAGTTGTAC----TCC----------TTTTCTTTY---------------------------------------------------------------------------GAATACAGAGGCTCTTAGTGGGCCATTTTTGGTAAGCAGAACTGGCGATGCGGGATGAACCGAACGCTGGGTTAAGGTGCCCAAGTCAACGCTCATGAGATCCCAGGAAAGGTGTTGGTTGATACAGACAGCAGGACGGTGGCCATGGAAGTCGGAATCCGCTAAGGAGTGTGTAACAACTCGCCTGCCGAATCAACTAGCCCTGAAAATGGATGGCGCTCAAGCGTTGCACCTATCCCCGGCCGCCGTGTGGAGAT--AACCAGTGTTGGTGACACGGCGTGTAGGAGGGCGCAGGGCTATACTG-TTTCTTT-TTTCATAAGCTGTACAGGCTGAAGCGTGAGCTCAGCTGAAGCTGGCCCTGGTGCAGATCTTGGTGGTAGTA-GCAATTATTCAAA-TGAGAAGT-------GATTACTTTGAAGGCCGAAGTGGAGAAGGGTTCCACGTGAACAGCATTTGGACGTGGGTGAGTCG-TC--------------------------------------------------------------------------------------------------------------------------------------------------------------------------------------------------------------------------------------------------------------------------------------------------------------------------------------------------------------------------------------------------------------------------------------------------------------------------------------------------------------------------------------------------------------------------------------------------------------------------------------------------------------------------------------------------------------------------------------------------
>Farrea_occa_126307
CCCGAAA-GATGGTGAACTATGCTTGAATAGGGTGAAGCCAGAGGAAACTCTGGTGGAAGCTCGTAGCGGTTCTGACGTGCAAATCGATCGTCAAATTTGGG-TATAGGGGCGAAAGACTAATCGAACCATCTAGTAGCTGGTTCCCTCCGAAGTTTCCCTCAGGATAGCTGGAGCCTGTGT-TATGTG--------TGTAGTTTTATCAGGTAAAGCGAATGATTAGAGGTATTGGGGTTGAAATAACCTCAACCTATTCTCAAACTTTAAATGGGTAAGATGTGCAGCTTACTTGA--------GTG-----------------------------------------------------------------------------------------------------------AAGTTGTAY----YCC----------TTT-CTTTT---------------------------------------------------------------------------GAATACAGAGGCTCTTAGTGGGCCATTTTTGGTAAGCAGAACTGGCGATGCGGGATGAACCGAACGCTGGGTTAAGGTGCCCAAGTCAACGCTCATGAGATCCCAGGAAAGGTGTTGGTTGATACAGACAGCAGGACGGTGGCCATGGAAGTCGGAATCCGCTAAGGAGTGTGTAACAACTCACCTGCCGAATCAACTAGCCCTGAAAATGGATGGCGCTCAAGCGTTGCACCTATCCCCGGCCGCCGTGTGGAGTT--WACCAGTGCTGGTGACACGGCGTGTAGGAGGGCGCAGGGCTATACTG-TTTCTTT-TTTCATAAGCTGTACAGGCTGAAGCGTGAGCTCAGCTGAAGCTGGCCCTGGTGCAGATCTTGGTGGTAGTA-GCAATTATTCAAA-TGAGAAGT-------GATTACTTTGAAGGCCGAAGTGGAGAAGGGTTCCACGTGAACAGCATTTGGACGTGGGTGAGTCGGTCTTAAGAGATGGGCGAAAGCCTGGTTAGTAAGGGTGCAGATGTG--TTTTCCT-----------CTCT--CAACA----AGGGGGAGCACGTCC-GATT-------------GGT-------------TTCT---CTC--AAG---GGAGCC-----------AGCT-----------------------------------------------TGTGGCACCTTCTCTCGAAAGGGCATCGGGTTAATATTCCCGAACCAGACACTTGGATGCTGCGTG---------------GT---------------------------------------CTCTCTGCTGTTT-CACTGTCTTTCGGGGCGGTGGGCAGTGGTA-----------------------------G---C--------------CATGTGGGGCACGGCAACGTATAGATAT------------------GAA--GTAT----GTGCTCGGCGACGCTTGCGATAGCCCTGGGAAGAGTTGTCTTTTCTTCTTAACCGTACCAACCGTGTGCACAGCCCTGGAAGCAGTTTACCTTGAGAGAGGGCTGGAGGTCGGGTAAAGCGCTGCACTTATTGTAGCGTCCAGTGCGCTGTCGAGAGCCCTTGAAAAGCTGAGCTAGGACTGGTCACCATGTT-AGTCTCGTGTCTGGCCGTACCCATCACCGCATCAGG-TCTCC
>Farrea_ananchorata_126320
----------------------------------------------------------------------------------------------------------AGGGGCGAAAGACTAATCGAACCATCTAGTAGCTGGTTCCCTCCGAAGTTTCCCTCAGGATAGCTGGAGCCTGTGT-TATGTG--------TGTAGTTTTATCAGGTAAAGCGAATGATTAGAGGTATTGGGGTTGAAATGACCTCAACCTATTCTCAAACTTTAAATGGGTAAGATGTGCAGCTTACTTGA--------GTG-----------------------------------------------------------------------------------------------------------AAGTTGTAC----TCC-----------TTTCTTTTTC-------------------------------------------------------------------------GAATACAGAGGCTCTTAGTGGGCCATTTTTGGTAAGCAGAACTGGCGATGCGGGATGAACCGAACGCTGGGTTAAGGTGCCCAAGTCAACGCTCATGAGATCCCAGGAAAGGTGTTGGTTGATACAGACAGCAGGACGGTGGCCATGGAAGTCGGAATCCGCTAAGGAGTGTGTAACAACTCACCTGCCGAATCAACTAGCCCTGAAAATGGATGGCGCTCAAGCGTTGCACCTATCCCCGGCCGCCGTGTGGAGAT--AACCAGTGTTGGTGACACGGCGTGTAGGAGGGCGCAGGGCTATACTG-TTTCTTT-TTTCATAAGCTGTACAGGCTGAAGCGTGAGCTCAGCTGAAGCTGGCCCTGGTGCAGATCTTGGTGGTAGTA-GCAATTATTCAAA-TGAGAAGT-------GATTACTTGGAAGGCCGAAGTGGAGAAGGGTTCCCCGTGAACAGCATTTGGACGTGGGTGAGTCGGTCCTAAGAGATGGGCGAAAGCCTGGTTAGTAAGGGTGCAGATGTG--TTCTCCT-----------CTCT--CAACA----AGGGGAAGCACGTCC-GATT-------------GGT-------------TTCT---CTC--AAG---GGAGCC-----------AGCT-----------------------------------------------TGTGGCACCTTCTCTCGAAAGGGTATCGGGTTAATATTCCCGAACCAGACACTTGGATGCTGCGTG---------------GT----------------------------------------TG-CAGCTGCTGTCACTTCGGT-GGCAGTGGTAGG-A-----------------------------------G---C--------------CACGTGGGGCACGGCAACGTATAGATAA-----------------GGAA--GTAT----GTGCTCGGCGACGCTTGCGATAGCCCTGGGAAGAGTTGTCTTTTCTTCTTAACCGTACCAACCGTGTGCACAGCCCTGGAAGCAGTTTACCTTGAGAGAGGGCTGGAGGTCGGGTAAAGCGCTGCACTTATTGTAGCGTCCAGTGCGCTGTCGAGAGCCCTTGAAAAGCTGAGCTAGGACTGGTCACCATGTT-AGTCTCGTGTCTGGCCGTACCCATCACCGCATCAGG-TCTCC
>Farrea_similaris_126345
--------GATGGTGAACTATGCCTGAATAGGGTGAAGCCAGAGGAAACTCTGGTGGAAGCTCGTAGCGGTTCTGACGTGCAAATCGATCGTCAAATTTGGG-TATAGGGGCGAAAGACTAATCGAACCATCTAGTAGCTGGTTCCCTCCGAAGTTTCCCTCAGGATAGCTGGAGCCTGTGT-TATGTG--------TGTAGTTTTATCAGGTAAAGCGAATGATTAGAGGTATTGGGGTTGAAATGACCTCAACCTATTCTCAAACTTTAAATGGGTAAGATGTGCAGCTTACTTGA--------GTG-----------------------------------------------------------------------------------------------------------AAGTTGTAC----TCC----------TTT-CTTTT---------------------------------------------------------------------------GAATACAGAGGCTCTTAGTGGGCCATTTTTGGTAAGCAGAACTGGCGATGCGGGATGAACCGAACGCTGGGTTAAGGTGCCCAAGTCAACGCTCATGAGATCCCAGGAAAGGTGTTGGTTGATACAGACAGCAGGACGGTGGCCATGGAAGTCGGAATCCGCTAAGGAGTGTGTAACAACTCACCTGCCGAATCAACTAGCCCTGAAAATGGATGGCGCTCAAGCGTTGCACCTATCCCCGGCCGCCGTGTGGAGTT--TACCAGTGCTGGTGACACGGCGTGTAGGAGGGCGCAGGGCTATACTG-TTTCTTT-TTTCATAAGCTGTACAGGCTGAAGCGTGAGCTCAGCTGAAGCTGGCCCTGGTGCAGATCTTGGTGGTAGTA-GCAATTATTCAAA-TGAGAAGT-------GATTACTTTGAAGGCCGAAGTGGAGAAGGGTTCCACGTGAACAGCATTTGGACGTGGGTGAGTCGGTCCTAAGAGATGGGCGAAAGCCTGGTTAGTAAGGGTGCAGATGTG--TTTTCTT-----------CTCT--CAACA----AGGGGAAGCACGTCC-GATT-------------GGT-------------TTCT---CTC--AAG---GGAGCC-----------AGCT-----------------------------------------------TGTGGCACCTTCTCTCGAAAGGGCATCGGGTTAATATTCCCGAACCAGACACTTGGATGCTGCGTG---------------GT---------------------------------------CTCTCTGCTGTTT-CACTGTCTTTCGGGGCGGTGG-CAGTGGTA-----------------------------G---C--------------CACGTGGGGCACGGCAACGTATAGATAT------------------GAA--GTAT----GTGCTCGGCGACGCTTGCGATAGCCCTGGGAAGAGTTGTCTTTTCTTCTTAACCGTACCAACCGTGTGCACAGCCCTGGAAGCAGTTTACCTTGAGAGAGGGCTGGAGGTCGGGTAAAGCGCTGCACTTATTGTAGCGTCCAGTGCGCTGTCGAGAGCCCTTGAAAAGCTGAGCTAGGACTGGTCACCATGTT-AGTCTCGTGTCTGGCCGTACCCATCACCGCATCAGG-TCTCC
>Cyrtaulon_sigsbeei
-----------------------------------------------ACTCTGGTGGAAGCTCGTAGCGGTTCTGACGTGCAAATCGATCGTCAAATTTGGG-TATAGGGGCGAAAGACTAATCGAACCATCTAGTAGCTGGTTCCCTCCGAAGTTTCCCTCAGGATAGCTGGAGCCTGTGC-TATGTG--------TGTAGTTTTATCAGGTAAAGCGAATGATTAGAGGTATTGGGGTTGAAATGACCTCAACCTATTCTCAAACTTTAAATGGGTAAGAAGCGCAGCTTACTTTG--------TTG-----------------------------------------------------------------------------------------------------------AAGTTGCGT-----GTGACCACAGTCAATTGAGTGTTCTCGCTCGGTTGATTGGTT------------------------------------------------------GAATACAGAGGCTCTTAGTGGGCCATTTTTGGTAAGCAGAACTGGCGATGCGGGATGAACCGAACGCTGGGTTAAGGTGCCCAAGTCAACGCTCATGAGATCCCAGGAAAGGTGTTGGTTGATACAGACAGCAGGACGGTGGCCATGGAAGTCGGAATCCGCTAAGGAGTGTGTAACAACTCACCTGCCGAATCAACTAGCCCTGAAAATGGATGGCGCTCAAGCGTTGCACCTATCCCCGGCCGCTGTGTGGAGAT--GGCCAGTGCTGGTGACACAGCGTGTAGGAGGGCGCAGGGCTATATTG-TGTGTTTATTTCAG--GCTGTACAGGCTGATGCGTGAGCTCAGCTGAAGCTGGCCCTGGTGCAGATCTTGGTGGTAGTA-GCAATTATTCAAA-TGAGAAGG-------TANTACTTTGAAGGCCGAAGTGGAGAAGGGTTCCACGTGAACAGCATTTGGA------------------------------------------------------------------------------------------------------------------------------------------------------------------------------------------------------------------------------------------------------------------------------------------------------------------------------------------------------------------------------------------------------------------------------------------------------------------------------------------------------------------------------------------------------------------------------------------------------------------------------------------------------------------------------------------------------------------------------------------------------------------
>Sarostegia_oculata
CCCGAAA-GATGGTGAACTATGCCTGAATAGGGTGAAGCCAGAGGAAACTCTGGTGGAAGCTCGTAGCGGTTCTGACGTGCAAATCGATCGTCAAATTTGGG-TATAGGGGCGAAAGACTAATCGAACCATCTAGTAGCTGGTTCCCTCCGAAGTTTCCCTCAGGATAGCTGGAGCCTGGGC-TATGTG--------TGTAGTTTTATCAGGTAAAGCGAATGATTAGAGGTATTGGGGTTGAAATGACCTCAACCTATTCTCAAACTTTAAATGGGTAAGAAGCACAGCTTACTTTG--------GTG-----------------------------------------------------------------------------------------------------------AAGTTGTGC----TGTATACTGTTGTT-----------------------------------------------------------------------------------GAATACAGAGGCTCTTAGTGGGCCATTTTTGGTAAGCAGAACTGGCGATGCGGGATGAACCGAACGCTGGGTTAAGGTGCCCAAGTCAACGCTCATGAGATCCCAGGAAAGGTGTTGGTTGATACAGACAGCAGGACGGTGGCCATGGAAGTCGGAATCCGCTAAGGAGTGTGTAACAACTCACCTGCCGAATCAACTAGCCCTGAAAATGGATGGCGCTCAAGCGTTGCACCTATCCCCGGCCGCCGTGTGGAGTT--GGCCAGTGTTGGTGACACGGCGTGTAGGAGGGCGCAGGGCTATATT--TCTCTCT-----AGAAGCTGTACAGGCTGACGCGTGAGCTCAGCTGAAGCTGGCCCTGGTGCAGATCTTGGTGGTAGTA-GCAATTATTCAAA-TGAGAAGG-------TATTACTTTGAAGGCCGAAGTGGAGAAGGGTTCCACGTGAACAGCATTTGGACGTGGGTGAGTCGGTCCTAAGAGATGGGCGAAAGCCTGGTTAGTAAGGGTGCAGATGTG--CTCTCTC------C----TTCC--C--------GGGGGGAGTATGTCC-AATT-------------GGT-------------TCTT---CAC--------GGTTCC-----------AC-------------------------------------------------GGTGGCACCTTCTCTCGAAAGGGTATCGGGTTAATATTCCCGAACCAGACACTTGGATGCTGCGTG---------------GA-T--CC-GC--A--T-G--CGCGC-------GCCTT-----------------CAC---------------------------GGGT-GT----GTGTGT-G-T--GT--GGT---T--------------CACGTGGGGCACGGTAACGTATATATAT------------------TTA--GTA-----ACACTCGGTGACGCCTGCGATAGCCCTGGGAAGAGTTATCTTTTCTTCTTAACCGTACCAACCGTGTGCACAGCCCTGGAAACAGTTTACCTTGAGAGAGGGCTGGAGGTCGGGTAAAGCGCTGCACTTATTGTAGCGTCCAGTGCGCTGTCGAGGGCCCTTGAAAAGCTGAGTTAGGACTGG--ACCATGTT-AGTCTCGTGTCTGGCCGTACCCATCACCGCATCAGG-TCTCC
>Eurete_nsp1_126028
-------AGATGGTGAACTATGCCTGAATAGGGTGAAGCCAGAGGAAACTCTGGTGGAAGCTCGTAGCGGTTCTGACGTGCAAATCGATCGTCAAATTTGGG-TATAGGGGCGAAAGACTAATCGAACCATCTAGTAGCTGGTTCCCTCCGAAGTTTCCCTCAGGATAGCTGGAGCCTGTGC-TATGTG--------TGTAGTTTTATCAGGTAAAGCGAATGATTAGAGGTATTGGGGTTGAAATGACCTCAACCTATTCTCAAACTTTAAATGGGTAAGAAGCACAGCTTACTTTG--------GTG-----------------------------------------------------------------------------------------------------------AAGTTGTGC------C---AMG--------CTCAATT-------------------------------------------------------------------------GAATACAGAGGCTCTTAGTGGGCCATTTTTGGTAAGCAGAACTGGCGATGCGGGATGAACCGAACGCTGGGTTAAGGTGCCCAAGTCAACGCTCATGAGATCCCAGGAAAGGTGTTGGTTGATACAGACAGCAGGACGGTGGCCATGGAAGTCGGAATCCGCTAAGGAGTGTGTAACAACTCACCTGCCGAATCAACTAGCCCTGAAAATGGATGGCGCTCAAGCGTTGCACCTATCCCCGGCCGCCGTGTGGAGTT--GGCCAGTGTTGGTGACACGGCGTGTAGGAGGGCGCAGGGCTATATT--TATCTAT-----ACAAGCTGTACAGGCTGACGCGTGAGCTCAGCTGAAGCTGGCCCTGGTGCAGATCTTGGTGGTAGTA-GCAATTATTCAAA-TGAGAAGG-------TATTACTTTGAAGGCCGAAGTGGAGAAGGGTTCCACGTGAACAGCATTTGGACGTGGGTGAGTCGGTCCTAAGAGATGGGCGAAAGCCTGGTTAGTAAGGGTGCAGATGTG--CTCTCCC-----------TTCC--C--------TGGGGGAGTATGTCC-AATC-------------GGT-------------TCTT---CAC--------GGAGCC-----------AC-------------------------------------------------GGTGGCACCTTCTCTCGAAAGGGCATCGGGTTAATATTCCCGAACCAGACACTTGGATGCTGCGTG---------------GA-TT-CG-CR--C--G-C--CT-------------------------------TCAC----------------------------------------GGGT-G-T--GT--GGT---C--------------CACGTGGGGCACGGTAACGTATATATAT------------------TTA--GTA-----GTACTCGGTGACGCCTGCGATAGCCCTGGGAAGAGTTGTCTTTTCTTCTTAACCGTACCAACCGTGTGCACAGCCCTGGAAACAGTTTACCTTGAGAGAGGGCTGGAGGTCGGGTAAAGCGCTGCACTTATTGTAGCGTCCAGTGCGCTGTCGAGGGCCCTTGAAAAGCTGAGTTAGGACTGG--ACCATGTT-AGTCTCGTGTCTGGCCGTACCCATCACCGCATCAGG-T----
>Eurete_nsp2_126276
CCCGAAAAGATGGTGAACTATGCCTGAATAGGGTGAAGCCAGAGGAAACTCTGGTGGAAGCTCGTAGCGGTTCTGACGTGCAAATCGATCGTCAAATTTGGG-TATAGGGGCGAAAGACTAATCGAACCATCTAGTAGCTGGTTCCCTCCGAAGTTTCCCTCAGGATAGCTGGAGCCTGTGC-TATGTG--------TGTAGTTTTATCAGGTAAAGCGAATGATTAGAGGTATTGGGGTTGAAATGACCTCAACCTATTCTCAAACTTTAAATGGGTAAGAAGCACAGCTTACTTTG--------GTG-----------------------------------------------------------------------------------------------------------AAGTTGTGC----CACGCTCAATT--------------------------------------------------------------------------------------GAATACAGAGGCTCTTAGTGGGCCATTTTTGGTAAGCAGAACTGGCGATGCGGGATGAACCGAACGCTGGGTTAAGGTGCCCAAGTCAACGCTCATGAGATCCCAGGAAAGGTGTTGGTTGATACAGACAGCAGGACGGTGGCCATGGAAGTCGGAATCCGCTAAGGAGTGTGTAACAACTCGCCTGCCGAATCAACTAGCCCTGAAAATGGATGGCGCTCAAGCGTTGCACCTATCCCCGGCCGCCGTGTGGAGTT--GGCCAGTGTTGGTGACACGGCGTGTAGGAGGGCGCAGGGCTATATT--TATCTAT-----ACAAGCTGTACAGGCTGACGCGTGAGCTCAGCTGAAGCTGGCCCTGGTGCAGATCTTGGTGGTAGTA-GCAATTATTCAAA-TGAGAAGG-------TATTACTTTGAAGGCCGAAGTGGAGAAGGGTTCCACGTGAACAGCATTTGGACGTGGGTGAGTCGGTCCTAAGAGATGGGCGAAAGCCTGGTTAGTAAGGGTGCAGATGTG--CTCTCCC-----------TTCC--C--------TGGGGGAGTATGTCC-AATC-------------GGT-------------TCTT---CAC--------GGAGCC-----------AC-------------------------------------------------GGTGGCACCTTCTCTCGAAAGGGCATCGGGTTAATATTCCCGAACCAGACACTTGGATGCTGCGTG---------------GA-T--TC-GC--A--C-G---------------CCTT-----------------CAC---------------------------GGGT-GT----------------GT--GGT---C--------------CACGTGGGGCACGGTAACGTATATATAT------------------TTA--GTA-----ATACTCGGTGACGCCTGCGATAGCCCTGGGAAGAGTTGTCTTTTCTTCTTAACCGTACCAACCGTGTGCACAGCCCTGGAAACAGTTTACCTTGAGAGAGGGCTGGAGGTCGGGTAAAGCGCTGCACTTATTGTAGCGTCCAGTGCGCTGTCGAGGGCCCTTGAAAAGCTGAGTTAGGACTGG--ACCATGTT-AGTCTCGTGTCTGGCCGTACCCATCACCGCATCAGG-TCTCC
>Tretopleura_nsp2
----------------------------------------------------------------------------------------------------------------------------------------------------------------------------------------------------------------------------------------------------------------------------------------------------------------------------------------------------------------------------------------------------------------------------------------------------------------------------------------------------------------------------------------------------------------------------------------------------------------------------------------------------------------------------------------------------------------------------------------------------------------------------------------------------------------------------------------------------------------------------------------------------------------------------------------------------------------------------------------------------------------ACGTGAACAGCATTTGGACGTGGGTGAGTCGGTCCTAAGAGATGGGCGAAAGCCTGGTTAGTAAGGGTGCAGATGTG--CTCTCCT-----------CTCC--A--------TGGGGGAGTGTGTCC-AATT-------------GGT-------------TCCT---CAC--------GGAGCC-----------AC-------------------------------------------------GGTGGCACCATTTCTCGAAAGGGCATCGGGTTAATATTCCCGAACCAGACACTTGGATGCTGCGTG--------TTT----CC-G--C--CT-------------------------------------------TCAC--------------------------------------------------GG--GTG---GT-T-----------CACGTGGAGCACGGTAACGTATATATAT------------------AGCA---------ACACTCGGTGACGCTTGCGATAGCCCTGGGAAGAGTTCTCTTTTCTTCTTAACCGTACCAACCGTGTGCACAGCCCTGGAAGCAGTTTACCTTGAGAGAGGGCTGGAGGTCGGGTAAAGCGCTGCACTTATTGCAGCGTCCAGTGCGCTGTCGAAAGCCCTTGAAAAGCTGAGTTAGGACTGG--ACCATGTT-AGTCTCGTGTCTGGCCGTACCCATCACCGCATCAGG-TCTCC
>Tretopleura_nsp1
----------------------------------------------------------------------------------------------------------------------------------------------------------------------------------------------------------------------------------------------------------------------------------------------------------------------------------------------------------------------------------------------------------------------------------------------------------------------------------------------------------------------------------------------------------------------------------------------------------------------------------------------------------------------------------------------------------------------------------------------------------------------------------------------------------------------------------------------------------------------------------------------------------------------------------------------------------------------------------------------------------------ACGTGAACAGCAYTTGGACGTGGGTGAGTCGGTCCTAAGAGATGGGCGAAAGCCTGGTTAGTAAGGGTGCAGATGTG--CTCTCCT-----------CTCC--A--------TGGGGGAGTGTGTCC-AATT-------------GGT-------------TCCT---CAC--------GGAGCC-----------AC-------------------------------------------------GGTGGCACCATTTCTCGAAAGGGCATCGGGTTAATATTCCCGAACCAGACACTTGGATGCTGCGTG--------TCT----CC-G--C--CT-------------------------------------------TCAC--------------------------------------------------GG--GTG---GT-T-----------CACGTGGAGCACGGTAACGTATATATAT------------------AGCA---------ACACTCGGTGACGCTTGCGATAGCCCTGGGAAGAGTTTTCTTTTCTTCTTAACCGTACCAACCGTGTGCACAGCCCTGGAAGCAGTTTACCTTGAGAGAGGGCTGGAGGTCGGGTAAAGCGCTGCACTTATTGCAGCGTCCAGTGCGCTGTCGAAAGCCCTTGAAAAGCTGAGTTAGGACTGG--ACCATGTT-AGTCTCGTGTCTGGCCGTACCCATCACCGCATCAGG-TCTCC
>Dictyoplax_lecus
CCCGAAA-GATGGTGAACTATGCCTGAATAGGGTGAAGCCAGAGGAAACTCTGGTGGAAGCTCGTAGCGGTTCTGACGTGCAAATCGATCGTCAAATTTGGG-TATAGGGGCGAAAGACTAATCGAACCATCTAGTAGCTGGTTCCCTCCGAAGTTTCCCTCAGGATAGCTGGAGCCTGTGA-TATGTG--------TGTAGTTTTATCAGGTAAAGCGAATGATTAGAGGTATTGGGGTTGAAATGACCTCAACCTATTCTCAAACTTTAAATGGGTAAGAAGCGCAGCTTACTTAA--------GTG-----------------------------------------------------------------------------------------------------------AAGTTGTGC----TGTCAATTGCTT-------------------------------------------------------------------------------------GAATACAGAGGCTCTTAGTGGGCCATTTTTGGTAAGCAGAACTGGCGATGCGGGATGAACCGAACGCTGGGTTAAGGTGCCCAAGTCAACGCTCATGAGATCCCAGGAAAGGTGTTGGTTGATATAGACAGCAGGACGGTGGCCATGGAAGTAGGAATCCGCTAAGGAGTGTGTAACAACTCACCTGCCGAATCAACTAGCCCTGAAAATGGATGGCGCTCAAGCGTTGCACCTATCCCCGGCCGCTGTGTGGAGAT--AGCCAGTGCTGGTGACACAGCGTGTAGGAGGGCGCAGGGCTATTTTG-TTTCTTA----CAG--GCTGTACAGGCTGAGGCGTGAGCTCAGCTGAAGCTGGCCCTGGTGCAGATCTTGGTGGTAGTA-GCAATTATTCAAA-TGAGAAGG-------TACTACTTTGAAGGCCGAAGTGGAGAAGGGTTCCACGTGAACAGCAYTTGGACGTGGGTGAGTCGGTCCTAAGAGATGGGCGAAAGCCTGGTTAGTAAGGGTGCAGATGTG--TTCCCCT-----------CTCC--A--------TGGGGGAACATGTCC-AATT-------------GGT-------------TCTT---CAC--------TGAGCC-----------AC-------------------------------------------------AGTGGCACCATCTCTCGAAAGGGTATCGGGTTAATATTCCCGAACCAGACACTTGGATGCTGCGTG---------------GA-A--T--CT--A--C-C--T--------------------------------TCAC------------------------------------------GG-G-T--GG--GTT---C--------------CGCGTGGAGCACGGTAACGTATATAGAT------------------AG-----------ACACTCGGCCACGCTTGCGATAGTCCTGGGAAGAGTTATCTTTTCTTCTTAACCGTACCAACCGTGTGCACAGCCCTGGAAACAGTTTACCTTGAGAGAGGGCTGGAGGTCGGGTAAAGCGCTGCAATTATTGCAGCGTCCAGTGCGCTGTCGAGAGCCCTTGAAAAGCTGAGTTAGGACTGG--ACCATGTT-AGTCTCGTGTCTGGCCGTACCCATCACCGCATCAGG-TCTCC
>Verrucocoeloidea_liberatorii
---------------------------------------------------------------------------------------------------------------------------------------------------------------------------------------------------------------------------------------------------------------------------------------------------------------------------------------------------------------------------------------------------------------------------------------------------------------------------------------------------------------------------------------------------------------------------------------------------------------------------------------------------------------------------------------------------------------------------------------------------------------------------------------------------------------------------------------------------------------------------------------------------------------------------------------------------------------------------------------------------------------------------------------------------TAAGAGATGGGCGAAAGCCTGGTTAGTAAGGGTGCAGATGTG--CTCTCCT-----------CTCT--C--ATCC--AGGGGAAGCATATCC-GTCT----------TT-GGT---TCTCA-----CCTC---CAT--ATG---GGAGCT-----------AGAAG----------------------------------------------TGTGGCACCGTCTCTCGAAAGGGCATCGGGTTAATATTCCCGAACCAGACACTTGGATGCTGCATG---------------GT-T----------------------------------TGACTGCTGCCGCCTTTCACCGGGTGGTAGGA-GGC---------------------------------------GG---C--------------CATGTGGGGCACGGTAACGTATATATGT------------------ATTAGTA------ATGCTCGGTGACGCTTGCGATAGCCCTGGGAAGAGTTGTCTTTTCTTCTTAACCGTACCAACCGTGTGCACAGCCCTGGAAGCAGTTTACCTTGAGAGAGGGCTGGAGGTCGGGTAAAGCGCTGCACTTATTGTAGCGTCCAGTGCGCTGTCGAGAGCCCTTGAAAAACTGAGCTAGGACTGG--ACCTTGTT-AGTCTCGTGTCTGGCCGTACCCATCACCGCATCAGG-TCTCC
>Lefroyella_decora
--------------------------------------------------CTGGTGGAAGCTCGTAGCGGTTCTGACGTGCAAATCGATCGTCAAATTTGGG-TATAGGGGCGAAAGACTAATCGAACCATCTAGTAGCTGGTTCCCTCCGAAGTTTCCCTCAGGATAGCTGGAGCCTGTGC-TATGTG--------TGTAGTTTTATCAGGTAAAGCGAATGATTAGAGGTATTGGGGTTGAAATGACCTCAACCTATTCTCAAACTTTAAATGGGTAAGATGTGCAGCTTACTTGA--------GTG-----------------------------------------------------------------------------------------------------------AAGTTGTAC----TATATATRTTTTAAA----------------------------------------------------------------------------------GAATACAGAGGCTCTTAGTGGGCCATTTTTGGTAAGCAGAACTGGCGATGCGGGATGAACCGAACGCTGGGTTAAGGTGCCCAAGTCAACGCTCATGAGATCCCAGGAAAGGTGTTGGTTGATACAGACAGCAGGACGGTGGCCATGGAAGTCGGAATCCGCTAAGGAGTGTGTAACAACTCACCTGCCGAATCAACTAGCCCTGAAAATGGATGGCGCTCAAGCGTTGCACCTATCCCCGGCCGCCGTGTGGAGAT--AGCCAGTGYTGGTGACACGGCGTGTAGGAGGGCGCAGGGCTATACTGTTTTCTTT--TTCATAAGCTGTACAGGCTGAAGCGTGAGCTCAGCTGAAGCTGGCCCTGGTGCAGATCTTGGTGGTAGTA-GCAATTATTCAAA-TGAGAATTGTCTTGTGATTACTTTGAAGGCCGAAGTGGAGAAGGGTTCCACGTGAACAGCATTTGGACGTGGGTGAGTCGGTCTTAAGAGATGGGCGAAAGCCTGGTTAGTAAGGGTGCAGGCGTG--TTCTCCT-----------CTCT--C--ACCC--AGAGGGTGCACGTCC-GTGT---------GTT-GCT-CAGTTC------TCTC---TCC--AAG---GGGGCT-----------AGCAGAG--------------------------------------------TGTGGCACCGTCTCTCGAAAGGGCATCGGGTTAATATTCCCGAACCAGACACTTGGATGCTGCATG---------------GT-T----------------------------------CTACTGTTGTCTGCTTTCACGAGTSGGCAGCA--GT---------------------------------------GG---C--------------CATGTGGGGCACGGTAACGTATAGATAT------------------TTTAGTT------GTGCTCGGTGACGCTTGCGATAGCCCTGGGAAGAGTTGTCTTTTCTTCTTAACCGTACCAACCGTGTGCACAGCCCTGGAAGCAGTTTACCTTGAGAGAGGGCTGGAGGTCGGGTAAAGCGCTGCACTTATTGTAGCGTCCAGTGCGCTGTCGAGAGCCCTTGAAAAACTGAGCTAGGACTGG-----------------------------------------------------
>Psilocalyx_wilsoni
----------------------------------------------------------------------------------------------------------------GAAAGACTAATCGAACCATCTAGTAGCTGGTTCCCTCCGAAGTTTCCCTCAGGATAGCTGGAGCCTGTGC--A-G----------TGTAGTTTTATCAGGTAAAGCGAATGATTAGAGGTATTGGGGTTGAAATGACCTCAACCTATTCTCAAACTTTAAATGGGTAAGAAGTACAGCTTACTTAA--------GTG-----------------------------------------------------------------------------------------------------------AAGTTGTGC-----GTGATTGATTGATTTCAATCTCTCT-----------------------------------------------------------------------GAATACAGAGGCTCTTAGTGGGCCATTTTTGGTAAGCAGAACTGGCGATGCGGGATGAACCGAACGCTGGGTTAAGGTGCCCAAGTCAACGCTCATGAGATCCCATGAAAGGTGTTGGTTGATACAGACAGCAGGACGGTGGCCATGGAAGTCGGAATCCGCTAAGGAGTGTGTAACAACTCACCTGCCGAATCAACTAGCCCTGAAAATGGATGGCGCTCAAGCGTTGCACCTATCCCCGGCCGCCGTGTGGAGAT--AGCCAGTGCTGGTGACACGGCGTGTAGGAGGGCGCAGGGCTGTATTG-TT-CTA-ATTTCAG--GCTGTGCAGGCTGATGCGTGAGCTCAGCTGAAGCTGGCCCTGGTGCAGATCTTGGTGGTAGTA-GCAATTATTCAAA-TGAGAACG-------CTTTACTTTGAAGGCCGAAGTGGAGAAGGGTTCCACGTGAACAGCATTTGGACGTGGGTGAGTCGGTCCTAAGAGATGGGCGAAAGCCTGGTTAGTAAGGGTGCAGATGTG--CTCCTCC-----------TYCC--C--------TGGGGGAGTATGTCC-AATT-------------GGT-TCCATCATATC-TCTT---CAC--------GGAGTG--------TGT-GTGG---CCAA---------------------------------------GGTGGCACCGTCTCTCGAAAGGGTATCGGGTTAATATTCCCGAACCAGACACTTGGATGCTGCGTG--------TTT-----------------G--C-C--ATGCC-------T--------------------TCAC---------------------------------G----GGTGTG-G-T---------------T-----------CACGTGGAGCACGGTAACGTATATATAT------------------GTATTGA------TTACTCGGTGACGCTTGCGATAGCCCTGGGAAGAGTTCTCTTTTCTTCTTAACCGTACCAACCGTGTGCACAGCCCTGGAAGCAGTTTACCTTGAGAGAGGGCTGGAGGTCGGGTAAAGCGCTGCACTTATTGCAGCGTCCAGTGCGCTGTCGAGAGCCCTTGAAAAGCTGAGTTAGGACTGG--AC-------------------------------------------------
>Hexactinella_carolinensis
CCCGAAA-GATGGTGAACTATGCCTGAATAGGGTGAAGCCAGAGGAAACTCTGGTGGAAGCTAGTAGCGGTTCTGACGTGCAAATCGATCGTCAAATTTGGG-TATAGGGGCGAAAGACTAATCGAACCATCTAGTAGCTGGTTCCCTCCGAAGTTTCCCTCAGGATAGCTGGAGCCTGTCT-TATGTG--------TGTAGTTTTATCAGGTAAAGCGAATGATTAGAGGTATTGGGGTTGAAATAATCTCAACCTATTCTCAAACTTTAAATGGGTAAGAAGCGCAGCTTACTTAA--------GTG-----------------------------------------------------------------------------------------------------------AAGTTGTGC----TCTGTCTC-TTGATTG--TGCTG--------------------------------------------------------------------------GAATACATAGGCTCTTAGTGGGCCATTTTTGGTAAGCAGAACTGGCGATGCGGGATGAGCCGAACGCTGGGTTAAGGTGCCCAAGTCAACGCTCATGAGATCCCAGGAAAGGTGTTGGTTGATACAGACAGCAGGACGGTGGCCCTGGAAGTCGGAATCCGCTAAGGAGTGTGTAACAACTCACCTGCCGAATCAACTAGCCCTGAAAATGGATGGCGCTCAAGCGTTGCACCTATCCCCGGCCGCCGTGTGGATATACGACCAGTGCTGGTGACACGGCGTGTAGGAGGGCGCAGGGCTGAATTG-TCCC-AT---TCTTAAGCTGTGCAGGCTGATGCGTGAGCTCAGCTGAAGCTGGCCCTGGTGCAGATCTTGGTGGTAGTA-GCAATTATTCAAA-TGTGGAGG-------TATTACTTTGAAGGCCGAAGTGGAGAAGGGTTCCACGTGAACAGCATTTGGACGTGGGTGAGTCGGTCCTAAGAGATGGGCGAAAGCCTGGTTAGTAAGGGTGCAGATGTA--CTCACCT-----------TCCC--C--------TGGGTGTGTATGTCC-AATT----------T--GGT---CTTGATATC-TCTT---CAC--------GGAGTG--------TTGAGTTG---CCAAA--------------------------------------GGTGGCACCGTCTCTCGAAAGGGTATCGGGTTAATATTCCCGAACCAGACACTTGGATGCTGCCCG---------------TG-T--CT-GT--GC-G-----CATC-------T--------------------TCAC---------------------------------G----GGTG---TAT--GC--GAT---G--------------CAGGTGGAGCACGGTAACGTATATATAT------------------CTGTGTA------TTACTCGGTGACGCTTGCGATAGCCCTGGGAAGAGTTCTCTTTTCTTCTTAACCGTACCAACCGTGTGCACAGCCCTGGAAACAG-TTACCTTGAGAGAGGGCTGGAGGTCGGGTAAAGCGCTGCACTTATTGCAGCGTCCAGTGCGCTTTCGAGAGCCCTTGAAAAGCTGAGTTAGGACTGG--ACCATGTT-AGTCTCGTGTCTGGCCGTACCCATCACCGCATCAGG-TCTCC
>Tretodictyum_tubulosum
-----------------------------------------------ACTCTGGTGGAAGCTCGTAGCGGTTCTGACGTGCAAATCGATCGTCAAATTTGGG-TATAGGGGCGAAAGACTAATCGAACCATCTAGTAGCTGGTTCCCTCCGAAGTTTCCCTCAGGATAGCTGGAGCCTGTCT-TATGTG--------TGTAGTTTTATCAGGTAAAGCGAATGATTAGAGGTATTGGGATTGAAATGATCTCAACCTATTCTCAAACTTTAAATGGGTAAGAAGCGCAGCTTACTTTG--------GTG-----------------------------------------------------------------------------------------------------------AAGTTGTGC----TCTGTCTC-TTGATTGCAGGCTG--------------------------------------------------------------------------GAATACAGAGGCTCTTAGTGGGCCATTTTTGGTAAGCAGAACTGGCGATGCGGGATGAACCGAACGCTGGGTTAAGGTGCCCAAGTCAACGCTCATGAGATCCCAGGAAAGGTGTTGGTTGATACAGACAGCAGGACGGTGGCCCTGGAAGTCGGAATCCGCTAAGGAGTGTGTAACAACTCACCTGCCGAATCAACTAGCCCTGAAAATGGATGGCGCTCAAGCGTTGCACCTATCCCCGGCCGCCGTGTGGAGATATGACCAGTGTTGGTGACACGGCGTGTAGGAGGGCGCGGGGCTGAATTG------ASTTTTCATAAGCTGTGCAGGCTGATGCGTGAGCTCAGCTGAAGCTGGCCCTGGTGCAGATCTTGGTGGTAGTA-GCAATTATTCAAA-TGAGAAGG-------TATTACTTTGAAGGCCGAAGTGGAGAAGGGTTCCACGTGAACAGCATTTGGACGTGGGTGAGTCGGTCCTAAGAGATGGGCGAAAGCCTGGTTAGTAAGGGTGCAGATGTA--CTTGCCT-----------TCCC--C--------TGGGTGAGTATATCC-AATT----------T--GGT-CCTGCC------TCTT---GAC--------GGAGGT-----------AGTGTTTACCAAA--------------------------------------GGTGGCACCGTCTCTCGAAAGGGTATCGGGTTAATATTCCCGAACCAGACACTTGGATGCTGCCTG---------------TG-T--TCAGG--G--T-T--GCATC-------T--------------------TCAC---------------------------------G----GGTGTG-GCT--CTGTGAT---G--------------CAGGTGGAGCACGGTAACGTATATATAT------------------TTGTTATGT----TTACTCGGTGACGCTTGCGATAGCCCTGGGAAGAGTTCTCTTTTCTTCTTAACCGTACCAACCGTGTGCACAGCCCTGGAAACAGTTTACCTTGAGAGAGGGCTGGAGGTCGGGTAAAGCGCTGCACTTATTGCAGCGTCCAGTGCGCTGTCGAGAGCCCTTGAAAAGCTGAGTTAGGACTGG--ACCATGTT-AGTCTCGTGTCTGGCCGTACCCATCACCGC------------
>Laocoetis_perion
----------------------------------------------------GGTGGA-GCTCGTAGCGGTTCTGACGTGCAAATCGATCGTCAAATTTGGG-TATAGGGGCGAAAGACTAATCGAACCATCTAGTAGCTGGTTCCCTCCGAAGTTTCCCTCAGGATAGCTGGAGCCTGTGA-TATGTG--------TGTAGTTTTATCAGGTAAAGCGAATGATTAGAGGTATTGGGGTTGAAATGACCTCAACCTATTCTCAAACWWTAAATGGGTAAGAAGCACAGCTTACTTAA--------GTG-----------------------------------------------------------------------------------------------------------AAGTTGTGC----TGTGTCAATTGCTT-----------------------------------------------------------------------------------GAATACAGAGGCTCTTAGTGGGCCATTTTTGGTAAGCAGAACTGGCGATGCGGGATGAACCGAACGCTGGGTTAAGGTGCCCAAGTCAACGCTCATGAGATCCCAGGAAAGGTGTTGGTTGATACAGACAGCAGGACGGTGGCCATGGAAGTCGGAATCCGCTAAGGAGTGTGTAACAACTCACCTGCCGAATCAACTAGCCCTGAAAATGGATGGCGCTCAAGCGTTGCACCTATCCCCGGCCGCCGTGTGGAGAT--GGCCAGTGCTGGTGACACGGCGTGTAGGAGGGCGCAGGGCTGTATTG-TTTCTTG----AAG--GCTGTACAGGCTGAAGCGTGAGCTCAGCTGAAGCTGGCCCTGGTGCAGATCTTGGTGGTAGTA-GCAATTATTCAAA-TGAGAA------------TAC-TTGAAGGCCGAAGTGGAGAAGGGTTCCACGTGAACAGCATTTGGACGTGGGTGAGTCGGTCCTAAGAGATGGGCGAAAGCCTGGTTAGTAAGGGTGCAGATGTG--CTCTCCT-----------TTYC--A--------TGGGGGAGTATATCC-AATC-------------GGT-------------TCTT---CAC--------GGAGCC-----------AC-------------------------------------------------GGTGGCACCAGTTCTCGAAAGGGTATCGGGTTAATATTCCCGAACCAGACACTTGGATGCTGCGTG---------------AA-T--CT-GC--C--T-------------------------------------TCAC-------------------------------------------G-G-G--TG--GGT---T--------------GACGTGGAGCACGGTAACGTATATATGA------------------TA-----------CCACTCGGTGACGCTTGCGATAGCCCTGGGAAGAGTTCTCTTTTCTTCTTAACCGTACTAACCGTGTGCACAGCCCTGGAAGCAGTTTACCTTGAGAGAGGGCTGGAGGTCGGGTAAAGCGCTGCACTTATTGCAGCGTCCAGTGCGCTGTCGAGAGCCCTTGAAAAGCTGAGTTAGGACTGG--ACCATGTT-AGTCTCGTGTCTGGCCGTACCCATCACCGCATCAGG-TCTCC
>Hyalonema_Corynonema_depressum_SMF12052
----------------------------------------------------------AGCTCGTAGCGG-TCTG-CGTGC-AATCGATCGTCAA--TTGG--TATA-GGGCG-AAG-CTA-TCGA-CC-TCTAGTA-CTG--TCCCTCCGA-GTT-CCCTCA-GATAGCT-GAGCC-GAG--TGTGTG--------TGCAGTTT-ATCA-GT-AAGCGA-TGAT-AGAG-CCT-GGGG-TGAAATG-CCTC-ACCTA-TCTCAA-CTT-AAATGGGTAAGATGT-CCACTTGCTTAACTC-----GTG-CACTCGCGTGCGGTCTTTCGGG-CCAATCGCGTGTG-CACTGTTGGCGCGTGGTTGTGTGTGCGTCTTCGGGCGTG-TGCGCGATTGCGCGCCAATGTG-------AAGTGGATC--------------------TCTT-----------------------------------------------------------------------------GAATGCAGGGGCTCCAAGTGGGCCATTTTTGGTAAGCAGAACTGGCGATGCGGGATGAACCGAACGCTGGGTTAAGGTGCCAAAGTCGACGCTCATCAGAGCCCACGAAAGGTGTTGGTTGATATAGACAGCAGGACGGTGGCCATGGAAGTCGGAATCCGCTAAGGAGTGTGTAACAACCCACCTGCCGAATCAACTAGCCCTGAAAATGGATGGCGCTCAAGCGTCGCACCTATCCCCGGCCGCCGTGTCGAGGT-------GTGTGGCCAGCACGGCGAGTAGGAGGGCGCTGGGAT-----G-----------------GCTGTGCAGGCTGGCGCGTGAGCCTAGTTGAAGCCGTCTCGGGTGCAGATCTTGGTGGTAGTA-GCAATTATTCAAA-TGAGAG--------------CTTTGAAGGCCGAAGTGGAGAAGGGTTCCACGTGAACAGCACTTGGACGTGGGTGAGTCGGTCCTAAGGGATGGGCGAAAGCCTGTGAGTTAAGCGCGCATTCGTG--GCACGTG-----------TCTG--C--------GTCTGCCTGAGGTGGCCTGT-------------GCG-CTCGC-------TCTT---AAT---CG---GGAG-------------AGTGTGCCGGCTGCTGA-GGGTGCGTGGGTGCGTCTGCGGCTTGAAAG---AGTGGCGCGATGTCCCGAAAGGGAATCGGGTTAATATTCCCGAACCGGACACTTGGATGCTGCCGG-----------C------------------------------------------------------------------------------------------------------------------------------------------GGTAGGCAACGGCAACGTATAC-----------------------------------GACCTCGGAGACGCCTGCGACAGACCTGGGAAGAGTTGTCTTTTCTTCTTGACCGTACCTACCGTGCACTTGGCCCTGGAAGCAGTTTACCTTGAGATAGGGCTGGAGGTCGGGCAAAGCGTCGTACCTGTTGCGGCGTCCGGTGCTCTGTCGTGGGCCCCTGAAAATCTGAGGAAGCGTTGA-------GT--GATCTCGTGTTCGGCCGTAC----------------------
>Hyalonema_Onconema_agassizi_SMF12069
----------------------------------------------------------------------------------------------------------------------------------------------------------------------------------GAG--TGTGTG--------TGCAGTTTTATCAGGTAAAGCGAATGATTAGAGGCTTTGGGGTTGAAATGACCTCAACCTATTCTCAAACTTTAAATGGGTAAGATGTTCCACTTGCTTAACTC-----GTG-CACTCGCGTGCGGCCTTCCGGGGTCAACCTCGTGTG-CACTGTTGGTGCGTGGCTGTGTGTGCGTCTTCGGGCGTG-TGCGCGACTGCGCGCCAATGTG-------AAGTGGATC--------------------TCTT-----------------------------------------------------------------------------GAATGCAGGGGCTCCAAGTGGGCCATTTTTGGTAAGCAGAACTGGCGATGCGGGATGAACCGAACGCTGGGTTAAGGTGCCAAAGTCGACGCTCATCAGAGCCCACGAAAGGTGTTGGTTGATATAGACAGCAGGACGGTGGCCATGGAAGTCGGAATCCGCTAAGGAGTGTGTAACAACCCACCTGCCGAATCAACTAGCCCTGAAAATGGATGGCGCTCAAGCGTCGCACCTATCCCCGGCCGCCGTGTCGAGGT-------GTGTGGCCAGCACGGCGAGTAGGAGGGCGCTGGGAT-----G-----------------GCTGTGCAGGCTGGCGCGTGAGCCTAGTTGAAGCCGTCTCGGGTGCAGATCTTGGTGGTAGTA-GCAATTATTCAAA-TGAGAT--------------CTTTGAAGGCCGAAGTGGAGAAGGGTTCCACGTGAACAGCACTTGGACGTGGGTGAGTCGGTCCTAAGGGATGGGCGAAAGCCTGTGAGTTAAGCGCGCATTCGTG--GCACGTG-----------TCTG--C--------GTCTGCCTGAGGTGGCCTGT-------------GCG-TTCTC-------TCTC--------------GGGG------------GAGTGTGCCGGCTGCTGAGGGTG-CGTGGGTGCGTCTACGGCTTGAAAG---AGTGGCGCGATGTCCCGAAAGGGAATCGGGTTAATATTCCCGAACCGGACACTTGGATGCTGCCGG-----------C------------------------------------------------------------------------------------------------------------------------------------------GGTAGACAACGGCAACGTATAC-----------------------------------GACCTCGGAGACGCCTGCGACAGACCTGGGAAGAGTTGTCTTTTCTTCTTGACCGTACCTACCGTGTACTTGGCCCTGGAAGCAGTTTACCTTGAGATAGGGCTGGAGGTCGGGCAAAGCGTCGTACCTGTTGCGGCGTCCGGTGCTCTGTCGTGGGCCCCTGAAAATCTGAGGAAGCGTTAA-------GT--GATCTCGTGTTCGGCCGTAC----------------------
>Hyalonema_Onconema_obtusum_SMF12072
----------------------------------------------------------AGCTCGTAGCGGTTCTGACGTGCAAATCGATCGTCAAATTTGGG-TATAGGGGCGAAAGACTAATCGAACCATCTAGTAGCTGGTTCCCTCCGAAGTTTCCCTCAGGATAGCTGGAGCCCGAG--TGTGTG--------TGCAGTTTTATCAGGTAAAGCGAATGATTAGAGGCCTTGGGGTTGAAATGACCTCAACCTATTCTCAAACTTTAAATGGGTAAGATGTTCCACTTGCTTAACTC-----GTG-CACTCGCGTGCGGCCTTCCGGGGCCAACCTCGTGTG-CACTGTTGGTGCGTGGCTGTGTGTGCGTCTTCGGGCGTG-TGCGCGACTGYGCGCCAATGTG-------AAGTGGATC--------------------TCTT-----------------------------------------------------------------------------GAATGCAGGGGCTCCAAGTGGGCCATTTTTGGTAAGCAGAACTGGCGATGCGGGATGAACCGAACGCTGGGTTAAGGTGCCAAAGTCGACGCTCATCAGAGCCCACGAAAGGTGTTGGTTGATATAGACAGCAGGACGGTGGCCATGGAAGTCGGAATCCGCTAAGGAGTGTGTAACAACCCACCTGCCGAATCAACTAGCCCTGAAAATGGATGGCGCTCAAGCGTCGCACCTATCCCCGGCCGCCGTGTCGAGGT-------GTGTGGCCAGCACGGCGAGTAGGAGGGCGCTGGGAT-----G-----------------GCTGTGCAGGCTGGCGCGTGAGCCTAGTTGAAGCCGTCTCGGGTGCAGATCTTGGTGGTAGTA-GCAATTATTCAAA-TGAGAT--------------CTTTGAAGGCCGAAGTGGAGAAGGGTTCCACGTGAACAGCACTTGGACGTGGGTGAGTCGGTCCTAAGGGATGGGCGAAAGCCTGTGAGTTAAGCGCGCATTCGTG--GCACGTG-----------CCTG--C--------GTCTGCCTGAGGTGGCCTGT-------------GCG-TTCTC-------TCTC--------------GGGG------------GAGTGTGCCGGCTGCTGAGGGTG-CGTGGGTGCGTCTACGGCTTGAAAG---AGTGGCGCGATGTCCCGAAAGGGAATCGGGTTAATATTCCCGAACCGGACACTTGGATGCTGCCGG-----------C------------------------------------------------------------------------------------------------------------------------------------------GGTAGACAACGGCAACGTATAC-----------------------------------GACCTCGGAGACGCCTGCGACAGACCTGGGAAGAGTTGTCTTTTCTTCTTGACCGTACCTACCGTGTACTTGGCCCTGGAAGCAGTTTACCTTGAGATAGGGCTGGAGGTCGGGCAAAGCGTCGTACCTGTTGCGGCGTCCGGTGCTCTGTCGTGGGCCCCTGAAAATCTGAGGAAGCGTTAA-------GT--GATCTCGTGTTCGGCCGTAC----------------------
>Hyalonema_sp1
-----------------------------------------------------------------------------------------------------------------------------------------------------------------------------------------------------------------------------------------------------------------------------------------------------------------------------------------------------------------------------------------------------------------------------------------------------------------------------------------------------------------------------------------------------------------------------------------------------------------------------------------------------------------------------------------------------------------------------------------------------------------------------------------------------------------------------------------------------------------------------------------------------------------------------------------------------------------------------------------------------------------CGTGAACAGCATTTGGACGTGGGTGAGTCGGTCCTAAGGGATGGGCGAAAGCCTGTGAGTTAAGCGCGCATTCGTG--GCACGTG-----------CTCG--C---G----TTTTGCCCGCGGTGCTGCGT-------------GCT-CTTGT-------GCTT---CG---------GGTGCG---------GGAGTGCGTGG--CGCTGAGGGTGGCGTGGGTGCGTCTGCGGCTTGAGAG---AGTGGCGTGATCTCCCGAAAGGGAATCGGGTTAATATTCCCGAACCGGACACTTGGATGCTGCCGG-----------C---GC-T--G--T----------------------------------CGGTTGGGCTTCGGTCCGGCTGCT-----------------------------------------A--CAG---CA-------------AGGGTAGGCCACGGCGACGTATAC-----------------------------------GACCTCGGAGACGCCTGCGATAGACCTGGGAAGAGTTGTCTTTTCTTCTTGACCGTACCTACCGTGTACTTGGCCCTGGAAGCAGTTTACCTTGAGATAGGGCTGGAGGTCGGGCAAAGCGTCGTACTTGTTGCGGCGTCCGGTGCTCTGTCGTGGGTCCTTGAAAATCTGAGGAAGCGTGTT------TGT--GATCTCGTGTTCGGCCGTACCCATCACCGCATCAGG-TCTCC
>Hyalonema_sp2
---------------------------------------------------------------------------------------------------------------------------------------------------------------------------------------------------------------------------------------------------------------------------------------------------------------------------------------------------------------------------------------------------------------------------------------------------------------------------------------------------------------------------------------------------------------------------------------------------------------------------------------------------------------------------------------------------------------------------------------------------------------------------------------------------------------------------------------------------------------------------------------------------------------------------------------------------------------------------------------------------------------------------------ACGTGGGTGAGTCGGTCCTAAGGGATGGGCGAAAGCCTGTGAGTTAAGCGCGCATTCGTG--GTACGTG-----------CCCG--T--------GTTTACCTGAGGGGCTGCGT-------------GCT-TTTGC-------GCTT---CAC--------GGCGTG---------GGAGTGCGTGG--CGCTGAGGGTGGCGTGGGTGCGTCTACGGCTTGAAAG---AGTGGCGTGATCTCCCGAAAGGGAATCGGGTTAATATTCCCGAACCGGACACTTGGATGCTGCCGG-----------C---GT-T--G--T----------------------------------CGGTTGGGCTTCGGCTCGGCTGCT-----------------------------------------A--CAG---CA-------------AAGGTAGGCCACGGCGACGTATAC-----------------------------------GACCTCGGAGACGCCTGCGATAGACCTGGGAAGAGTTGTCTTTTCTTCTTGACCGTACCTACCGTGCACTTGGCCCTGGAAGCAGTTTACCTTGAGATAGGGCTGGAGGTCGGGCAAAGCGTCGTACTTGTTGCGGCGTCCGGTGCTCTGTCGTGGGTCCTTGAAAATCTGAGGAAGCGTGTT------TGY--GATCTCGTGTTCGGCCGTACCCATCACCGCA-----------
>Hyalonema_sp3
------------------------------GGGTGA-GCCAGAGG-AACTCTGGTGGAAGCTCGTAGCGGTTCTGACGTGCAAATCGATCGTCAAATTTGGG-TATAGGGGCGAAAGACTAATCGAACCATCTAGTAGCTGGTTCCCTCCGAAGTTTCCCTCAGGATAGCTGGAGCCCGCG--TGTGTG--------TGCAGTTTTATCAGGTAAAGCGAATGATTAGAGGCCTTGGGGTTGAAAAGACCTCAACCTATTCTCAAACTTTAAATGGGTAAGATGTTCCACTTGCTTAACTT-----GTG---------TGCGCGCGCCCTGTGC-----GTGTGTG-CACTGTTGGAGCGTGGCTGTTGGTGAGCTTTCGGGCTTGCTGGCGGYTTGCGCTTCAATGTG-------AAGTGGATC--------------------TCTT-----------------------------------------------------------------------------GAATGCAGGGGCTCCAAGTGGGCCATTTTTGGTAAGCAGAACTGGCGATGCGGGATGAACCGAACGCTGGGTTAAGGTGCCAAAGTCGACGCTCATCAGAGCCCACGAAAGGTGTTGGTTGATACAGACAGCAGGACGGTGGCCATGGAAGTCGGAATCCGCTAAGGAGTGTGTAACAACACACCTGCCGAATCAACTAGCCCTGAAAATGGATGGCGCTCAAGCGTCGCACCTATCCCCGGCCGCCGTGTCGAGGT-------GTGTGGCCAGCACGGCGAGTAGGAGGGCGCTGGGAT-----G-----------------GCTGTGCAGGCTGGCGCGTGAGCCTAGTTGAAGCCGTCTCGGGTGCAGATCTTGGTGGTAGTA-GCAATTATTCAAA-TGAGAG--------------CTTTGAAGGCCGAAGTGGAGAAGGGTTCCACGTGAACAGCACTTGGACGTGGGTGAGTCGGTCCTAAGGGATGGGCGAAAGCCTGTGAGTTAAGCGCGCATTCGTG--GTACGTG-----------TCCG--T--------GTTTGCCTGAGGGGCTGCGT-------------GCT-TTTGC-------GCTT---CAC--------GGCGTG---------GGAGTGCGTGG--CGCTGAGGGTGGCGTGGGTGCGTCTACGGCTTGAAAG---AGTGGCGTGATCTCCCGAAAGGGAATCGGGTTAATATTCCCGAACCGGACACTTGGATGCTGCCGG-----------C---GT-T--G--T----------------------------------CGGTTGGGCTTCGGCTCGGCTGCT-----------------------------------------A--CAG---CA-------------AAGGTAGGCCACGGCGACGTATAC-----------------------------------GACCTCGGAGACGCCTGCGATAGACCTGGGAAGAGTTGTCTTTTCTTCTTGACCGTACCTACCGTGCACTTGGCCCTGGAAGCAGTTTACCTTGAGATAGGGCTGGAGGTCGGGCAAAGCGTCGTACTTGTTGCGGCGTCCGGTGCTCTGTCGTGGGTCCTTGAAAATCTGAGGAAGCGTGTT------TGT--GATCTCGTGTTCGGCCGTACCCATCACC--------------
>Hyalonema_sp4
----------TGGTGAACTATGCCTGAATAGGGTGAAGCCAGAGGAAACTCTGGTGGAAGCTCGTAGCGGTTCTGACGTGCAAATCGATCGTCAAATTTGGG-TATAGGGGCGAAAGACTAATCGAACCATCTAGTAGCTGGTTCCCTCCGAAGTTTCCCTCAGGATAGCTGGAGCCCGCG--TGTGTG--------TGCAGTTTTATCAGGTAAAGCGAATGATTAGAGGCCTTGGGGTTGAAAAGACCTCAACCTATTCTCAAACTTTAAATGGGTAAGATGTTTCACTTGCTTAACTC-----GTG---------TGCGCTCGCCCTGTGC-----GTGTGTG-CACTGTTGGAGCGTGGCTGTTGGTGAGCTTTCGGGCTTGCTGGCGGTTTGCGCTTCAATGTG-------AAGTGGATC--------------------TCTT-----------------------------------------------------------------------------GAATGCAGGGGCTCCAAGTGGGCCATTTTTGGTAAGCAGAACTGGCGATGCGGGATGAACCGAACGCTGGGTTAAGGTGCCAAAGTCGACGCTCATCAGAGCCCACGAAAGGTGTTGGTTGATACAGACAGCAGGACGGTGGCCATGGAAGTCGGAATCCGCTAAGGAGTGTGTAACAACACACCTGCCGAATCAACTAGCCCTGAAAATGGATGGCGCTCAAGCGTCGCACCTATCCCCGGCCGCCGTGTCGAGGT-------GTGTGG-CAGCACGGCGAGTAGGAGGGCGCTGGGAT-----G-----------------GCTGTGCAGGCTGGCGCGTGAGCCTAGTTGAAGCCGTCTCGGGTGCAGATCTTGGTGGTAGTA-GCAATTATTCAAA-TGAGAG--------------CTTTGAAGGCCGAAGTGGAGAAGGGTTCCACGTGAACAGCACTTGGACGTGGGTGAGTCGGTCCTAAGGGAYGGGCGAAAGCCTGTGAGTTAAGCRCGCATTCGTG--GTACGTG-----------CCCG--T--------GTTTGCCTGAGGGGCTGCGT-------------GCT-TTTGC-------GCTT---CAC--------GGCGTG---------GGAGTGCGTGG--CGCTGAGGGTGGCGTGGGTGCGTCTACGGCTTGAAAG---AGTGGCGTGATCTCCCGAAAGGGAATCGGGTTAATATTCCCGAACCGGACACTTGGATGCTGCCGG-----------C---GT-T--G--T----------------------------------CGGTTGGGCTTCGGCTCGGCTGCT-----------------------------------------A--CAG---CA-------------AAGGTAGGCCACGGCGACGTATAC-----------------------------------GACCTCGGAGACGCCTGCGATAGACCTGGGAAGAGTTGTCTTTTCTTCTTGACCGTACCTACCGTGCACTTGGCCCTGGAAGCAGTTTACCTTGAGATAGGGCTGGAGGTCGGGCAAAGCGTCGTACTTGTTGCGGCGTCCGGTGCTCTGTCGTGGGTCCTTGAAAATCTGAGGAAGCGTGTT------TGT--GATCTCGTGTTCGGCCGTACCCATCACCGCATCA--------
>Hyalonema_nsp_126036
----------------------------------------------------------------------------------------------------------------------------------------------------------------------------------------------------------------------------------------------------------------------------------------------------------------------------------------------------------------------------------------------------------------------------------------------------------------------------------------------------------------------------------------------------------------------------------------------------------------------------------------------------------------------------------------------------------------------------------------------------------------------------------------------------------------------------------------------------------------------------------------------------------------------------------------------------------------------------------------------------------------ACGTGAACAGCAYTTGGACGTGGGTGAGTCGGTCCTAAGGGATGGGCGAAAGCCTGTGAGTTAAGCACGCATTCGTG--GCACGTG-----------TCTG--C--------GTTTGCCTGAAGGGCTGCCT-------------GCT-YTTGY-------GCTT---CAC--------GGCGTG-----------AGAGTGCGTGGCGCTGAAGGTGGCGTGGGTGCGTCTGCGGCTTGAAAG---AGTGGCGTGATCTCCCGAAAGGGAATCGGGTTAATATTCCCGAACCGGACACTTGGATGCTGCCGG-----------C---GT-T--G--T----------------------------------CGGTTGGGCTTCGGTTCGGCTGCT-----------------------------------------A--CAG---CA-------------AAGGTAGGCCGCGGCGACGTATAC-----------------------------------GACCTCGGAGACGCCTGCGATAGACCTGGGAAGAGTTGTCTTTTCTTCTTGACCGTACCTACCGTGTACTTGGCCCTGGAAGCAGTTTACCTTGAGATAGGGCTGGAGGTCGGGCAAAGCGTCGTACTTGTTGCGGCGTCCGGTGCTCTGTCGTGGGTCCTTGAAAATCTGAGGAAGCGTGTT------TGT--GATCTCGTGTTCGGCCGTACCCATCACCGCATCAGG-TCTCC
>Ijimalophus_hawaiicus
CCCGAAA-GATGGTGAACTATGCCTGAATAGGGTGAAGCCAGAGGAAACTCTGGTGGAAGCTCGTAGCGGTTCTGACGTGCAAATCGATCGTCAAATTTGGG-TATAGGGGCGAAAGACTAATCGAACCATCTAGTAGCTGGTTCCCTCCGAAGTTTCCCTCAGGATAGCTGGAGCTCGTGAGTATGTG----------CAGTTTTATCAGGTAAAGCGAATGATTAGAGGCCTTGGGATCGAAATGACCTCAACCTATTCTCAAACTTTAAATGGGTAAGATGTTCCACTTGCTTAATTTAGCTGGTG---------------CACTTGTGCGCCAGTGCTGGCGCGTGGCTGCGTGCCTGCTCTCGGGTGGGTGCGTAGCTGGCGTGCTGGTGTG-------------------AAGTGGATC--------------------TCTC-----------------------------------------------------------------------------GAATGCAGGAGCTCCTAGTGGGCCATTTTTGGTAAGCAGAACTGGCGATGCGGGATGAACCGAACGCTGGGTTAAGGTGCCAAAGTCGACGCTCATGAGAGCCCACGAAAGGTGTTGGTTGATACAGACAGCAGGACGGTGGCCATGGAAGTTGGAATCCGCTAAGGAGTGTGTAACAACACACCTGCCGAATCAACTAGCCCTGAAAATGGATGGCGCTCAAGCGTCGCACCTATCCCCGGCCGCCGTGTCGAGGT-------GTGTGGCCAGCACGGCGAGTAGGAGGGCGCTGGGAT-----G-----------------GCTGTGCAGGCTGGTGCGTGAGCCTAGTTGAAGCTGTCTTGGGTGCAGATCTTGGTGGTAGTA-GCAATTATTCAAA-TGAGAT--------------CTTTGAAGGCCGAAGTGGAGAAGGGTTCCACGTGAACAGCACTTGGACGTGGGTGAGTCGGTCCTAAGGGATGGGCGAAAGCCTGTGAGTTAAGCGCGCATTCGTG--GTGCGTG-----------CCTG--C--------GATTGCTCGAGGTGGTGCGC-------------GTT---TGCC------GCTT---CAC--------GGTGGT---------G-AGCGTGTGC--CGCTGAGGGCG-CGTAGGTTCGCCTGCGGCTTGAAAG---AGTTGCGCGGTCTCCCGAAAGGGAATCGGGTTAATATTCCCGAACCGAGCACTTGGATGCTGCCGG-----------C---GC-T--G--C----------------------------------CTGCTGGGCTTCGGTCCGGTTGC------------------------------------------G--CAG---CA-------------AAGGTGGAGAGCGGCAACGTATAC-----------------------------------GACCTCGGAGACGCCTGCGATAGACCTGGGAAGAGTTCTCTTTTCTTCTTGACCGTACCTACCGTGTACTTGGCCCTGGAAGCAGTTTACCTTGAGATAGGGCTGGAGGTCGGGCAAAGCGCCGCACTTGTTGCGGCGTCCGGTGCTCTGTCGTTGGTCCTTGAAAATCCGAGGGAGCGTT--------TGTT-GATCTCGTGCTCGGCCGTACCCATCACCGCATCAGG-TCTCC
>Semperella_schultzei
----------------------------------------------------GGTGGAAGCTCGTAGCGGTTCTGACGTGCAAATCGATCGTCAAATTTGGG-TATAGGGGCGAAAGACTAATCGAACCATCTAGTAGCTGGTTCCCTCCGAAGTTTCCCTCAGGATAGCTGGAGCTCGTGA--ATGTG--------TGCAGTTTTATCAGGTAAAGCGAATGATTAGAGGCCTTGGGGTTGAAAGGACCTCAACCTATTCTCAAACTTTAAATGGGTAAGATGTTCCACTTGCTTAACTTAGCCGGTG---------------CACTTGTGTGCCGGTGCTGGCGCGGAGCTGYGCGTCTGCCTTCGGGTGGGCGCGTAGTTC-TGTGTYGGTGTG-------------------AAGTGGATC--------------------TCTC-----------------------------------------------------------------------------GAATGCAGGAGCTCCTAGTGGGCCATTTTTGGTAAGCAGAACTGGCGATGCGGGATGAACCGAACGCTGGGTTAAGGTGCCAAAGTCGACGCTCATGAGAGCCCACGAAAGGTGTTGGTTGATACAGACAGCAGGACGGTGGCCATGGAAGTTGGAATCCGCTAAGGAGTGTGTAACAACACACCTGCCGAATCAACTAGCCCTGAAAATGGATGGCGCTCAAGCGTCGCACCTATCCCCGGCCGCCGTGTCGAGGT-------GTGTGGCCAGCACGGCGAGTAGGAGGGCGCTGGGAT-----G-----------------GCTGGGCAGGCTGGTGCGTGAGCCTAGTTGAAGCTGTCTCGGGTGCAGATCTTGGTGGTAGTA-GCAATTATTCAAA-TGAGAG--------------CTTTGAAGGCCGAAGTGGAGAAGGGTTCCACGTGAACAGCACTTGGACGTGGGTGAGTCGGTCCTAAGGGATGGGCGAAAGCCTGTGAGTTAAGCACGCATTCGTG--GTGCGTG-----------CCTG--C--------GTCTGCTCGAGGTGGTGCGC-------------GTT---TGCC------GCTT---CAC--------GGTGGT---------G-AGCGTGTGC--TGCTGAGGGCG-CGTAGGTTCGCCTGCGGCTTGAAAG---AGTTGCGTGGTCTCCCAAAAGGGAATCGGGTTAATATTCCCGAACCGAGCACTTGGATGCTGCCGG-----------C---GT-T--G--C----------------------------------CTGCTGGGCTTCGGTCTGGCTGC------------------------------------------G--CAG---CA-------------AAGGCAGGGAGCGGCAACGTATAC-----------------------------------GACCTCGGAGACGCCTGCGATAGACCTGGGAAGAGTTCTCTTTTCTTCTTGACCGTACCTACCGTGCACTTGGCCCTGGAAGCAGTTTACCTTGAGATAGGGCTGGAGGTCGGGCAAAGCGCCGCACTTGTTGCGGCGTCCGGTGCTCTGTCGTTGGCCCATGAAAATCTGAGGGAGCGTT--------TGTT-GATCTCGTGCTCGGCCGTACCCATCACCGCATCAGG-TCTCC
>Pheronema_sp
----------------------------------------------------------------------------------------------------------------------------------------------------------------------------------------------------------------------------------------------------------------------------------------------------------------------------------------------------------------------------------------------------------------------------------------------------------------------------------------------------------------------------------------------------------------------------------------------------------------------------------------------------------------------------------------------------------------------------------------------------------------------------------------------------------------------------------------------------------------------------------------------------------------------------------------------------------------------------------------------------------------ACGTGAACAGCACTTGGACGTGGGTGAGTCGGTCCTAAGGGATGGGCGAAAGCCTGTGAGTTAAGCGCGCATTCGTG--GCGCGTG-----------CCTG--C--------GATTGCTTGAGGTRGTGCGC-------------GTT---TGCT------GCTT---CAC--------TGTGGT---------G-AACGTGCGC--TGCTGAGGGCG-CGTAGGCTCGCCTGCGGCTTGAAAG---AGTTGCGCGGTCTCCCGAAAGGGAATCGGGTTAATATTCCCGAACCGAGCACTTGGATGCTGCCGG-----------C---GT-T--G--C----------------------------------CTGCTGGGCTTCGGTTCGGTTGT------------------------------------------G--CAG---CA-------------AAGGTAGAGAGCGGCAACGTATAC-----------------------------------GACCTCGGAGACGCCTGCGATAGACCTGGGAAGAGTTCTCTTTTCTTCTTGACCGTACCTACCGTGTGCTTGGCCCTGGAAGCAGTTTACCTTGAGATAGGGCTGGAGGTCGGGCAAAGCGCCGCACTTGTTGCGGCGTCCGGTGCTCTGTCGTTGGTCCTTGAAAATCCGAGGGAGCGTT--------TGTT-GATCTCGTGCTCGGCCGTACCCATCACCGCATCAGG-TCTCC
>Pheronema_nsp_126138
-----------------------------------------------------------------------------------------------------------------------------------------------------------------------------------------------------------------------------------------------------------------------------------------------------------------------------------------------------------------------------------------------------------------------------------------------------------------------------------------------------------------------------------------------------------------------------------------------------------------------------------------------------------------------------------------------------------------------------------------------------------------------------------------------------------------------------------------------------------------------------------------------------------------------------------------------------------------------------------------------------------------------------------------------------------------AAGCCTGTGAGTTA-GCGCGCATTCGTG--GCGCGTG-----------CCTG--C--------GATTGCTTGATGTGGCGCGC-------------GTT---TGCT------GCTT---CAC--------GGTGGT---------G-AGCGTGTGC--CGCTGAGGGCG-CGCAGGTTCGCCTGCGGCTTGAAAG---AGTTGCGCGGTCTCCCGAAAGGGAATCGGGTTAATATTCCCGAACCGAGCACTTGGATGCTGCCGG-----------C---GT-T--G--C----------------------------------CTGCTGGGCTTCGGTTCGGTTGC------------------------------------------G--CAG---CA-------------AAGGTAGAGAGCGGCAACGTATAC-----------------------------------GACCTCGGAGACGCCTGCGATAGACCTGGGAAGAGTTCTCTTTTCTTCTTGACCGTACCTACCGTGTGCTTGGCCCTGGAAGCAGTTTACCTTGAGATAGGGCTGGAGGTCGGGCAAAGCGCC-----------------------------------------------------------------------------------------------------------------
>Schulzeviella_nsp
-----------------------------------------------------------------------------------------------------------------------------------------------------------------------------------------------------------------------------------------------------------------------------------------------------------------------------------------------------------------------------------------------------------------------------------------------------------------------------------------------------------------------------------------------------------------------------------------------------------------------------------------------------------------------------------------------------------------------------------------------------------------------------------------------------------------------------------------------------------------------------------------------------------------------------------------------------------------------------------------------------------------CGTGAACAGCATTTGGACGTGGGTGAGTCGGTCCTAAGGGATGGGCGAGAGCCTGTGAGTTAAGCGCGCATTCGTG--GTGTGGG-----------CCTG--C--------GTGTGCTCGCGGCTGTGCGT-------------GCT---TGCC------GCTT---CAC--------GGTGGC---------G-AGTGTGTGCGGCTGTGGGTGCG-CGTAGGCTCGCCTGCGGCTTGAAAG---AGTTGCGCGGTCTCCCGAAAGGGAATCGGGTTAATATTCCCGAACCGGACACYTGGATGCTGCTGG-----------C---GT-T--G--C----------------------------------CGGTTGGGCTTCGGTTTGGCTGT------------------------------------------G--CAG---CA-------------AAGGCAGGCAACGGCAACGTATAC-----------------------------------GACCTCGGAGACGCCTGCGATAGACCTGGGAAGAGTTCTCTTTTCTTCTTGACCGTACCTACCGTGTGCTTGGCCCTGGAAGCAGTTTACCTTGAGATAGGGCTGGAGGTCGGGCAAAGCGCCGCACTTGTTGCGGCGTCCGGTGCTCTGTCGTTGGTCCTTGAAAATCTGAGGAAGCGTT----------TC-GATCTCGTGYTCGGCCGTACCCATCACCGCATCAAG-TCTCC
