# Supplementary material for: Expanded sampling of New Zealand glass sponges (Porifera: Hexactinellida) provides new insights into biodiversity, chemodiversity, and phylogeny of the class
Source: PeerJ. 2023 Apr 27;11:e15017. doi: 10.7717/peerj.15017 (PMC10149058; doi:10.7717/peerj.15017)
Supplement: Supplemental Information 1 [file peerj-11-15017-s001.zip › Supplemental_File_1_untrimmed_alignments/16S_all_samples.fasta]

>Vazella_pourtalesii
GATTCGA-C-TG-TTT-ACCAAAAACATAGCCAATAGAAAAAATTATCAATGGTGATGCCTGCTCAATGATTAAACAA-TAA-CCAAT-AAA---AAG-------------------------------------AATTAAATAGCTGCGGTAACACCTAACCGTACAAAGGTAGCATAATAAATCGCCTACTAATTATAGGATAGAATGAAGGTAAAACGAAAACCCAACTGTCTCAAAA--ACATAAAATTTAAA-ATAGAATGTGTGTGTAAATCCACACTAAGACGGCAAGACGATAAGACCCTAAGAACTTTACTGAAAA---------------CTT-AAT-----------T-AATA------------------------AAATAT----------------------------------------------------------AAG-TCATAAGTTTCGTTGGGGCAACGATCTTTAAAAAAGTAACTAAGATT---------------------AAA---TAA-TCA----------ACAAAAAAAA----ATAA--------CAT-AAAAATA-TGTA-AAA---------------------------------GATAA-GACCCATTAAAATTAATAAA-------TTAA---TGATAACATAATAAAAGTTCCTTAGGGATAACAG-CGTTATATCGTT--TC-AAGAGAACCA--TCCAAACGATGTTTGCGACCTCGATG--TT-GAATT-GTTAT-
>Rossella_sp
--------------------------------------------------TGGTGATGCCTGCTCAATGATTAAACAA-TAA-CAAAT-AAA---AAA-------------------------------------AATTAAATAGCTGCGGTAACACCTGACCGTACAAAGGTAGCATAATAAATCGCCTACTAATTATAGGATAGAATGAAGGTAAAACGAAAACCCAACTGTCTCAAAA--TCATAAAATCTAAA-ATAGAATGTGTGTGTAAATCCACACTAAGACGGCAAGACGATAAGACCCTAAGAACTTTACTAAAAA---------------CTT-AAT-----------TAAATA-----------------------CAATTAT----------------------------------------------------------AAG-TTATAGGTTTCGTTGGGGCAACGATCTTTAAAAAAGTAACTAAGATT---------------------AAA---TAA-TCA----------ATAAAAAAAA-AAAACTAT-------TAT-TAAAATA-TATA-TAA---------------------------------GATAA-GACCCATT-AAACAAACAAA-------TTAA---TGATAATATGATAAAAGTTCCTTAGGGATAACAG-CGTTATATC---------------------------------------------------------------
>Rossella_nuda
---TCGA-C-TG-TTT-ACCAAAAACATAGCCAATAGAAAAAATTATTAATGGTGATGCCTGCTCAATGATTAAACAA-TAA-CAAAT-AAA---AAA-------------------------------------AATTAAATAGCTGCGGTAACACCTGACCGTACAAAGGTAGCATAATAAATCGCCTACTAATTATAGGATAGAATGAAGGTAAAACGAAAACCCAACTGTCTCAAAA--TCATAAAATCTAAA-ATAGAATGTGTGTGTAAATCCACACTAAGACGGCAAGACGATAAGACCCTAAGAACTTTACTAAAAA---------------CTT-AAT-----------TAAATA-----------------------CAATTAT----------------------------------------------------------AAG-TTATAGGTTTCGTTGGGGCAACGATCTTTAAAAAAGTAACTAAGATT---------------------AAA---TAA-TCA----------ATAAAAAAAA---AACAAT-------TAT-TAAAATA-TATA-TAA---------------------------------GATAA-GACCCATT-TAACAAACAAA-------TTAA---TGATAATATGATAAAAGTTCCTTAGGGATAACAG-CGTTATATCGTT--TC-AAGAGAACCA--TCCAAACGATGTTTGCGACCTCGATG--TT-GAATT-ACG---
>Rossella_racovitzae
-----------------------------------------------TAATGGTGATGCCTGCTCAATGATTA-ACAA-TAA-CAAAT-AAA---AAA-------------------------------------AATTAAATAGCTGCGGTAACACCTGACCGTACAAAGGTAGCATAATAAATCGCCTACTAATTATAGGATAGAATGAAGGTAAAACGAAAACCCAACTGTCTCAAAA--TCATAAAATCTAAA-ATAGAATGTGTGTGTAAATCCACACTAAGACGGCAAGACGATAAGACCCTAAGAACTTTACTAAAAA---------------CTT-AAT-----------TAAATA-----------------------CAATTAT----------------------------------------------------------AAG-TTATAGGTTTCGTTGGGGCAACGATCTTTAAAAAAGTAACTAAGATT---------------------AAA---TAA-TCA----------ATAAAAAAAA--AAACAAT-------TAT-TAAAATA-TATA-TAA---------------------------------GATAA-GACCCATT-AAACAAACAAA-------TTAA---TGATAATATAATAAAAGTTCCTTAGGGATAACAG-CGTTATATCGTT--TC-AAGAGAACCA--TCCAAAC------------------------------------
>126237_Ross
--TTCGA-C-TG-TTT-ACCAAAAACATAGCCAATAGAAAAAATTATTAATGGTGATGCCTGCTCAATGATTAAACAA-TAA-CAAAT-AAA---AAA-------------------------------------GATTAAATAGCTGCGGTAACACCTGACCGTACAAAGGTAGCATAATAAATCGCCTACTAATTATAGGATAGAATGAAGGTAAAACGAAAACCCAACTGTCTCAAAA--TCATAAAATCTAAA-ATAGAATGTGTGTGTAAATCCACACTATGACGGCAAGACGATAAGACCCTAAGAACTTTACTAAAAA---------------CTT-AAT-----------TAAACA-----------------------CAATTAT----------------------------------------------------------AAG-TTATAAGTTTCGTTGGGGCAACGATCTTTAAAAAAGTAACTAAGATT---------------------AAA---TAA-TCA----------ATAAAAAAAA---ACCATT-------ATTAAAACATA-TATA-TAA---------------------------------GATAA-GACCCATT-AAACAAACAAA-------TTAA---TGATAATATAATAAAAGTTCCTTAGGGATAACAG-CGTTATATCGTT--TC-AAGAGAACCA--TCCAAACGATGTTTGCGACCTCGATG--TT-GAATT-A-----
>126274_Ross
--TTCGA-C-TG-TTT-ACCAAAAACATAGCCAATAGAAAAAATTATTAATGGTGATGCCTGCTCAATGATTAAACAA-TAA-CAAAT-AAA---AAA-------------------------------------GATTAAATAGCTGCGGTAACACCTGACCGTACAAAGGTAGCATAATAAATCGCCTACTAATTATAGGATAGAATGAAGGTAAAACGAAAACCCAACTGTCTCAAAA--TCATAAAATCTAAA-ATAGAATGTGTGTGTAAATCCACACTACGACGGCAAGACGATAAGACCCTAAGAACTTTACTAAAAA---------------CTT-AAT-----------TAAACA-----------------------CAATTAT----------------------------------------------------------AAG-TTATAAGTTTCGTTGGGGCAACGATCTTTAAAAAAGTAACTAAGATT---------------------AAA---TAA-TCA----------ATAAAAAAAA---ACCATT-------ATTAAAACATA-TATA-TAA---------------------------------GATAA-GACCCATT-AAACAAACAAA-------TTAA---TGATAATATAATAAAAGTTCCTTAGGGATAACAG-CGTTATATCGTT--TC-AAGAGAACCA--TCCAAACGATGTTTGCGACCTCGATG--TT-GAATT-A-----
>126279_Ross
-----------------------------------------------T-ATGGTGATGCCTGCTC-ATGATTAAACAA-TAA-CAAAT-AAA---AAA-------------------------------------GATTAAATAGCTGCGGTAACACCTGACCGTACAAAGGTAGCATAATAAATCGCCTACTAATTATAGGATAGAATGAAGGTAAAACGAAAACCCAACTGTCTCAAAA--TCATAAAATCTAAA-ATAGAATGTGTGTGTAAATCCACACTACGACGGCAAGACGATAAGACCCTAAGAACTTTACTAAAAA---------------CTT-AAT-----------TAAACA-----------------------CAATTAT----------------------------------------------------------AAG-TTATAAGTTTCGTTGGGGCAACGATCTTTAAAAAAGTAACTAAGATT---------------------AAA---TAA-TCA----------ATAAAAAAAA--AACCATT-------ATTAAAACATA-TATA-TAA---------------------------------GATAA-GACCCATT-AAACAAACAAA-------TTAA---TGATAATATAATAAAAGTTCCTTAGGGATAACAG-CGTTATATCGTT--TC-AAGAGAACCA--TCCAAACGATGTTTGCGACCTCGAAG--TT-GAATT-ACRA--
>Symplectella_rowi
-----------G-TTT-ACCAAAAACATAGCCAATAGAAAAAATTATTAATGGTGATGCCTGCTCAATGATTAAACAA-TAA-CCAAT-AAA---AAA-------------------------------------AATTAAATAGCTGCGGTAACACCTGACCGTACAAAGGTAGCATAATAAATCGCCTACTAATTATAGGATAGAATGAAGGTAAAACGAAAACCCAACTGTCTCAAAA--TCAATAAATCTAAA-ATAGAATGTGTGTGTAAATCCACACTAAAACGGCAAGACGATAAGACCCTAAGAACTTTACTAAAAA---------------CTT-AAT--------T--TAAAAA-----------------AA----AAGAAAT----------------------------------------------------------AAG-TTATAGGTTTCGTTGGGGCAACGATCTTTAAAAAAGTAACTAAGATT---------------------AAA---TAA-TCA----------ATATAAAAAA--AAACTC--------TAT-AAAAATA-TATG-TAA-----AAAAAA----------------------GATAA-GACCCATTAAAATAAATAAA-------TTAA---TGATAATATAATAAAAGTTCCTTAGGGATAACAG-CGTTATATCGTT--TC-AAGAGAACCA--TCCAAACGATGTTTGCGACCTCGATG--TT-GAATT-A-----
>Rossellinae_ngen
--------------------------------------------------TGGTGATGCCTGCTC-ATGATTAAACAA-TAAACCAAT-AAA---AAA-------------------------------------AATTAAATAGCTGCGGTAACACCTGACCGTACAAAGGTAGCATAATAAATCGCCTACTAATTATAGGATAGAATGAAGGTAAAACGAAAACCCAACTGTCTCAAAA--TCATAAAATCTAAA-ATAGAATGTGTGTGCAAATCCACACTAAGACGGCAAGACGATAAGACCCTAAGAACTTTACTAAAAA---------------CTT-AAT-----------TAAATA-----------------------ATAA-AT----------------------------------------------------------AAG-TCATAGGTTTCGTTGGGGCAACGATCTTTAAAAAAGTAACTAAGATT---------------------AAA---TAA-TCT----------ATAA-TATAA-----CAC--------CAT-TAAAACA-TA-A-CAT---------------------------------GATAA-GACCCATT-AAATAAACAAA-------TTAA---TGATAATATAATAAAAGTTCCTTAGGGATAACAG-CGTTATATCGTT--TC-AAGAGAACCA--TCCAAACGATGTTTGCGACCTC---------------------
>Rhabdocalyptus_dawsoni
--TTCGA-C-TG-TTT-ACCAAAAACATAGCCAATAGAAAAAATTATTAATGGTGATGCCTGCTCAATGATTACACAA-TAA-ACAAT-AAC---AAT-------------------------------------AATTAAATAGCTGCGGTAACACCTGACCGTACAAAGGTAGCATAATAAATCGCCCATTAATTACGGGATAGAATGAAGGTAAAACGAAACCCCGACTGTCTCAAGA--TTATAAAATATAAA-ATAGAATGTGTGTGCAAATCCACACTAAAACGGCAAGACGATAAGACCCTAGGAACTTTACCTAAAA---------------CTT-AAT-----------AAAAAA-----------------------TAAATAT----------------------------------------------------------AAG-TTCTAAGTTTCGTTGGGGCAACGATCTTTAAAAAAGTAACTAAGATT---------------------AAA---TAA-TCA------------AAAAAAAA----ACAC--------CAT-ATAAACA-TATA-AAA---------------------------------GATAC-GACCCATT-AAATAAAAAAA-------TTAA---TGATAATATAATAAAAGTTCCCTAGGGATAACAG-CGTTATATCGTT--TC-AAGAGAACCA--TCCAAACGATGTTTGCGACCTC-ATGT-TT-GAATT-ACAAA-
>Crateromorpha_meyeri
---TCGA-C-TG-TTT-ACCAAAAACATAGCCAATAGAAAAAATTATTAATGGTGATGCCTGCTCAATGGTTGAACAA-TAA-CCAAT-AAA---AAC-------------------------------------AATTAAATAGCTGCGGTAACACCTGACCGTACAAAGGTAGCATAATAAATCGCCTACTAATTATAGGATAGAATGAAGGTAAAACGAAAACCCAACTGTCTCAAAA--TTATAAAATCTAAA-ATAGAATGTGTGTGCAAATCCACACCAAGACGGCAAGACGATAAGACCCTAAGAACTTTACTAAAAA---------------CTT-AAT-----------TAAACA-----------------------AAAACAT----------------------------------------------------------AAG-TCATAAGTTTCGTTGGGGCAACGATCTTTAAAAAAGTAACTAAGATT---------------------AAA---TAA-TCA-----------TAACCACAA-TTC------------CAT-TTAAATA-TATA-AA----------------------------------GATAA-GACCCATT-AAATAAGCAAA------TTTAA---TGATAATATAATAAAAGTTCCTTAGGGATAACAG-CGTTATATCGTT--TC-AAGAGAATCA--TCCAAACGATGTTTGCGACCTCGAT------------------
>Bathydorus_spinosus
-------------------CAAAAACATAGCCAATAGAAAAAATTATTGTTGGTGATGCCTGCTCAATGATTAAATAA-TAA-CCAAT-AAA---AAC-------------------------------------AATTAAATAGCTGCGGTAACACCTGACCGTACAAAGGTAGCATAATAAATCGCCTACTAATTATAGGATAGAATGAAGGTAAAACGAAAATCCAACTGTCTCAAGA--TTATAAAATTTAAA-ATAGAATGTGTGTGCAAATCCACACCAAGACGGCAAGACGATAAGACCCTAGGAACTTTACTGAAAA---------------CTT-AAT-----------TAAACA-----------------------AACA-AT----------------------------------------------------------AAG-TCGTAAGTTTCGTTGGGGCAACGATCTTTAAAAAAGTAACTAAGATT---------------------AAA---TAA-TCA----------CGAACCACAA-TTT------------CAT-TCAAATA-TATA-A-----------------------------------GATAA-GACCCATT-AAAAAAAAAAA-------TTAA---TGATAACATAATAAAAGTTCCCTAGGGATAACAG-CGTTATATCGTT--TC-AAGAGAACCA--TCC----------------------------------------
>Bathydorus_laniger
-------------------CAAAAACATAGCCAATAGAAAAAATTATTATTGGTGATGCCTGCTCAATGATTAAATAA-TAA-CCAAT-AAA---AAC-------------------------------------AATTAAATAGCTGCGGTAACACCTGACCGTACAAAGGTAGCATAATAAATCGCCTACTAATTATAGGATAGAATGAAGGTAAAACGAAAATCCAACTGTCTCAAAA--TTATAAAATTTAAA-ATAGAATGTGTGTGCAAATCCACACCAAGACGGCAAGACGATAAGACCCTAGGAACTTTACTAAAAA---------------CTT-AAT-----------AAAACA-----------------------AATA-AT----------------------------------------------------------AAG-TCGTAAGTTTCGTTGGGGCAACGATCTTTAAAAAAGTAACTAAGATT---------------------AAA---TAA-TCA----------CAAACCACAA-TTT------------CAT-TCAAATA-TACA-A-----------------------------------GATAA-GACCCATT-AAATAAAAAAA-------TTAA---TGATAACATAATAAAAGTTCCCTAGGGATAACAG-CGTTATATCGTT--TC-AAGAGAACCA--TCCAAACGATGTTTGCGACCTC---------------------
>126016_Ross
--TTCGA-C-TG-TTTTACCAAAAACATAGCCAATAGAAAAAATTATTAATGGTGATGCCTGCTCAATGATTGAACAA-TAA-CCAAT-AAA---AAC-------------------------------------AGTTAAATAGCTGCGGTAACACCTGACCGTACAAAGGTAGCATAATAAATCGCCTACTAATTATAGGATAGAATGAAGGTAAAACGAAAACCCAACTGTCTCAAAA--TCATAAAATCTAAA-ATAGAATGTGTGTGCAAATCCACACTAAGGCGGCAAGACGATAAGACCCTAAGAACTTTACCAAAAG---------------CTT-AAT-----------AAAAGA-----------------------AAAA-GT----------------------------------------------------------AAG-CTATAGGTTTCGTTGGGGCAACGATCTTTAAAAAAGTAACTAAGATT---------------------AAA---TAA-TCA----------TAAACCACAA-TTTCATTTAAAA---CAT-ATAAA--------------------------------------------GATAA-GACCCATT-AAACAAACAAT-------TTAA---TGATAATATAATAAAAGTTCCCTAGGGATAACAG-CGTTATATCGTT--TC-AAGAGAATCA--TCCAAACGATGTTTGCGACCTCGAT------------------
>126159_Ross
--TTCGA-C-TG-TTTTACCAAAAACATAGCCAATAGAAAAAATTATTAATGGTGATGCCTGCTCAATGATTGAACAA-TAA-CCAAT-AAA---GAC-------------------------------------AATTAAATAGCTGCGGTAACACCTGACCGTACAAAGGTAGCATAATAAATCGCCTACTAATTATAGGATAGAATGAAGGTAAAACGAAAACCCAACTGTCTCAAAA--TCATAAAATCTAAA-ATAGAATGTGTGTGCAAATCCACCCCAAGACGGCAAGACGATAAGACCCTAAGAACTTTACTGAAAA---------------CTT-AAT-----------TAAATA-----------------------AAAAAAACAT-------------------------------------------------------AAG-TCGTAAGTTTCGTTGGGGCAACGATCTTTAAAAAAGTAACTAAGATT---------------------AAA---TAA-TCA----------TAAACCACAA--TTCCATTAAAA---CAT-ATAAA--------------------------------------------GATAA-GACCCATT-AAATAATCAAA-------CTAA---TGACAATATAATAAAAGTTCCCTAGGGATAACAG-CGTTATATCGTT--TC-AAGAGAATCA--TCCAAACGATGTTTGCGACCTCGATG--TT-GAATT-A-----
>126160_Ross
---TCGA-C-TG-TTT-ACCAAAAACATAGCCAATAGAAAAAATTATTAATGGTGATGCCTGCTCAATGATTGAACAA-TAA-CCAAT-AAA---GAC-------------------------------------AATTAAATAGCTGCGGTAACACCTGACCGTACAAAGGTAGCATAATAAATCGCCTACTAATTATAGGATAGAATGAAGGTAAAACGAAAACCCAACTGTCTCAAAA--TCATAAAATCTAAA-ATAGAATGTGTGTGCAAATCCACCCCAAGACGGCAAGACGATAAGACCCTAAGAACTTTACTGAAAA---------------CTT-AAT-----------TAAATA-----------------------AAAAAAACAT-------------------------------------------------------AAG-TCGTAAGTTTCGTTGGGGCAACGATCTTTAAAAAAGTAACTAAGATT---------------------AAA---TAA-TCA----------TAAACCACAA--TTCCATTAAAA---CAT-ATAAA--------------------------------------------GATAA-GACCCATT-AAATAATCAAA-------CTAA---TGACAATATAATAAAAGTTCCCTAGGGATAACAG-CGTTATATCGTT--TC-AAGAGAATCA--TCCAAACGATGTTTGCGACCTCGATG--TT-GAATT-AYRA--
>126161_Ross
---------------T-ACCAAAAACATAGCCAATAGAAAAAATTATTAATGGTGATGCCTGCTCAATGATTGAACAA-TAA-CCAAT-AAA---GAC-------------------------------------AATTAAATAGCTGCGGTAACACCTGACCGTACAAAGGTAGCATAATAAATCGCCTACTAATTATAGGATAGAATGAAGGTAAAACGAAAACCCAACTGTCTCAAAA--TCATAAAATCTAAA-ATAGAATGTGTGTGCAAATCCACCCCAAGACGGCAAGACGATAAGACCCTAAGAACTTTACTGAAAA---------------CTT-AAT-----------TAAATA-----------------------AAAAAAACAT-------------------------------------------------------AAG-TCGTAAGTTTCGTTGGGGCAACGATCTTTAAAAAAGTAACTAAGATT---------------------AAA---TAA-TCA----------TAAACCACAA--TTCCATTAAAA---CAT-ATAAA--------------------------------------------GATAA-GACCCATT-AAATAATCAAA-------CTAA---TGACAATATAATAAAAGTTCCCTAGGGATAACAG-CGTTATATCGTT--TC-AAGAGAATCA--TCCAAACGATGTTTGCGACCTCGAT------------------
>Asconema_fristedti
--TTCGA-C-TG-TTT-ACCAAAAACATAGCCAATAGAAAAAATTATTACTGGTGATGCCTGCTCAATGATTACACAA-TAA-AAAAT-AAA---AAT-------------------------------------GATTAAATAGCTGCGGTAACACCTGACCGTACAAAGGTAGCATAATAAATCGCCTACTAATTATAGGATAGAATGAAGGTAAAACGAAAACCCAACTGTCTCAAAA--CAATAAAATTCAAA-ATAGAATGTGTGTGCAAATCCACACTAAAACGGCAAGACGATAAGACCCTAAGAACTTTACTAAAAA---------------CTT-AAT-----------TAAATA----------------------CATAATAT----------------------------------------------------------AAG-TTCTAGGTTTCGTTGGGGCAACGATCTTTAAAAAAGTAACTAAGATT---------------------AAA---TAA-TCA------------AAAAATAA-TTTTATTCAAA----CAT-ATAAAC-------------------------------------------GATAA-GACCCATT-ATATAAACAAA-------TTAA---TGATAATATAATAAAAGT-CCCTAGGGATAACAG-CGTTA-------------------------------------------------------------------
>Nodastrella_asconemaoida
-------------------CAAAAACATAGCCAATAGAAAAAATTATTAATGGTGATGCCTGCTCAATGATTACACAA-TAAAAAAAT-AAC---AAT-------------------------------------AATTAAATAGCTGCGGTAACACCTGACCGTACAAAGGTAGCATAATAAATCGCCTACTAATTATAGGATAGAATGAAGGTAAAACGAAAACCCAACTGTCTCAAAA--CCATAAAATCTAAA-ATAGAATGTGTGTGTAAATCCACACTAAAACGGCAAGACGATAAGACCCTAAGAACTTTACCAAAAA---------------CTT-AAT-----------TAAATA-----------------------AAAACAT----------------------------------------------------------AAG-TTTTAAGTTTCGTTGGGGCAACGATCTTTAAAAAAGTAACTAAGATT---------------------AAA---TAA-TCA----------ATAAAAAAAA----ACAAA-------CAT-CCAAACA-TACA-AAA---------------------------------GATAA-GACCCATT-AAATAAACAAA-------TTAA---TGATAATATAATAAAAGTTCCTTAGGGATAACAG-CGTTATATCGTT--TC-AAGAGAACCA--TCCAAACGATGTTTGCGACCTCGAT------------------
>Nodastrella_nodastrella
--TTCGA-C-TG-TTT-ACCAAAAACATAGCCAATAGAAAAAATTATTAATGGTGATGCCTGCTCAATGATTACACAA-TAA-GAAAT-AAC---AAT-------------------------------------AATTAAATAGCTGCGGTAACACCTGACCGTACAAAGGTAGCATAATAAATCGCCTACTAATTATAGGATAGAATGAAGGTAAAACGAAAACCCAACTGTCTCAAAA--TCATAAAATCTAAA-ATAGAATGTGTGTGTAAATCCACACTAAAACGGCAAGACGATAAGACCCTAAGAACTTTACCAAAAA---------------CTT-AAT-----------TAAATA-----------------------AAAATAT----------------------------------------------------------AAG-TTCTAAGTTTCGTTGGGGCAACGATCTTTAAAAAAGTAACTAAGATT---------------------AAA---TAA-TCA----------ATAAAAAAAA-A--------------CAT-AAAAACA-TAAA-AAA---------------------------------GATAA-GACCCATT-AAATAAACAAA-------TTAA---TGATAATATAATAAAAGTTCCTTAGGGATAACAG-CGTTATATCGTT---C-AAGAGAACCA--TCCA---------------------------------------
>Aulosaccus_mitsukurii
--------------------AAAAACATAGCCAATAGAAAAAATTATTAATGGTGATGCCTGCTCAATGATTACACAA-TAA-AAAAT-AAC---AAT-------------------------------------AATTAAATAGCTGCGGTAACACCTGACCGTACAAAGGTAGCATAATAAATCGCCTACTAATTATAGGATAGAATGAAGGTAAAACGAAAACCCAACTGTCTCAAAA--TCATAAAATCTAAA-ATAGAATGTGTGTGTAAATCCACACTAAAACGGCAAGACGATAAGACCCTAAGAACTTTACCAAAAA---------------CTT-AAT-----------TAAATA-----------------------AAAATAT----------------------------------------------------------AAG-TTCTAAGTTTCGTTGGGGCAACGATCTTTAAAAAAGTAACTAAGATT---------------------AAA---TAA-TCA----------ATAAAAAGAA-AA-------------CAT-GAAAACA-TACA-AAA---------------------------------GATAA-GACCCATT-AAATAAACAAA-------TTAA---TGATAATATAATAAAAGTTCCTTAGGGATAACAG-CGTTATATCGTT--TC-AAGAGAACCA--TCCAAACGATGTTTGCGACCTCGATG--TT-GAATT-A-----
>126085_Ross
--TTCGA-C-TG-TTT-ACCAAAAACATAGCCAATAGAAAAAATTATTATTGGTGATGCCTGCTCAATGATTAAATAA-TAA-CCACT-AAA---AAT-------------------------------------AATTAAATAGCTGCGGTAACACCTGACCGTACAAAGGTAGCATAATAAATCGCCTACTAATTATAGGATAGAATGAAGGTAATACGAAGATCTTACTGTCTCAAGA--CCATAAAATTTAAA-ATAGAATGTGTGTGTAAATCCACACTAAGACGGCAAGACGATAAGACCCTAAGAACTTTACCTAAAG---------------TTTAAAT------------AAAAA-----------------------CAC-CATCCCT------------------------------------------------------AAA-TTCTAAGTTTCGTTGGGGCAACGATCTTTAAAAAAGTAACTAAGATT---------------------AAC---CAA-TCA----------ATAAAAAAAA----------------TAT-GAAAATA-AAAA-AAA---------------------------------GATAA-GACCCATT-AAAAAAAAA-T--AAAAATTAA---TGATAATATAATAAAAGTTCCTTAGGGATAACAG-CGTCATATCGTT--TC-AAGAGAACCA--TCCAAACGATGTTTGCGACCTCGATG--TT-GAATT-AC----
>Caulophacus_arcticus
--------------------AAAAACATAGCCAATAGAAAAAATTATTATTGGTGATGCCTGCTCAATGATTAAATAA-TAA-CCACT-AAA---AAT-------------------------------------AATTAAATAGCTGCGGTAACACCTGACCGTACAAAGGTAGCATAATAAATCGCCTACTAATTATAGGATAGAATGAAGGTAATACGAAGATCTTACTGTCTCAAGA--CCATAAAATTTAAA-ATAGAATGTGTGTGTAAATCCACACTAAGACGGCAAGACGATAAGACCCTAAGAACTTTACCTAAAG---------------TTTAAAT------------AAAAA-----------------------CAC-CATCCCT------------------------------------------------------AAA-TTCTAAGTTTCGTTGGGGCAACGATCTTTAAAAAAGTAACTAAGATT---------------------AAC---CAA-TCA----------ATAAAAAAAA----------------TAT-GAAAATA-AAAA-AAA---------------------------------GATAA-GACCCATT-AAAAAAAAAAT-AAAAAATTAA---TGATAATATAATAAAAGTTCCTTAGGGATAACAG-CGTCATATCGTT--TC-AAGAGAACCA--TCCAAACGATGTTTGC---------------------------
>Caulophacus_valdiviae
CTTTCGA-C-TG-TTT-ACCAAAAACATAGCCAATAGAAAAAATTATTATTGGTGATGCCTGCTCAATGATTAAATAA-TAA-CCACT-AAA---AAT-------------------------------------AATTAAATAGCTGCGGTAACACCTGACCGTACAAAGGTAGCATAATAAATCGCCTACTAATTATAGGATAGAATGAAGGTAATACGAAGATCTTACTGTCTCAAGA--CCATAAAATTTAAA-ATAGAATGTGTGTGTAAATCCACACTAAGACGGCAAGACGATAAGACCCTAAGAACTTTACCTAAAG---------------TTTAAAT------------AAAAA-----------------------CAC-CATATCT------------------------------------------------------AAA-TTCTAAGTTTCGTTGGGGCAACGATCTTTAAAAAAGTAACTAAGATT---------------------AAC---CAA-TCA----------ATAAAAAAAA-A--------------TAT-GAAAATA-AAAA-AAA---------------------------------GATAA-GACCCATT-AAAAAAAGAAA---AAAATTAA---TGATAATATAATAAAAGTTCCTTAGGGATAACAG-CGTCATATCGTT--TC-AAGAGAACCA--TCCAAACGATGTTTGCGACCTCGATG--TT-GAATT-ACGAA-
>Caulophacus_weddelli
---TCGA-C-TG-TTT-ACCAAAAACATAGCCAATAGAAAAAATTATTATTGGTGATGCCTGCTCAATGATTAAATAA-TAA-CCACT-AAA---AAT-------------------------------------AATTAAATAGCTGCGGTAACACCTGACCGTACAAAGGTAGCATAATAAATCGCCTACTAATTATAGGATAGAATGAAGGTAATACGAAGATCTTACTGTCTCAAGA--CCATAAAATTTAAA-ATAGAATGTGTGTGTAAATCCACACTAAGACGGCAAGACGATAAGACCCTAAGAACTTTACCTAAAG---------------TTTAAAT------------AAAAA-----------------------CAC-CATATCT------------------------------------------------------AAA-TTCTAAGTTTCGTTGGGGCAACGATCTTTAAAAAAGTAACTAAGATT---------------------AAC---CAA-TCA----------ATAAAAAAAA-A--------------TAT-GAAAATA-AAAA-AAA---------------------------------GATAA-GACCCATT-AAAAAAATAAA---AAAATTAA---TGATAATATAATAAAAGTTCCTTAGGGATAACAG-CGTCATATCGTT--TC-AAGAGAACCA--TCCAAACGATGTTTGCGACCTCGATG--TT-GAATT-AC----
>126310_Ross
-----GA-C-TG-TTT-ACCAAAAACATAGCCAATAGAAAAAATTATTAATGGTGATGCCTGCTCAATGATTGAACAAATAA-CCACT-AAA---AAC-------------------------------------AATTAAATAGCTGCGGTAACACCTGACCGTGCAAAGGTAGCATAATAAATCGCCTACTAATTATAGGATAGAATGAAGGTAAAACGAAGATCTTACTGTCTCAAGA--CCATAAA-TTTAAA-ATAGAATGTGTGTGAAAATCCACACTAAAACGGCAAGACGATAAGACCCTAAGAACTTTACCTAAGA---------------TTT----------------ATACA-----------------------CACACACTTT-------------------------------------------------------AAA-CCCTAAGTTTCGTTGGGGCAACGATCTTTAAAAAAGTAACTAAGATT---------------------AAC---TAA-TCA----------ACAAAAAAA--TTAAAAAA-------CAT-GAAAATA-TAAA-AA----------------------------------GATAA-GACCCATT-AAAAAAATAAA-----CGTTAA---TGATAACATAATAAAAGTTCCTTAGGGATAACAG-CGTCATATCGTT--TC-AAGAGAACCA--TCCAAACGATGTTTGCGACCTCGATG--TT-GAATT-ACRA--
>126302_Ross
--TTCGA-C-TG-TTTTACCAAAAACATAGCCAATAGAAAAAATTATTAATGGTGATGCCTGCTCAATGATTGAACAAATAA-CCACT-AAA---AAC-------------------------------------AATTAAATAGCTGCGGTAACACCTGACCGTGCAAAGGTAGCATAATAAATCGCCTACTAATTATAGGATAGAATGAAGGTAAAACGAAGATCTTACTGTCTCAAGA--CCATAAA-TTTAAA-ATAGAATGTGTGTGAAAATCCACACTAAAACGGCAAGACGATAAGACCCTAAGAACTTTACCTAAGA---------------TTT----------------ATACA-----------------------CACACACTTT-------------------------------------------------------AAA-CCCTAAGTTTCGTTGGGGCAACGATCTTTAAAAAAGTAACTAAGATT---------------------AAC---TAA-TCA----------ACAAAAAAA--TTAAAAAA-------CAT-GAAAATA-TAAA-AA----------------------------------GATAA-GACCCATT-AAAAAAATAAA-----CGTTAA---TGATAACATAATAAAAGTTCCTTAGGGATAACAG-CGTCATATCGTT--TC-AAGAGAACCA--TCCAAACGATGTTTGCGACCTCGATG--TTGGAATT-ACRA--
>126315_Ross
--TTCGA-C-TG-TTT-ACCAAAAACATAGCCAATAGAAAAAATTATTAATGGTGATGCCTGCTCAATGATTGAACAAATAA-CCACT-AAA---AAC-------------------------------------AATTAAATAGCTGCGGTAACACCTGACCGTGCAAAGGTAGCATAATAAATCGCCTACTAATTATAGGATAGAATGAAGGTAAAACGAAGATCTTACTGTCTCAAGA--CCATAAA-TTTAAA-ATAGAATGTGTGTGAAAATCCACACTAAAACGGCAAGACGATAAGACCCTAAGAACTTTACCTAAGA---------------TTT----------------ATACA-----------------------CACACACTTT-------------------------------------------------------AAA-CCCTAAGTTTCGTTGGGGCAACGATCTTTAAAAAAGTAACTAAGATT---------------------AAC---TAA-TCA----------ACAAAAAAA--TTAAAAAA-------CAT-GAAAATA-TAAA-AA----------------------------------GATAA-GACCCATT-AAAAAAATAAA-----CGTTAA---TGATAACATAATAAAAGTTCCTTAGGGATAACAG-CGTCATATCGTT--TC-AAGAGAACCA--TCCAAACGATGTTTGCGACCTCGATG--TT-GAATT-ACRA--
>126319_Ross
--TTCGA-C-TG-TTT-ACCAAAAACATAGCCAATAGAAAAAATTATTAATGGTGATGCCTGCTCAATGATTGAACAAATAA-CCACT-AAA---AAC-------------------------------------AATTAAATAGCTGCGGTAACACCTGACCGTGCAAAGGTAGCATAATAAATCGCCTACTAATTATAGGATAGAATGAAGGTAAAACGAAGATCTTACTGTCTCAAGA--CCATAAA-TTTAAA-ATAGAATGTGTGTGAAAATCCACACTAAAACGGCAAGACGATAAGACCCTAAGAACTTTACCTAAGA---------------TTT----------------ATACA-----------------------CACACACTTT-------------------------------------------------------AAA-CCCTAAGTTTCGTTGGGGCAACGATCTTTAAAAAAGTAACTAAGATT---------------------AAC---TAA-TCA----------ACAAAAAAA--TTAAAAAA-------CAT-GAAAATA-TAAA-AA----------------------------------GATAA-GACCCATT-AAAAAAATAAA-----CGTTAA---TGATAACATAATAAAAGTTCCTTAGGGATAACAG-CGTCATATCGTT--TC-AAGAGAACCA--TCCAAACGATGTTTGCGACCTCGATG--TT-GAATT-A-----
>126338_Ross
--TTCGA-C-TG-TTTTACCAAAAACATAGCCAATAGAAAAAATTATTATTGGTGATGCCTGCTCAATGATTAAATAA-TAA-CCAAT-AAA---AAC-------------------------------------AATTAAATAGCTGCGGTAACACCTGACCGTACAAAGGTAGCATAATAAATCGCCTACTAATTATAGGATAGAATGAAGGTAAAACGAAAATCCAACTGTCTCAAAA--TTATAAAATTTAAA-ATAGAATGTGTGTGCAAATCCACACCAAGACGGCAAGACGATAAGACCCTAAGAACTTTACTAAAAA---------------CTT-AAT------------AAAAA-----------------------CAAATAAT---------------------------------------------------------AAG-TCGTAAGTTTCGTTGGGGCAACGATCTTTAAAAAAGTAACTAAGATT---------------------AAA---TAA-TCA----------CAAACCACA-ATTT------------TAT-TCAAATA-TTAT-TAA---------------------------------GATAA-GACCCATT-AAATGAAAAAA-------TTAA---TGATAACATAATAAAAGTTCCCTAGGGATAACAG-CGTTATATCGTT--TC-AAGAGAACCA--TCCAAACGATGTTTGCGACCTCGATG--TT-GAATT-A-----
>126316_Ross
---TCGA-C-TG-TTT-ACCAAAAACATAGCCAATAGAAAAAATTATTAATGGTGATGCCTGCTCAATGATTGAACAA-TAA-CCAAT-AAA---GAC-------------------------------------AATTAAATAGCTGCGGTAACACCTGACCGTACAAAGGTAGCATAATAAATCGCCTACTAATTATAGGATAGAATGAAGGTAAAACGAAAACCCAACTGTCTCAAAA--TCATAAAATCTAAA-ATAGAATGTGTGTGCAAATCCACCCCAAGACGGCAAGACGATAAGACCCTAAGAACTTTACTGAAAA---------------CTTAATT------------AAATA-----------------------AAAAAAACAT-------------------------------------------------------AAG-TCGTAAGTTTCGTTGGGGCAACGATCTTTAAAAAAGTAACTAAGATT---------------------AAA---TAA-TCA----------TAAACCACA-ATTCCAT---------TAAAACATATA-AA---------------------------------------GATAA-GACCCATT-AAATAATCAAA-------CTAA---TGACAATATAATAAAAGTTCCCTAGGGATAACAG-CGTTATATCGTT--TC-AAGAGAATCA--TCCAAACGATGTTTGCGACCTCGATG--TTGGAATT-A-----
>126342_Ross
--TTCGA-C-TG-TTT-ACCAAAAACATAGCTAATAGAAAAAATTATTATTAGTGATGCCTGCTCAATGATTAAACAA-TAA-CCACT-AAA---AAT-------------------------------------AATTAAATAGCTGCGGTAACACCTGACCGTACAAAGGTAGCACAATAAATCGCCTACTAATTATAGGATAGAATGAAGGTAAAACGAAGATCTTACTGTCTCAAGA--CCATAAAATTTAAA-ATAGAATGTGTGTGTAAATCCACACTAAGACGGCAAGACGATAAGACCCTAAGAACTTTACCTAAAA---------------TTTAAAT------------AAAAA-----------------------CAC-CATCCCT------------------------------------------------------AAA-TTCTAAGTTTCGTTGGGGCAACGATCTTTAAAAAAGTAACTAAGATT---------------------AAC---CAA-TCA----------ATAAAAAAA--AA-------------CAT-GAAAATA-ATAT-AAA---------------------------------GATAA-GACCCATTAAAAAAAATAAA---AAAATTAA---TGATAATATAATAAAAGTTCCTTAGGGATAACAG-CGTCATATCGTT--TC-AAGACAACCA--TCCAAACGATGTTTGCGACCTCGATG--TT-GAATT-AYRA--
>126343_Ross
--TTCGA-C-TG-TTT-ACCAAAAACATAGCTAATAGAAAAAATTATTATTAGTGATGCCTGCTCAATGATTAAACAA-TAA-CCACT-AAA---AAT-------------------------------------AATTAAATAGCTGCGGTAACACCTGACCGTACAAAGGTAGCACAATAAATCGCCTACTAATTATAGGATAGAATGAAGGTAAAACGAAGATCTTACTGTCTCAAGA--CCATAAAATTTAAA-ATAGAATGTGTGTGTAAATCCACACTAAGACGGCAAGACGATAAGACCCTAAGAACTTTACCTAAAA---------------TTTAAAT------------AAAAA-----------------------CAC-CATCCCT------------------------------------------------------AAA-TTCTAAGTTTCGTTGGGGCAACGATCTTTAAAAAAGTAACTAAGATT---------------------AAC---CAA-TCA----------ATAAAAAAA--AA-------------CAT-GAAAATA-ATAT-AAA---------------------------------GATAA-GACCCATTAAAAAAAATAAA---AAAATTAA---TGATAATATAATAAAAGTTCCTTAGGGATAACAG-CGTCATATCGTT--TC-AAGAGAACCA--TCCAAACGATGTTTGCGACCTCGATG---T-GAATT-A-----
>126169_Ross
-TTTCGA-C-TG-TTT-ACCAAAAACATAGCCAATAGAAAAAATTATTAATGGTGATGCCTGCTCAATGATTGAACAAATAA-CCACT-AAA---AAC-------------------------------------AATTAAATAGCTGCGGTAACACCTGACCGTGCAAAGGTAGCATAATAAATCGCCTACTAATTATAGGATAGAATGAAGGTAAAACGAAGATCTTACTGTCTCAAGA--CCATAAA-TTTAAA-ATAGAATGTGTGTGAAAATCCACACTAAAACGGCAAGACGATAAGACCCTAAGAACTTTACCTAAGA---------------TTTATAC------------ACACA-----------------------CAC---T---TT-----------------------------------------------------AAA-CCCTAAGTTTCGTTGGGGCAACGATCTTTAAAAAAGTAACTAAGATT---------------------AAC---TAA-TCA----------ACAAAAAAAT-TAAAAAA--------CAT-GAAAATA-TAAA-AA----------------------------------GATAA-GACCCATTAAAAAAATAAAC------GTTAA---TGATAACATAATAAAAGTTCCTTAGGGATAACAG-CGTCATATCGTT--TC-AAGAGAACCA--TCCAAACGATGTTTGCGACCTCGATG--TT-GAATT-A-----
>126084_Ross
---------------T-ACCAAAAACATAGCCAATAGAAAAAATTATTATTGGTGATGCCTGCTCAATGATTAAATAA-TAA-CCCCT-AAA---AAT-------------------------------------AATTAAATAGCTGCGGTAACACCTGACCGTACAAAGGTAGCACAATAAATCGCCTACTAATTATAGGATAGAATGAAGGTAAAACGAAGATCTTACTGTCTCAAGA--CCATAAAATTTAAA-ATAGAATGTGTGTGTAAATCCACACTAAAACGGCAAGACGATAAGACCCTAAGAACTTTACCCAAAG---------------TTTAAAT------------AAAAT-----------------------CAT-CACACCT------------------------------------------------------AAA-CCCTAAGTTTCGTTGGGGCAACGATCTTTAAAAAAGTAACTAAGATT---------------------AAC---CAA-TCA----------ATAAAAAATA-A--------------TAT-GAAAATA-ATAT-AAA---------------------------------GATAA-GACCCATTAAAAATAAATAA--AACAATTAA---TGATAATATAATAAAAGTTCCTTAGGGATAACAG-CGTCATATCGTT--TC-AAGAGAACCA--TCC----------------------------------------
>126014_Ross
--TTCGA-C-TGGTTT-ACCAAAAACATAGCCAATAGAAAAAATTATTAATGGTGATGCCTGCTCAATGATTGAACAA-TAA-CCACT-AAA---AAC-------------------------------------AATTAAATAGCTGCGGTAACACTTGACCGTACAAAGGTAGCATAATAAATCGCCTACTAATTATAGGATAGCATGAAGGTAAAACGAAGATCTTACTGTCTCAAGA--CCACAAA-TTTAAA-ATAGAATGTGTGTGTAAATCCACACAAAGACGGCAAGACGATAAGACCCTAAGAACTTTACCCAAAG---------------TTTTAAT------------AAATA-----------------------CAA---T-CCTT-----------------------------------------------------AAA-CTCTAAGTTTCGTTGGGGCAACGATCTTTAAAAAAGTAACTAAGATT---------------------AAC---TAA-TCA----------ACCAAAACCA-ATAAA----------TAT-GAAAATA-AAAT-AAA---------------------------------GATAA-GACCCATTAAAAATAAAAAC-------TTAA---TGATAATATAATAAAAGTTCCTTAGGGATAACAG-CGTTATATCGTT--TC-AAGAGAACCA--TCCAAACGATGTTTGCGACCTCGAT------------------
>126005_Ross
--TTCGA-C-TG-TTT-ACCAAAAACATAGCCAATAGAAAAAATTATTAATGGTGATGCCTGCTCAATGATTGAACAA-TAA-CCACT-AAA---AAC-------------------------------------AATTAAATAGCTGCGGTAACACTTGACCGTACAAAGGTAGCATAATAAATCGCCTACTAATTATAGGATAGCATGAAGGTAAAACGAAGATCTTACTGTCTCAAGA--CCACAAA-TTTAAA-ATAGAATGTGTGTGTAAATCCACACAAAGACGGCAAGACGATAAGACCCTAAGAACTTTACCCAAAG---------------TTTTAAT------------AAATA-----------------------CAA-C---CCTT-----------------------------------------------------AAA-CTCTAAGTTTCGTTGGGGCAACGATCTTTAAAAAAGTAACTAAGATT---------------------AAC---TAA-TCA----------ACCAAAACCA-ATAAA----------TAT-GAAAATA-AAAT-AAA---------------------------------GATAA-GACCCATTAAAAATAAAGAA-------TTAA---TGATAATATAATAAAAGTTCCTTAGGGATAACAG-CGTTATATCGTT--TC-AAGAGAACCA--TCCAAACGATGTTTGCGACCTCGATG--TTGGAATT-A-----
>Caulophacella_tenuis
---TCGA-C-TG-TTT-ACCAAAAACATAGCCAATAGAAAAAATTATTAATGGTGATGCCTGCTCAATGATTGAACAA-TAA-CCACT-AAA---AAC-------------------------------------AATTAAATAGCTGCGGTAACACCTGACCGTACAAAGGTAGCATAATAAATCGCCTACTAATTATAGGATAGAATGAAGGTAAAACGAAGATCTTACTGTCTCAAGA--CCATAAA-TTTAAA-ATAGAATGTGTGTGTAAATCCACACAAAGACGGCAAGACGATAAGACCCTAAGAACTTTACCTAAAG---------------TTTAAAT------------CAATA-----------------------TAT-C-T-CCT------------------------------------------------------AAA-CTCTAAGTTTCGTTGGGGCAACGGTCTTTAAAAAAGTAACTAAGATT---------------------AAC---TAA-TCA----------ATAAAA-CAA-AAAAA----------TAT-GAAAATA-AAAC-AAA---------------------------------GATAA-GACCCATT-AAAAAAAAAAT------CTTAA---TGATAATATAATAAAAGTTCCTTAGGGATAACAG-CGTTATATCGTT--TC-AAGAGAACCA--TCCAAACGATGTTTGCGACCTCGAT------------------
>Doconesthes_dustinchiversi
----------TG-TTT-ACCAAAAACATAGCCAATAGAAAAAATTATTAATGGTGATGCCTGCTCAATGATTGAACAA-TAA-CCATT-AAA---AAC-------------------------------------AATTAAATAGCTGCGGTAACACCTGACCGTACAAAGGTAGCACAATAAATCGCCTGCTAATTATAGGATAGAATGAAGGTAAAACGAAGATCTTACTGTCTCAAGA--CTATAAAATTTAAA-ATAGAATGTGTGTGTAAATCCACACTAAGACGGCAAGACGATAAGACCCTAAGAACTTTACCTAAAG---------------TTTAAAT------------AAGAA-----------------------AATACACT---------------------------------------------------------AAA-CCCTAAGTTTCGTTGGGGCAACGATCTTTAAAAAAGTAACTAAGACT---------------------AAC---CAA-TCA----------ATAAAAATGTAAAT------------TAT-GAAAATA-TAAA-AAT---------------------------------GATAA-GACCCATT-AAATAAAGAAA---AA--TTAA---TGATAATATAATAAAAGTTCCTTAGGGATAACAG-CGTTATATCGTT--TC-AAGAGAACCA--TCCAAACGATGTTTGCGACCTCGATG--TT-GAATT-AYRA--
>Lophocalyx_profundus
---TCGA-C-TG-TTT-ACCAAAAACATAGCCAATAGAAAAAATTATTAATGGTGATGCCTGCTCAATGATTGAATAA-TAA-CCATT-AAA---AAC-------------------------------------AATTAAATAGCCGCGGTAACACCTGACCGTGCAAAGGTAGCACAATAAATCGCCTACTAATTATAGGATAGAATGAAGGTAAAACGAAGATCTTACTGTCTCAAGA--CCATAAAATTTAAA-ATAGAATGTGTGTGTAAATCCACACTAAGACAGCAAGACGATAAGACCCTAAGAACTTTACCTAAAG---------------TTTAAAT------------AAA-A-----------------------CAAAAACTCCT------------------------------------------------------AAA-CTCTAAGTTTCGTTGGGGCAACGATCTTTAAAAAAGTAACTAAGATT---------------------AAC---CAA-TCA----------ATAAAAACAA-AGAA-----------TAT-GAAAATA-GAAA-AA----------------------------------GATAA-GACCCATT-AAATAAAAAAA-------TTAA---TGATAACATAATAAAAGTTCCTTAGGGATAACAG-CGTTATATCGTT--TC-AAGAGAACCA--TCCAAACGATGTTTGCGACCTCGAT------------------
>Sympagella_nux
AACTCGA-C-TG-TTT-ACCAAAAACATAGCCAATAGAAAAAATTATTAATGGTGATGCCTGCTCAATGATTGAACAA-TAATACCAT-AAA---AAC-------------------------------------AATTAAATAGCTGCGGTAACACCTGACCGTACAAAGGTAGCATAATAAATCGCCTACTAATTATAGGATAGAATGAAGGTAAAACGAAATTTCCACTGTCTCAAAA--CCACAAA-CTTAAA-ATAGAATGTGTGTGAAAATCCACACTAAAACGGCAAGACGATAAGACCCTAAGAACTTTACCCAAAA---------------TTT---T------------AAACA-----------------------CACACAA--CTA-----------------------------------------------------AAA-TTTTAAGTTTCGTTGGGGCAACGATCTTTTAAAAAGTAACTAAGATT---------------------AAC---CAA-TCA------------AAAA-CAA-ACC------------TAT-GAAAATA-ATTT-A-----------------------------------GATAA-GACCCATT-AAAAAAAATCA-------TTAA---TGAAAATATAATAAAAGTTCCTTAGGGATAACAG-CGTTATATCGTT--TC-AAGAGAATCA--TCCAAACGATGTTTGCGACCTCGATG--TT-GAATT-------
>126158_Leuc
--TTCGA-C-TG-TTT-ACCAAAAACATAGCCAATAGAAAAAATTATTAATGGTGATGCCTGCTCAATAATTAAACAA-TAA-CCAAT-AAA---AAT-------------------------------------AATTAAATAGCTGCGGTAACACCTGACCGTGCAAAGGTAGCATAATAAATCGCCTACTAATTATAGGATGGAATGAAGGTAATACGAAGACCCAACTGTCTCAAAA--CCATAAAATACAAA-ATAGAATGTGTGTGCAAATCCACACCAAGACGGCAAGACGATAAGACCCTAAGAACTTTACCAAAAA---------------CTT----------------AAAAA-----------------------TAATAATAAT-------------------------------------------------------AAG-TCCTAAGTTTCGTTGGGGCAACGATCTTTCAAAAAGTAACTAAGATT---------------------AAC---CAA-TCAACAC------ACCTT------AT-----------AATTT-CAAAATA-CAAC-------------------------------------GATAA-GACCCATT-ATAAAAAAGAA-------ATAA---TGACAATATAATAAAAGTTCCTTAGGGATAACAG-CGTTATATCGTT--TC-CAGAGAATCA--TCCAAACGATGTTTGCGACCTCGATG--TT-GAATT-ACRA--
>126300_Leuc
---------------T-ACCAAAAACATAGCCAATAGAAAAAATTATTAATGGTGATGCCTGCTCAATAATTAAACAA-TAA-CCAAT-AAA---AAT-------------------------------------AATTAAATAGCTGCGGTAACACCTGACCGTGCAAAGGTAGCATAATAAATCGCCTACTAATTATAGGATGGAATGAAGGTAATACGAAGACCCAACTGTCTCAAAA--CCATAAAATACAAA-ATAGAATGTGTGTGCAAATCCACACCAAGACGGCAAGACGATAAGACCCTAAGAACTTTACCAAAAA---------------CTT----------------AAAAA-----------------------TAATAATAAT-------------------------------------------------------AAG-TCCTAAGTTTCGTTGGGGCAACGATCTTTCAAAAAGTAACTAAGATT---------------------AAC---CAA-TCAACAC------ACCTT------AT-----------AATTT-CAAAATA-CAAC-------------------------------------GATAA-GACCCATT-ATAAAAAAGAA-------ATAA---TGACAATATAATAAAAGTTCCTTAGGGATAACAG-CGTTATATCGTT--TC-CAGAGAATCA--TCCAAACGATGTTTGCGACCTCGAT------------------
>126317_Leuc
--TTCGA-C-TA-TTT-ACCAAAAACATAGCCAATAGAAAAAATTATTAATGGTGATGCCTGCTCAATAATTAAACAA-TAA-CCAAT-AAA---AAT-------------------------------------AATTAAATAGCTGCGGTAACACCTGACCGTGCAAAGGTAGCATAATAAATCGCCTACTAATTATAGGATGGAATGAAGGTAATACGAAGACCCAACTGTCTCAAAA--CCATAAAATACAAA-ATAGAATGTGTGTGCAAATCCACACCAAGACGGCAAGACGATAAGACCCTAAGAACTTTACCAAAAA---------------CTT----------------AAAAA-----------------------TAATAATAAT-------------------------------------------------------AAG-TCCTAAGTTTCGTTGGGGCAACGATCTTTCAAAAAGTAACTAAGATT---------------------AAC---CAA-TCAACAC------ACCTT------AT-----------AATTT-CAAAATA-CAAC-------------------------------------GATAA-GACCCATT-ATAAAAAAGAA-------ATAA---TGACAATATAATAAAAGTTCCTTAGGGATAACAG-CGTTATATCGTT--TC-CAGAGAATCA--TCCAAACGATGTTTGCGACCTCGATG--GT-GAATT-ACRA--
>126325_Leuc
--TTCGA-C-TG-TTT-ACCAAAAACATAGCCAATAGAAAAAATTATTAATGGTGATGCCTGCTCAATAATTAAACAA-TAA-CAAAT-AAA---AAT-------------------------------------AATTAAATAGCTGCGGTAACACCTGACCGTGCAAAGGTAGCATAATAAATTGCCTATTAATTATAGGATAGAATGAAGGTAACACGAAGACTCAACTGTCTTAAGA--TTATACAATATAAA-ATAGAATGTGTGTGCAAATCCACACTAAAACGGCAAGACGATAAGACCCTAAGAACTTTACTGAAAA---------------CTT-----------------AAAA-----------------------CAAAAATAAT-------------------------------------------------------AAG-TCTTAAGTTTCGTTGGGGCAACGATCTTTTAAAAAGTAACTAAGATT---------------------AAT---AAA-TCA-TTT------ACCACC-T---GT-----------AATTT--TAAACA-ATAC----------AAC------------------------GATAA-GACCCGTT-AAAAAATAATT---AACGATAA---------CATAATAAAAGTTCCTTAGGGATAACAG-CGTTATATCGTT--TC-CAGAGAACCA--TCCAAACGATGTTTGCGACCTCGATG--TTGGAATT-A-----
>126063_Leuc
--TTCGA-C-TG-TTT-ACCAAAAACATAGCCAATAGAAAAAATTATTAATGGTGATGCCTGCTCAATAGTTAAACCA-TAATAAAAT-AAAA--AAT-------------------------------------AATTAAATAGCTGCGGTAACACCTGACCGTGCAAAGGTAGCATAATAAATCGCCTATTAATTATAGGATAGAATGAAGGTAATACGAAGATCCAACTGTCTCAAAA--CCATAAA-TACAAA-ATAGAATGTGTGTGCAAATCCACACCAAGACGGCAAGACGATAAGACCCTAAGAACTTTACCAAAAA---------------CTT----------------TTAAA-----------------------CACAAATAA--------------------------------------------------------AAG-TTCTAAGTTTCGTTGGGGCAACGATCTTTAAAAAAGTAACTAAGATT--------------------AAAC---AAA-TCA-AAC------TAAATAATACAAT-------------TTT--AAAATA-ACAC-------------------------------------GATAA-GACCCATT-AAAAAAAGCA--------TTAA---TGACAATATAATAAAAGTTCCCTAGGGATAACAG-CGTTATATCGTT--TC-CAGAGAAT-A--TCCAAACGATGTTTGCGACCTCGATG--TT-GAATT-A-----
>Leucopsacus_sp
----CGA-C-TG-TTT-ACCAAAAACATAGCCAATAGAAAAAATTATTAATGGTGATGCCTGCTCAATAGTTAAAC-A-TAA-ACCAT-AAAA--AAT-------------------------------------AATTAAATAGCTGCGGTAACACCTGACCGTGCAAAGGTAGCATAATAAATCGCCTACTAATTATAGGATAGAATGAAGGTAATACGAAGACCCAACTGTCTCAAAA--CGAAAAAATATAAA-ATAGAATGTGTGTGCAAATCCACACCAAGACGGCAAGACGATAAGACCCTAAGAACTTTACCAAAAA---------------CTT----------------AAAAA-----------------------CAAAAAG--TT------------------------------------------------------AAG-TCGTAAGTTTCGTTGGGGCAACGATCTTTCAAAAAGTAACTAAGATT---------------------AAC---CAA-TCA-CAC------CAAAACACAA-AT-------------TAT---AAACA-AGAC-------------------------------------GATAA-GACCCATT-ATAAAAAAAAA------GATAA---TGATAACATAATAAAAGTTCCCTAGGGATAACAG-CGTTATATCGTT--TC-CAGAGAATCA--TCCAAACGATGTTTGCGACCTCGATG--TT-GAATT-AC----
>Oopsacas_minuta
AACTCGA-C-TG-TTT-ACCAAAAACATAGCCAATAGAAAAAATTATTAATGGTGATGCCTGCTCAATAATTAAAC-A-TAA-ACAAT-AAAA--AAT-------------------------------------AATTAAATAGCTGCGGTAACACCTGACCGTGCAAAGGTAGCATAATAAATCGCCTACTAATTATAGGATAGAATGAAGGTAATACGAAGACCCAACTGTCTCAAAA--CTAAACAATACAAA-ATAGAATGTGTGTGCAAATCCACACCAAGACGGCAAGACGATAAGACCCTAAGAACTTTACCAAAAA---------------CTT----------------AAAAA-----------------------CAAAAAC--GT------------------------------------------------------AAG-TCATAAGTTTCGTTGGGGCAACGATCTTTTAAAAAGTAACTAAGATT---------------------AAC---TAA-TCA-CACTAAAA-AAAAAT-CAA-AT-------------TA---AAAACA-AGAC-------------------------------------GATAA-GACCCATT-ATAAAAAGAAA-------ATAA---TGATAACATAATAAAAGTTCCCTAGGGATAACAG-CGTTATATCGTT--TC-CAGAGAATCA--TCCAAACGATGTTTGCGACCTCGATG--TT-GAATT-GCTAT-
>126017_Aulocal
-----GA-C-TG-TTTTACCAAAAACATAGCCAATAGAAAAAATTATTAATGGTGATGCCTGCTCAATGATTAAACAA-TAA-ACAAT-AAA---AAT-------------------------------------AATTAAATAGCTGCGGTAACACCTGACCGTACAAAGGTAGCATAATAAATCGCCTACTAATTATAGGATAGAATGAAGGTAAAACGAAGACCCAACTGTCTCAGAA--TACTCAAGTATAAA-ATAGAATGTGTGTGCAAATCCACACTAAGATGGCAAGACGATAAGACCCTAAGAACTTTACTGAACA---------------CTT----------------AAAATA----------------------CAAT-------------------------------------------------------------AAG-TCTTAAGTTTCGTTGGGGCAACGGTCTTTAAAAAAGTAACTAAGACT---------------------AAC---CAA-TCA------------------------------------TATAATTTATA-TAAAAGAATAACTTAAC------------------------GATAA-GACCCATT-AAAAAAAAAC--------TTAA---TGATAACATGATAAAAGTTCCTTAGGGATAACAG-CGTTATATCGTT--TC-TAGAGAACTA--TCCAAACGATGTTTGCGACCTCGATG--TT-GAATT-A-----
>126349_Aulocal
--TTCGA-C-TG-TTT-ACCAAAAACATAGCCAATAGAAAAAATTATTAATGGTGATGCCTGCTCAATGATTAAACAA-TAA-ACAAT-AAA---AAT-------------------------------------AATTAAATAGCTGCGGTAACACCTGACCGTACAAAGGTAGCATAATAAATCGCCTACTAATTATAGGATAGAATGAAGGTAAAACGAAGACCCAACTGTCTCAGAA--TACTCAAGTATAAA-ATAGAATGTGTGTGCAAATCCACACTAAGATGGCAAGACGATAAGACCCTAAGAACTTTACTGAACA---------------CTT----------------AAAATA----------------------CAAT-------------------------------------------------------------AAG-TCTTAAGTTTCGTTGGGGCAACGGTCTTTAAAAAAGTAACTAAGACT---------------------AAC---CAA-TCA------------------------------------TATAATTTATA-TAAAAGAATAACTTAAC------------------------GATAA-GACCCATT-AAAAAAAAAC--------TTAA---TGATAACATGATAAAAGTTCCTTAGGGATAACAG-CGTTATATCGTT--TC-TAGAGAACTA--TCCAAACGATGTTTGCGACCTCGATG---T-GAATT-ACRA--
>126176_Aulocal
-------------TTT-ACCAAAAACATAGCCAATAGAAAAAATTATTAGTGGTGATGCCTGCTCAATGATTAAACAA-TAA-ACAAT-AAA---AAT-------------------------------------AATTAAATAGCTGCGGTAACACCTGACCGTACAAAGGTAGCATAATAAATCGCCTACTAATTATAGGATAGAATGAAGGTAAAACGAAGACCCAACTGTCTCAGAA--TACTCAAGTATAAA-ATAGAATGTGTGTGCAAATCCACACTAAGATGGCAAGACGATAAGACCCTAAGAACTTTACTGAACA---------------CTT----------------AAAATA----------------------CACT-------------------------------------------------------------AAG-TCTTAAGTTTCGTTGGGGCAACGGTCTTTAAAAAAGTAACTAAGACT---------------------AAC---CAA-TCA------------------------------------TATAATTTATA-TAAAAGAATAACTTAAC------------------------GATAA-GACCCATT-AAAAAAAAAC--------TTAA---TGATAACATGATAAAAGTTCCTTAGGGATAACAG-CGTTATATCGTT--TC-TAGAGAACTA--TCCAAACGATGTTTGCGACCTCGAT------------------
>126318_Aulocal
--TTCGA-C-TGTTTT-ACCAAAAACATAGCCAATAGAAAAAATTATTAGTGGTGATGCCTGCTCAATGATTAAACAA-TAA-ACAAT-AAA---AAT-------------------------------------AATTAAATAGCTGCGGTAACACCTGACCGTACAAAGGTAGCATAATAAATCGCCTACTAATTATAGGATAGAATGAAGGTAAAACGAAGACCCAACTGTCTCAGAA--TACTCAAGTATAAA-ATAGAATGTGTGTGCAAATCCACACTAAGATGGCAAGACGATAAGACCCTAAGAACTTTACTGAACA---------------CTT----------------AAAATA----------------------CACT-------------------------------------------------------------AAG-TCTTAAGTTTCGTTGGGGCAACGGTCTTTAAAAAAGTAACTAAGACT---------------------AAC---CAA-TCA------------------------------------TATAATTTATA-TAAAAGAATAACTTAAC------------------------GATAA-GACCCATT-AAAAAAAAAT--------TTAA---TGATAACATGATAAAAGTTCCTTAGGGATAACAG-CGTTATATCGTT--TC-TAGAGAACTA--TCCAAACGATGTTTGCGACCTCGATG--TT-GAATT-ACRA--
>126301_Aulocal
-----------------------------------------AATTATTAGTGGTGATGCCTGCTCAATGATTAAACAA-TAA-ACAAT-AAA---AAT-------------------------------------AATTAAATAGCTGCGGTAACACCTGACCGTACAAAGGTAGCATAATAAATCGCCTACTAATTATAGGATAGAATGAAGGTAAAACGAAGACCCAACTGTCTCAGAA--TACTCAAGTATAAA-ATAGAATGTGTGTGCAAATCCACACTAAGATGGCAAGACGATAAGACCCTAAGAACTTTACTGAACA---------------CTT----------------AAAATA----------------------CACT-------------------------------------------------------------AAG-TCTTAAGTTTCGTTGGGGCAACGGTCTTTAAAAAAGTAACTAAGACT---------------------AAC---CAA-TCA------------------------------------TATAATTTATA-TAAAAGAATAACTTAAC------------------------GATAA-GACCCATT-AAAAAAAAAC--------TTAA---TGATAACATGATAAAAGTTCCTTAGGGATAACAG-CGTTATATCGTT--TC-TAGAGAACTA--TCCAAACGATGTTTGCGACCTCGATG--TT-GAATT-A-----
>126083_Aulocal
--------------TT-ACCAAAAACATAGCCAATAGAAAAAATTATTAATGGTGATGCCTGCTCAATGATTAAACAA-TAA-ACAAT-AAC---AAT-------------------------------------AATTAAATAGCTGCGGTAACACCTGACCGTACAAAGGTAGCATAATAAATCGCCTACTAATTATAGGATAGAATGAAGGTAAAACGAAGACCCAACTGTCTCAAAA--TATTCAAATATAAA-ATAGAATGTGTGTGCAAATCCACACTAAGGTGGCAAGACGATAAGACCCTAAGAACTTTACTAAAAA---------------CTT----------------ATTATA----------------------TAAT-------------------------------------------------------------AAG-TCTTAAGTTTCGTTGGGGCAACGGTCTTTAAAAAAGTAACTAAGACT---------------------AAC---TAA-TCT-AATAA----TATTACAAAA-------------------AATTTAT--TAAAA-AAT--------------------------------GATAA-GACCCATT-AAAAAAAAACA-------TTAA---TGATAACATGATAAAAGTTCCTTAGGGATAACAG-CGTTATATCGTT--TC-CAGAGAACCA--TCCAAACGATGTTTGCGACCTCGATG--TT-GAATT-ACRA--
>Euryplegma_auriculare
--------C-TG-TTT-ACCAAAAACATAGCTAATAGAAAAAATTATTAATAGTGATGCCTGCTCAATGATTAAACAA-TAA-ACAAT-AAA---AAT-------------------------------------AATTAAATAGCTGCGGTAACACCTGACCGTACAAAGGTAGCATAATAAATCGCCTACTAATTATAGGATAGAATGAAGGTAAAACGAAGACCCAACTGTCTCAAAA--TATTTAAATATAAA-ATAGAATGTGTGTGCAAATCCACACTAAGGTGGCAAGACGATAAGACCCTAAGAACTTTACTAAATA---------------CTT----------------AAAATA----------------------TAAT-------------------------------------------------------------AAG-TTCTAAGTTTCGTTGGGGCAACGGTCTTTAAAAAAGTAACTAAGACT---------------------AAC---TAA-TCT-AATAC----TACCACACAA-----------------ATAATTTTTAATAAT-------------------------------------GATAA-GACCCATT-AAAAAAAAACCAT-----TTAA---TGACAACATGATAAAAGTTCCTTAGGGATAACAG-CGTTATATCGTT--TC-CAGAGAACCA--TCCAAACGATGTTTGCGACCTCGATG--TT-GAATT-AYRA--
>Clathrochone_clathroclada
---TCGA-C-TG-TTT-ACCAAAAACATAGCCAATAGAAACAATTATTATTGGTGATGCCTGCTCAATGATCAAAC-A-TAA-AACAT-AAA---AA--------------------------------------AATTAAATAGCTGCGGTAACACCTGACCGTGCAAAGGTAGCACAATAAATTGCCTACTAATTATAGGATAGAATGAAGGTAACACGAAGACCCAACTGTCTCAAAA--ACATAAAATATAAA-ATAGAATGTGTGTGCAAATCCACACCAAAACGGCAAGACGACAAGACCCTAAGAACTTTACTAAAAA---------------CTT----------------AAAAA-----------------------CTACAAA-TAT------------------------------------------------------AAGACCCTAAGTTTCGTTGGGGCAACGGTCTTTAAAAAAGTAACTAAGACT---------------------AAC-TACAA-TCA-----------ACAAT-CAA-------------------------CA-A----------------------------------------GATAA-GACCCATT-AACAAACCCAA-------TTAA---TGCTAACAAAATAAAAGTTCCCTAGGGATAACAG-CGTTATATCGTT--CT-CAGA-AATT---TCCAAACGATGTTTGCGACCTCGATGGTTT-GAATT-A-----
>Acoelocalyx_brucei
----CGA-C-TG-TTTAACCAAAAACATAGCTAATAGAAAAAATTATTATTAGTGATGCCTGCTCAATGGTTGAACAA-TAA-CAAAT-AAC---AAC-------------------------------------GACTAAATAGCCGCGGTAACACCTGACCGTGCAAAGGTAGCATAATAAACCGCCTACTAATTATAGGATAGAATGAAGGTAAAACGAAGACCCAACTGTCTCAAGA--CCCTAAAATTAAAA-ATAGAATGTGTGTGCAAATCCACACTAAAACGGCAAGACGACTAGACCCTAAGAACTTTACCTAAAA---------------CTT---T-------------AAC------------------------CATTAAA----------------------------------------------------------AAG-TTCTAAGTTTCGTTGGGGCAACGATCTTTAAAAAAGTAACTAAGACT---------------------AAT---CAAATCA----------TACAACACAA-T-AAC----------AAT-AACTTCA-AACA-------------------------------------GATAA-AACCCATT-AATCCAAAAC--------TTAA---TGG-AAAAAAATAAAAGTTCCTTAGGGATAACAG-CGTTATATCGTTC-TT-TAGAAAA-TC--TTCAAACGATGTTTGCGACCTC---------------------
>Malacosaccus_coatsi
---TCGA-C-TG-TTT-ACCAAAAACATAGCTAATAGAAAAAATTATTATTAGTGATGCCTGCTCAATGGTTGAACAA-TAA-CAAAT-AAC---AAC-------------------------------------GACTAAATAGCCGCGGTAACACCTGACCGTGCAAAGGTAGCATAATAAACCGCCTACTAATTATAGGATAGAATGAAGGTAAAACGAAGACCCAACTGTCTCAAGA--CCCTAAAATTAAAA-ATAGAATGTGTGTGCAAATCCACACTAAAACGGCAAGACGACTAGACCCTAAGAACTTTACCTAAAA---------------CTT---T-------------AAC------------------------CATTAAA----------------------------------------------------------AAG-TTCTAAGTTTCGTTGGGGCAACGATCTTTAAAAAAGTAACTAAGACT---------------------AAT---CAAATCA----------TACAACACAA-T-AAC----------AAT-AACTTCA-AACA-------------------------------------GATAA-AACCCATT-AATCCAAAAC--------TTAA---TGG-AAAAAAATAAAAGTTCCTTAGGGATAACAG-CGTTATATCGTTC-TT-TAGAAAA-TC--TTCAAACGATGTTTGCGACCTCGATG--TT-GAATT-AY----
>Euplectella_sp1
-------------------CAAAAACATAGCTAATAGAAAAAATTATTATTAGTGATGCCTGCTCAATGGTTGAACAA-TAA-CAAAT-AAC---AAC-------------------------------------GACTAAATAGCCGCGGTAACACCTGACCGTGCAAAGGTAGCATAATAAACCGCCTACTAATTATAGGATAGAATGAAGGTAAAACGAAGACCCAACTGTCTCAAGA--CCCTAAA-TTAAAA-ATAGAATGTGTGTGCAAATCCACACTAAAACGGCAAGACGACTAGACCCTAAGAACTTTACCTAAAA---------------CTT---T-------------AAC------------------------TAACAAA----------------------------------------------------------AAG-TTCTAAGTTTCGTTGGGGCAACGATCTTTAAAAAAGTAACTAAGACT---------------------AAC---CAA-TCA----------CACAACACAC-T-AAT----------AAT-AAATTTA-AACA-------------------------------------GATAA-AACCCATT-AATTCAAAAT--------TTAA---TGG-AAAAAAATAAAAGTTCCTTAGGGATAACAG-CGTTATATCGTTC-TT-TAGAAAA-TA--TTCAGACGATGTTTGCGACCTC---------------------
>Euplectella_sp2
---TCGA-C-TG-TTT-ACCAAAAACATAGCTAATAGAAAAAATTATTATTAGTGATGCCTGCTCAATGGTTGAACAA-TAA-CAAAT-AAC---AAC-------------------------------------GACTAAATAGCCGCGGTAACACCTGACCGTGCAAAGGTAGCATAATAAACCGCCTACTAATTATAGGATAGAATGAAGGTAAAACGAAGACCCAACTGTCTCAAGA--TCCTAAA-TTAAAA-ATAGAATGTGTGTGCAAATCCACACTAAAACGGCAAGACGACTAGACCCTAAGAACTTTACCTAAAA---------------CTT---T-------------AAC------------------------TAACAAA----------------------------------------------------------AAG-TTCTAAGTTTCGTTGGGGCAACGATCTTTAAAAAAGTAACTAAGACT---------------------AAC---CAA-TCA----------CACAACACAC-T-AAT----------AAT-AAATTTA-AACA-------------------------------------GATAA-AACCCATT-AATTCAAAAT--------TTAA---TGG-AAAAAAATAAAAGTTCCTTAGGGATAACAG-CGTTATATCGTTC-TT-TAGAAAA-TA--TTCAGACGATGTTTGCGACCTCGATG--TT-GAATT-A-----
>Regadrella_sp
---------------------------------------------------------------TC-ATGGTTGAACAA-TAA-CAAAT-AAC---AAC-------------------------------------GACTAAATAGCCGCGGTAACACCTGACCGTGCAAAGGTAGCATAATAAACCGCCTACTAATTATAGGATAGAATGAAGGTAAAACGAAGACCCAACTGTCTCAAGA--CCCTAAA-TTAAAA-ATAGAGTGTGTGTGCAAATCCACACTAAAACGGCAAGACGACTAGACCCTAAGAACTTTACCTAAAA---------------CTT---T-------------AAC------------------------CAACAAA----------------------------------------------------------AAG-TTCTAAGTTTCGTTGGGGCAACGATCTTTAAAAAAGTAACTAAGACT---------------------AAT---CAA-TCA----------CACAACACAC-T-AAC----------AAT-AACTTTA-AACA-------------------------------------GATAA-AACCCATT-AATTCAAAAC--------TTAA---TGG-AAAAAAATAAAAGTTCCTTAGGGATAACAG-CGTTATATCGTTC-TT-TAGAAAA-TA--TTCAGACGATGTTTGCGACCTCGATG--TT-GAATT-GCTAT-
>126339_Eupl
----CGA-C-TG-TTT-ACCAAAAACATAGCTAATAGAAAAAATTATTATTAGTGATGCCTGCTCAATGATTGAACAA-TAA-TAAAC-AAC---AAC-------------------------------------AATTAAATAGCCGCGGTAACACCTAACCGTGCAAAGGTAGCATAATAAATAGCCTACTAATTATAGGATAGAATGAAGGTAAAACGAAGACCCAACTGTCTCAAAA--CCCTAAA-TTTAAA-ATAGACTGTGTGTGTAAATCCACACTAAAACGGCAAGACGATCAGACCCTAAGAACTTTACCCAAAA---------------CTT-TAA-----------ATACAA-----------------------AA---------------------------------------------------------------AAG-TTTTAAGTTTCGTTGGGGCAACGATCTTTAAAAAAGTAACTAAGAAT---------------------AAC---TAA-TCA----------AACATAACATAAATAAC---------TAT-AATTATA-AAAA-------------------------------------GATAA-AACCCATT-AACAAAAA----------TTAA---TGA-AAAAAAATAAAAGTTCCTTAGGGATAACAG-CGTCATATCGTTT-TT-CAGAAAA-TA--CACAAACGATGTTTGCGACCTCGATG--TT-GAATTA-YRA--
>126340_Eupl
--TTCGA-C-TG-TTT-ACCAAAAACATAGCTAATAGAAAAAATTATTATTAGTGATGCCTGCTCAATGATTGAACAA-TAA-TAAAC-AAC---AAC-------------------------------------AATTAAATAGCCGCGGTAACACCTAACCGTGCAAAGGTAGCATAATAAATAGCCTACTAATTATAGGATAGAATGAAGGTAAAACGAAGACCCAACTGTCTCAAAA--CCCTAAA-TTTAAA-ATAGACTGTGTGTGTAAATCCACACTAAAACGGCAAGACGATCAGACCCTAAGAACTTTACCCAAAA---------------CTT-TAA-----------ATACAA-----------------------AA---------------------------------------------------------------AAG-TTTTAAGTTTCGTTGGGGCAACGATCTTTAAAAAAGTAACTAAGAAT---------------------AAC---TAA-TCA----------AACATAACATAAATAAC---------TAT-AATTATA-AAAA-------------------------------------GATAA-AACCCATT-AACAAAAA----------TTAA---TGA-AAAAAAATAAAAGTTCCTTAGGGATAACAG-CGTCATATCGTTT-TT-CAGAAAA-TA--CACAAACGATGTTTGCGACCTCGATG--TT-GAATTA------
>126341_Eupl
--TTCGA-C-TG-TTT-ACCAAAAACATAGCTAATAGAAAAAATTATTATTAGTGATGCCTGCTCAATGATTGAACAA-TAA-TAAAC-AAC---AAC-------------------------------------AATTAAATAGCCGCGGTAACACCTAACCGTGCAAAGGTAGCATAATAAATAGCCTACTAATTATAGGATAGAATGAAGGTAAAACGAAGACCCAACTGTCTCAAAA--CCCTAAA-TTTAAA-ATAGACTGTGTGTGTAAATCCACACTAAAATGGCAAGACGATCAGACCCTAAGAACTTTACCCAAAA---------------CTT-TAA-----------ATACAA-----------------------AA---------------------------------------------------------------AAG-TTTTAAGTTTCGTTGGGGCAACGATCTTTAAAAAAGTAACTAAGAAT---------------------AAC---TAA-TCA----------AACATAACATAAATAAC---------TAT-AATTATA-AAAA-------------------------------------GATAA-AACCCATT-AACAAAAA----------TTAA---TGA-AAAAAAATAAAAGTTCCTTAGGGATAACAG-CGTCATATCGTTT-TT-CAGAAAA-TA--CACAAACGATGTTTGCGACCTCGATG--TT-GAATTA-YRA--
>126346_Eupl
--TTCGA-C-TG-TTT-ACCAAAAACATAGCTAATAGAAAAAATTATTATTAGTGATGCCTGCTCAATGATTGAACAA-TAA-TAAAC-AAC---AAC-------------------------------------AATTAAATAGCCGCGGTAACACCTAACCGTGCAAAGGTAGCATAATAAATAGCCTACTAATTATAGGATAGAATGAAGGTAAAACGAAGACCCAACTGTCTCAAAA--CCCTAAA-TTTAAA-ATAGACTGTGTGTGTAAATCCACACTAAAACGGCAAGACGATCAGACCCTAAGAACTTTACCCAAAA---------------CTT-TAA-----------ATACAA-----------------------AA---------------------------------------------------------------AAG-TTTTAAGTTTCGTTGGGGCAACGATCTTTAAAAAAGTAACTAAGAAT---------------------AAC---TAA-TCA----------AACATAACATAAATAAC---------TAT-AATTATA-AAAA-------------------------------------GATAA-AACCCATT-AACAAAAA----------TTAA---TGA-AAAAAAATAAAAGTTCCTTAGGGATAACAG-CGTCATATCGTTT-TT-CAGAAAA-TA--CACAAACGATGTTTGCGACCTCGATG--TTGGAATTA-CRA--
>126299_Eupl
------------------CCAAAAACATAGCTAATAGAAACAATTATTATTAGTGATGCCTGCTCAATGGTTGAACAA-TAA-CAAAT-AAC---AAC-------------------------------------GACTAAATAGCCGCGGTAACACCTGACCGTGCAAAGGTAGCATAATAAACCGCCTACTAATTATAGGATAGAATGAAGGTAAAACGAAGACCCAACTGTCTCAAGA--CCCTAAA-TTTAAA-ATAGAATGTGTGTGCAAATCCACACTAAAACGGCAAGACGACCAGACCCTAAGAACTTTACCCAAAA---------------CTT---T-------------AAC------------------------CATTAAA----------------------------------------------------------AAG-TTCTAAGTTTCGTTGGGGCAACGATCTTTAAAAAAGTAACTAAGACT---------------------AAT---CAA-TCA-CA-------CAACACAT-----GAAC---------AAT--AATTCAAAACA-------------------------------------GATAA-AACCCATT-AATCTTAAAT--------TTAA---TGG-AAAAAAATAAAAGTTCCTTAGGGATAACAG-CGTTATATCGTTC-TT-TAGAAAA-TA--TTCAAACGATGTTTGCGACCTCGAT------------------
>126298_Eupl
------------------CCAAAAACATAGCTAATAGAAAAAATTATTATTGGTGATGCCTGCTCAATGGTTGAACAA-TAA-AGAAC-AAC---GAC-------------------------------------AACTAAATAGCTGCGGTAACACCTGACCGTACAAAGGTAGCATAATAAACAGCCTACTAATTATAGGATAGAATGAAGGTAAAACGAAGACCTAACTGTCTCAAAA--TCTTAAA-TTAAAA-ATAGAATGTGTGTGTAAATCCACACTAAAACGGCAAGACGACCAGACCCTAAGAACTTTACCTAAAA---------------CTT---T-------------AAA------------------------AATTAAA----------------------------------------------------------AAG-CTCTAAGTTTCGTTGGGGCAACGATCTTAAAAAAAGTAACTAAGATT---------------------AAC---CAA-TCA-CATAA----CAACAACTAC---CATC--------------ACTTTA-AATA-------------------------------------GATAA-AACCCATT-AAACTAAAAAA-------TTAA---TGA-AAAAAAATAAAAGTTCCTTAGGGATAACAG-CGTTATATCGTTC-TC-TAGATAA-TA--TTCAAACGATGTTTGCGACCTCGAT------------------
>126297_Eupl
------------------CCAAAAACATAGCTAATAGAAAAAATTATTATTGGTGATGCCTGCTCAATGGTTGAACAA-TAA-AGAAC-AAC---GAC-------------------------------------AACTAAATAGCTGCGGTAACACCTGACCGTACAAAGGTAGCATAATAAACAGCCTACTAATTATAGGATAGAATGAAGGTAAAACGAAGACCTAACTGTCTCAAAA--TCTTAAA-TTAAAA-ATAGAATGTGTGTGTAAATCCACACTAAAACGGCAAGACGACCAGACCCTAAGAACTTTACCTAAAA---------------CTT---T-------------AAA------------------------AATTAAA----------------------------------------------------------AAG-CTCTAAGTTTCGTTGGGGCAACGATCTTAAAAAAAGTAACTAAGATT---------------------AAC---CAA-TCA-CATAA----CAACAACTAC---CATC--------------ACTTTA-AATA-------------------------------------GATAA-AACCCATT-AAACTAAAAAA-------TTAA---TGA-AAAAAAATAAAAGTTCCTTAGGGATAACAG-CGTTATATCGTTC-TC-TAGATAA-TA--TTCAAACGATGTTTGCGACCTCGAT------------------
>126296_Eupl
-------------------CAAAAACATAGCTAATAGAAAAAATTATTATTGGTGATGCCTGCTCAATGGTTGAACAA-TAA-AGAAC-AAC---GAC-------------------------------------AACTAAATAGCTGCGGTAACACCTGACCGTACAAAGGTAGCATAATAAACAGCCTACTAATTATAGGATAGAATGAAGGTAAAACGAAGACCTAACTGTCTCAAAA--TCTTAAA-TTAAAA-ATAGAATGTGTGTGTAAATCCACACTAAAACGGCAAGACGACCAGACCCTAAGAACTTTACCTAAAA---------------CTT---T-------------AAA------------------------AATTAAA----------------------------------------------------------AAG-CTCTAAGTTTCGTTGGGGCAACGATCTTAAAAAAAGTAACTAAGATT---------------------AAC---CAA-TCA-CATAA----CAACAACTAC---CATC--------------ACTTTA-AATA-------------------------------------GATAA-AACCCATT-AAACTAAAAAA-------TTAA---TGA-AAAAAAATAAAAGTTCCTTAGGGATAACAG-CGTTATATCGTTC-TC-TAGATAA-TA--TTCAAACGATGTTTGCGACCTCGAT------------------
>126166_Eupl
-----------------A-CAAAAACATAGCTAATAGAAAAAATTATTATTGGTGATGCCTGCTCAATGGTTGAACAA-TAA-AGAAC-AAC---GAC-------------------------------------AACTAAATAGCTGCGGTAACACCTGACCGTACAAAGGTAGCATAATAAACAGCCTACTAATTATAGGATAGAATGAAGGTAAAACGAAGACCTAACTGTCTCAAAA--TCTTAAA-TTAAAA-ATAGAATGTGTGTGTAAATCCACACTAAAACGGCAAGACGACCAGACCCTAAGAACTTTACCTAAAA---------------CTT---T-------------AAA------------------------AATTAAA----------------------------------------------------------AAG-CTCTAAGTTTCGTTGGGGCAACGATCTTAAAAAAAGTAACTAAGATT---------------------AAC---CAA-TCA-CATAA----CAACAACTAC---CATC--------------ACTTTA-AATA-------------------------------------GATAA-AACCCATT-AAACTAAAAAA-------TTAA---TGA-AAAAAAATAAAAGTTCCTTAGGGATAACAG-CGTTATATCGTTC-TC-TAGATAA-TA--TTCAAACGATGTTTGCGACCTCGAT------------------
>126350_Eupl
-TTTCGA-C-TG-TTT-ACCAAAAACATAGCTAATAGAAAAAATTATTACTAGTGATGCCTGCTCAATGGTCGAACAA-TAA-CAAAC-AAC---AAC-------------------------------------GACTAAATAGCCGCGGTAACACCTGACCGTGCAAAGGTAGCATAATAAATCGCCTACTAATTATAGGATAGAATGAAGGTAAAACGAAGACCCAACTGTCTCAAGA--CCCCCAA-TTAAAA-ATAGAATGTGTGTGCAAATCCACACTAAAACGGCAAGACGACCAGACCCTAAGAACTTTACCCAAAA---------------CTT-CCA-----------CAACAA-----------------------CA---------------------------------------------------------------AAG-TCCTAAGTTTCGTTGGGGCAACGATCTTTAAAAAAGTAACTAAGATT---------------------CAC---CAA-TCA----------TAACACAAAACACAAAC---------AAT-GACTTCA-AACA-------------------------------------GATAA-AACCCACT-AATAAAACAA--------TTAA---TGG-AAAAAAATAAAAGTTCCTTAGGGATAACAG-CGTCATATCGTTC-TC-CAGAAAACTT--TTCAAACGATGTTTGCGACCTCGATG--TTGGAATTA------
>126164_Eupl
-TTTCGA-C-TG-TTT-ACCAAAAACATAGCTAATAGAAAAAATTATTACTAGTGATGCCTGCTCAATGGTCGAACAA-TAA-CAAAC-AAC---AAC-------------------------------------GACTAAATAGCCGCGGTAACACCTGACCGTGCAAAGGTAGCATAATAAATCGCCTACTAATTATAGGATAGAATGAAGGTAAAACGAAGACCCAACTGTCTCAAGA--CCCCCAA-TTAAAA-ATAGAATGTGTGTGCAAATCCACACTAAAACGGCAAGACGACCAGACCCTAAGAACTTTACCCAAAA---------------CTT---C-------------CAC------------------------AACCACA----------------------------------------------------------AAG-TCCTAAGTTTCGTTGGGGCAACGATCTTTAAAAAAGTAACTAAGATT---------------------CAC---CAA-TCA-CAA------CACAAAACAC---AAAC---------AAT-AACTTCA-AATA-------------------------------------GATAA-AACCCACT-AATAAAACAA--------TTAA---TGG-AAAAAAATAAAAGTTCCTTAGGGATAACAG-CGTCATATCGTTC-TC-CAGAAAACTT--TTCAAACGATGTTTGCGACCTCGAT------------------
>126163_Eupl
---TCGA-CTTG-TTT-ACCAAAAACATAGCTAATAGAAAAAATTATTACTAGTGATGCCTGCTCAATGGTCGAACAA-TAA-CAAAC-AAC---AAC-------------------------------------GACTAAATAGCCGCGGTAACACCTGACCGTGCAAAGGTAGCATAATAAATCGCCTACTAATTATAGGATAGAATGAAGGTAAAACGAAGACCCAACTGTCTCAAGA--CCCCCAA-TTAAAA-ATAGAATGTGTGTGCAAATCCACACTAAAACGGCAAGACGACCAGACCCTAAGAACTTTACCCAAAA---------------CTT---C-------------CAC------------------------AACCACA----------------------------------------------------------AAG-TCCTAAGTTTCGTTGGGGCAACGATCTTTAAAAAAGTAACTAAGATT---------------------CAC---CAA-TCA-CAA------CACAAAACAC---AAAC---------AAT-AACTTCA-AATA-------------------------------------GATAA-AACCCACT-AATAAAACAA--------TTAA---TGG-AAAAAAATAAAAGTTCCTTAGGGATAACAG-CGTCATATCGTTC-TC-CAGAAAACTT--TTCAAACGATGTTTGCGACCTCGATG---TGGAATT-A-----
>126162_Eupl
--TTCGA-C-TG-TTTTACCAAAAACATAGCTAATAGAAAAAATTATTACTAGTGATGCCTGCTCAATGGTCGAACAA-TAA-CAAAC-AAC---AAC-------------------------------------GACTAAATAGCCGCGGTAACACCTGACCGTGCAAAGGTAGCATAATAAATCGCCTACTAATTATAGGATAGAATGAAGGTAAAACGAAGACCCAACTGTCTCAAGA--CCCCCAA-TTAAAA-ATAGAATGTGTGTGCAAATCCACACTAAAACGGCAAGACGACCAGACCCTAAGAACTTTACCCAAAA---------------CTT---C-------------CAC------------------------AACCACA----------------------------------------------------------AAG-TCCTAAGTTTCGTTGGGGCAACGATCTTTAAAAAAGTAACTAAGATT---------------------CAC---CAA-TCA-CAA------CACAAAACAC---AAAC---------AAT-AACTTCA-AATA-------------------------------------GATAA-AACCCACT-AATAAAACAA--------TTAA---TGG-AAAAAAATAAAAGTTCCTTAGGGATAACAG-CGTCATATCGTTC-TC-CAGAAAACTT--TTCAAACGATGTTTGCGACCTCGAT------------------
>126165_Eupl
-TTTCGA-C-TG-TTT-ACCAAAAACATAGCTAATAGAAAAAATTATTACTAGTGATGCCTGCTCAATGGTCGAACAA-TAA-CAAAC-AAC---AAC-------------------------------------GACTAAATAGCCGCGGTAACACCTGACCGTGCAAAGGTAGCATAATAAATCGCCTACTAATTATAGGATAGAATGAAGGTAAAACGAAGACCCAACTGTCTCAAGA--CCCCCAA-TTAAAA-ATAGAATGTGTGTGCAAATCCACACTAAAACGGCAAGACGACCAGACCCTAAGAACTTTACCCAAAA---------------CTT---C-------------CAC------------------------AACCACA----------------------------------------------------------AAG-TCCTAAGTTTCGTTGGGGCAACGATCTTTAAAAAAGTAACTAAGATT---------------------CAC---CAA-TCA-CAA------CACAAAACAC---AAAC---------AAT-AACTTCA-AATA-------------------------------------GATAA-AACCCACT-AATAAAACAA--------TTAA---TGG-AAAAAAATAAAAGTTCCTTAGGGATAACAG-CGTCATATCGTTC-TC-CAGAAAACTT--TTCAAACGATGTTTGCGACCTCGATG---T-GAATT-AC----
>126168_Eupl
-TTTCGA-C-TG-TTT-ACCAAAAACATAGCTAATAGAAAAAATTATTACTAGTGATGCCTGCTCAATGGTCGAACAA-TAA-CAAAC-AAC---AAC-------------------------------------GACTAAATAGCCGCGGTAACACCTGACCGTGCAAAGGTAGCATAATAAATCGCCTACTAATTATAGGATAGAATGAAGGTAAAACGAAGACCCAACTGTCTCAAGA--CCCCCAA-TTAAAA-ATAGAATGTGTGTGCAAATCCACACTAAAACGGCAAGACGACCAGACCCTAAGAACTTTACCCAAAA---------------CTT---C-------------CAC------------------------AACCACA----------------------------------------------------------AAG-TCCTAAGTTTCGTTGGGGCAACGATCTTTAAAAAAGTAACTAAGATT---------------------CAC---CAA-TCA-CAA------CACAAAACAC---AAAC---------AAT-AACTTCA-AATA-------------------------------------GATAA-AACCCACT-AATAAAACAA--------TTAA---TGG-AAAAAAATAAAAGTTCCTTAGGGATAACAG-CGTCATATCGTTC-TC-CAGAAAACTT--TTCAAACGATGTTTGCGACCTCGAT------------------
>126123_Eupl
--TTCGA-C-TGTTTT-ACCAAAAACATAGCTAATAGAAAAAATTATTACTAGTGATGCCTGCTCAATGGTCGAACAA-TAA-CAAAC-AAC---AAC-------------------------------------GACTAAATAGCCGCGGTAACACCTGACCGTGCAAAGGTAGCATAATAAATCGCCTACTAATTATAGGATAGAATGAAGGTAAAACGAAGACCCAACTGTCTCAAGA--CCCCCAA-TTAAAA-ATAGAATGTGTGTGCAAATCCACACTAAAACGGCAAGACGACCAGACCCTAAGAACTTTACCCAAAA---------------CTT---C-------------CAC------------------------AACAACA----------------------------------------------------------AAG-TCCTAAGTTTCGTTGGGGCAACGATCTTTAAAAAAGTAACTAAGATT---------------------CAC---CAA-TCA-TAA------CACAAAACAC---AAAC---------AAT-GACTTCA-AACA-------------------------------------GATAA-AACCCACT-AATAAAACAA--------TTAA---TGG-AAAAAAATAAAAGTTCCTTAGGGATAACAG-CGTCATATCGTTC-TC-CAGAAAACTT--TTCAAACGATGTTTGCGACCTCGATG---TGGAATT-ACRA--
>126122_Eupl
--TTCGA-C-TG--TT-ACCAAAAACATAGCTAATAGAAAAAATTATTACTAGTGATGCCTGCTCAATGGTCGAACAA-TAA-CAAAC-AAC---AAC-------------------------------------GACTAAATAGCCGCGGTAACACCTGACCGTGCAAAGGTAGCATAATAAATCGCCTACTAATTATAGGATAGAATGAAGGTAAAACGAAGACCCAACTGTCTCAAGA--CCCCCAA-TTAAAA-ATAGAATGTGTGTGCAAATCCACACTAAAACGGCAAGACGACCAGACCCTAAGAACTTTACCCAAAA---------------CTT---C-------------CAC------------------------AACAATA----------------------------------------------------------AAG-TCCTAAGTTTCGTTGGGGCAACGATCTTTAAAAAAGTAACTAAGATT---------------------CAC---CAA-TCA-TAA------CACAAAACAC---AAAC---------AAT-GACTTCA-AACA-------------------------------------GATAA-AACCCACT-AATAAAACAA--------TTAA---TGG-AAAAAAATAAAAGTTCCTTAGGGATAACAG-CGTCATATCGTTC-TC-CAGAAAACTT--TTCAAACGATGTTTGCGACCTCGATG--TTGGAATT-ACRA--
>Atlantisella_sp
--------C-TG-TTT-ACCAAAAACATAGCTAATAGAAAAAATTATTATTAGTGATGCCTGCTCAATGGTTGAACAA-TAA-CAAAT-AAC---AAC-------------------------------------GACTAAATAGCCGCGGTAACACCTGACCGTGCAAAGGTAGCATAATAAACCGCCTACTAATTATAGGATAGAATGAAGGTAAAACGAAGACCCAACTGTCTCAAGA--TCCTAAA-TTAAAA-ATAGAATGTGTGTGCAAATCCACACTAAAACGGCAAGACGACTAGACCCTAAGAACTTTACCTAAAA---------------CTT---T-------------AAC------------------------TAACAAA----------------------------------------------------------AAG-TTCTAAGTTTCGTTGGGGCAACGATCTTTAAAAAAGTAACTAAGACT---------------------AAC---CAA-TCA----------CACAACACAC-T-AAT----------AAT-AAATTTA-AACA-------------------------------------GATAA-AACCCATT-AATTCAAAAT--------TTAA---TGG-AAAAAAATAAAAGTTCCTTAGGGATAACAG-CGTTATATCGTTC-TT-TAGAAAA-TA--TTCAGACGATGTTTGCGACCTCGATG--T--------------
>Docosaccus_maculatus
-------------------CAAAA-CATAGCTAATAGAAAAAGTTATTATTAGTGATGCCTGCTCAATGGTTGAATAA-TAA-CAAAT-AAC---AAC-------------------------------------GACTAAATAGCCGCGGTAACACCTGACCGTGCAAAGGTAGCATAATAAACCGCCTACTAATTATAGGATAGAATGAAGGTAAAACGAAGACCCAACTGTCTCAAGA--CCCTAAAATTAAAA-ATAGAATGTGTGTGCAAATCCACACTAAAACGGCAAGACGACCAGACCCTAAGAACTTTACCCAAAA---------------CTT---T-------------AGC------------------------CACTTAA----------------------------------------------------------AAG-TTATAAGTTTCGTTGGGGCAACGATCTTTAAAACAGTAACTAAGACT---------------------AAT---CAA-TCA----------CACAACATAT-T-AACA---------AAT-AACTTCA-AACA-------------------------------------GATAA-AACCCATT-AAGGAAAAAC--------TTAA---TGA-AAAAAAATAAAAGTTCCTTAGGGATAACAG-CGTCATATCGTTC-TT-TAGAAAA-TA--TTCAAACGATGTTTGCGACCT----------------------
>Walteria_leuckarti
-----GA-C-TG-TTT-ACCAAAAACATAGCTAATAGAAAAAATTATTAATAGTGATGCCTGCTCAATGGTTGAACAA-TAA-CAAAT-AAC---AAC-------------------------------------AACTAAATAGCCGCGGTAACACCTGACCGTGCAAAGGTAGCATAATAAACCGCCTACTAATTATAGGATAGAATGAAGGTAAAACGAAGACCCAACTGTCTCAAAA--CCCCAAA-TTAAAA-ATAGAATGTGTGTGCAAATCCACACTAAAACGGCAAGACGACTAGACCCTAAGAACTTTACCTAAAA---------------CTT---T-----------AAAA-------------------------AAAAATA----------------------------------------------------------AAG-TTATAAGTTTCGTTGGGGCAACGATCTTTAAAAAAGTAACTAAGATT---------------------AAC---CAA-TCA-CAA------CACAA-ACAA-TAAAC----------AAT-AACTTCA-AACA-------------------------------------GATAA-AACCCACT-AAATAAAAAA--------TTAA---TGG-AAAAAAATAAAAGTTCCTTAGGGATAACAG-CGTTATATCGTTT-TT-TAGAAAA-TA--TTCAAACGATGTTTGCGACCTCGATG--TT-GAATT-ATA---
>126020_Eupl
---------------T-ACCAAAAACATAGCTAATAGAAAAAATTATTAATAGTGATGCCTGCTCAATGGTTGAACAA-TAA-CAAAT-AAC---AAC-------------------------------------AACTAAATAGCCGCGGTAACACCTGACCGTGCAAAGGTAGCATAATAAACCGCCTACTAATTATAGGATAGAATGAAGGTAAAACGAAGACCCAACTGTCTCAAAA--CCCCAAA-TTAAAA-ATAGAATGTGTGTGCAAATCCACACTAAAACGGCAAGACGACTAGACCCTAAGAACTTTACCTAAAA---------------CTT---T-----------AAAA-------------------------AAAAATA----------------------------------------------------------AAG-TTATAAGTTTCGTTGGGGCAACGATCTTTAAAAAAGTAACTAAGATT---------------------AAC---CAA-TCA-CAA------CACAA-ACAA-TAAAC----------AAT-AACTTCA-AACA-------------------------------------GATAA-AACCCACT-AAATAAAAAA--------TTAA---TGG-AAAAAAATAAAAGTTCCTTAGGGATAACAG-CGTTATATCGTTT-TT-TAGAAAA-TA--TTCAAACGATGTTTGCGACCTCGATG--TT-GAATT-A-----
>126324_Eupl
--TTCGA-C-TG-TTT-ACCAAAAACATAGCTAATAGAAAAAATTATTAATAGTGATGCCTGCTCAATGGTTGAACAA-TAA-CAAAT-AAC---AAC-------------------------------------AACTAAATAGCCGCGGTAACACCTGACCGTGCAAAGGTAGCATAATAAACCGCCTACTAATTATAGGATAGAATGAAGGTAAAACGAAGACCCAACTGTCTCAAAA--CCCCAAA-TTAAAA-ATAGAATGTGTGTGCAAATCCACACTAAAACGGCAAGACGACTAGACCCTAAGAACTTTACCTAAAA---------------CTT-TAA-----------AAAAAAA----------------------TA---------------------------------------------------------------AAG-TTATAAGTTTCGTTGGGGCAACGATCTTTAAAAAAGTAACTAAGATT---------------------AAC---CAA-TCA----------CAACACAAACAATAAAC---------AAT-AACTTCA-AACA-------------------------------------GATAA-AACCCACT-AAATAAAAAA--------TTAA---TGG-AAAAAAATAAAAGTTCCTTAGGGATAACAG-CGTTATATCGTTT-TT-TAGAAAA-TA--TTCAAACGATGTTTGCGACCTCGATG--TT-GAATT-A-----
>126023_Eupl
---------------T-ACCAAAAACATAGCTAATAGAAAAAATTATTAATAGTGATGCCTGCTCAATGGTTGAACAA-TAA-CAAAT-AAC---AAC-------------------------------------AACTAAATAGCCGCGGTAACACCTGACCGTGCAAAGGTAGCATAATAAACCGCCTACTAATTATAGGATAGAATGAAGGTAAAACGAAGACCCAACTGTCTCAAAA--CCCCAAA-TTAAAA-ATAGAATGTGTGTGCAAATCCACACTAAAACGGCAAGACGACTAGACCCTAAGAACTTTACCTAAAA---------------CTT---T-----------AAAA-------------------------AAAAATA----------------------------------------------------------AAG-TTATAAGTTTCGTTGGGGCAACGATCTTTAAAAAAGTAACTAAGATT---------------------AAC---CAA-TCA-CAA------CACAA-ACAA-TAAAC----------AAT-AACTTCA-AACA-------------------------------------GATAA-AACCCACT-AAATAAAAAA--------TTAA---TGG-AAAAAAATAAAAGTTCCTTAGGGATAACAG-CGTTATATCGTTT-TT-TAGAAAA-TA--TTCAAACGATGTTTGCGACCTCGATG--T--------------
>Hertwigia_sp
-------------------CAAAAACATAGCCAATAGAAAAAATTATTAAGGGTGATGCCTGCTCAATGGTTGAACAA-TAA-CAAAC-AAC---AAC-------------------------------------GACTAAATAGCTGCGGTAACACCTGACCGTACAAAGGTAGCATAATAAACAGCCTACTAATTATAGGATAGAATGAAGGTAAAACGAAGACCCAACTGTCTCAAGA--CCCTAAA-TCTAAA-ATAGAATGTGTGTGCAAATCCACACCAAAACGGCAAGACGACCAGACCCTAAGAACTTTACTCAAAA---------------CTT-AAT-----------GAAA-------------------------AAAAAAT----------------------------------------------------------AAG-TTTTAAGTTTCGTTGGGGCAACGATCTTTAAAAAAGTAACTAAGATT---------------------ATC---CAA-TCA-CAAA-----CAAAA-AGAA-AAAAAGC--------AAT-A-CCTAT-AACA-------------------------------------GATAA-CACCCATT-AAAAACAACT--------TTAA---TGA-AAAAAAATAAAAGTTCCTTAGGGATAACAG-CGTTATATCGTTC-TC-CAGAAAAATA--TTCAAACGATGTTTGCGACCTCGATG-----------------
>Saccocalyx_sp
--------C-TG-TTT-ACCAAAAACATAGCCAATAGAAAAAATTATTAATGGTGATGCCTGCTCAATGGTTGAACAA-TAA-CAAAC-AAC---AAC-------------------------------------AACTAAATAGCTGCGGTAACACCTGACCGTACAAAGGTAGCATAATAAACAGCCTACTAATTATAGGATAGAATGAAGGTAAAACGAAGACCCAACTGTCTCAAGA--CCCTAAG-TCTAAA-ATAGAATGTGTGTGCAAATCCACACTAAAACGGCAAGACGACCAGACCCTAAGAACTTTACCCAAAA---------------CTT-AAT-----------AAAA-------------------------AAAATAT----------------------------------------------------------AAG-TTCTAAGTTTCGTTGGGGCAACGATCTTTAAAAAAGTAACTAAGATT---------------------ATT---TAA-TCA-AAAAA----TACCACACAC-AAAAC----------CAT-A-CTTTA-AACA-------------------------------------GATAA-CACCCATT-AAAAAATAAT--------TTAA---TGA-AAAAAAATAAAAGTTCCTTAGGGATAACAG-CGTTATATCGTTT-TC-TAGAAAAATA--TTCAAACGATGTTTGCGACCTCGATG--TT-GAATT-A-----
>126026_Eupl
-------------------CAAAAACATAGCCAATAGAAAAAATTATTAATGGTGATGCCTGCTCAATGGTTGAACAA-TAA-CAAAC-AAC---AAC-------------------------------------AACTAAATAGCTGCGGTAACACCTGACCGTACAAAGGTAGCATAATAAACAGCCTACTAATTATAGGATAGAATGAAGGTAAAACGAAGACCCAACTGTCTCAAGA--CCCTAAG-TCTAAA-ATAGAATGTGTGTGCAAATCCACACTAAAACGGCAAGACGACCAGACCCTAAGAACTTTACCCAAAA---------------CTT-AAT-----------AAAA-------------------------AAAATAT----------------------------------------------------------AAG-TTCTAAGTTTCGTTGGGGCAACGATCTTTAAAAAAGTAACTAAGATT---------------------ATT---TAA-TCA-AAAAA----CACAACACAC-AAAAC----------AAT-A-CTTTA-AACA-------------------------------------GATAA-CACCCATT-AAAAAATAAT--------TTAA---TGA-AAAAAAATAAAAGTTCCTTAGGGATAACAG-CGTTATATCGTTC-TC-TAGAAAAATA--TTCAAACGATGTTTGCGACCTCGATG--T--------------
>126321_Eupl
--TTCGA-C-TG-TTT-ACCAAAAACATAGCCAATAGAAAAAATTATTAAGGGTGATGCCTGCTCAATGGTTGAACAA-TAA-CAAAC-AAC---AAC-------------------------------------AACTAAATAGCTGCGGTAACACCTGACCGTACAAAGGTAGCATAATAAACAGCCTACTAATTATAGGATAGAATGAAGGTAAAACGAAGACCCAACTGTCTCAAGA--CCCTAAG-TCTAAA-ATAGAATGTGTGTGCAAATCCACACCAAAACGGCAAGACGACCAGACCCTAAGAACTTTACCCAAAA---------------CTT-AAT-----------AAAA-------------------------AAAATAT----------------------------------------------------------AAG-TTCTAAGTTTCGTTGGGGCAACGATCTTTAAAAAAGTAACTAAGATT---------------------ATT---TAA-TCA-AAAAA----CAAACCACAC-AACAAAC--------AAT-ACCTTAA--ACA-------------------------------------GATAA-CACCCATT-AAAAAATAAT--------TTAA---TGA-AAAAAAATAAAAGTTCCTTAGGGATAACAG-CGTTATATCGTTC-TC-TAGAAAAATA--TTCAAACGATGTTTGCGACCTCGATG--TTGGAATTA-YRA--
>126322_Eupl
--TTCGA-C-TG-TTT-ACCAAAAACATAGCCAATAGAAAAAATTATTAAGGGTGATGCCTGCTCAATGGTTGAACAA-TAA-CAAAC-AAC---AAC-------------------------------------AACTAAATAGCTGCGGTAACACCTGACCGTACAAAGGTAGCATAATAAACAGCCTACTAATTATAGGATAGAATGAAGGTAAAACGAAGACCCAACTGTCTCAAGA--CCCTAAG-TCTAAA-ATAGAATGTGTGTGCAAATCCACACCAAAACGGCAAGACGACCAGACCCTAAGAACTTTACCCAAAA---------------CTT-AAT-----------AAAA-------------------------AAAATAT----------------------------------------------------------AAG-TTCTAAGTTTCGTTGGGGCAACGATCTTTAAAAAAGTAACTAAGATT---------------------ATT---TAA-TCA-AAAAA----CAAACCACAC-AACAAAC--------AAT-ACCTTAA--ACA-------------------------------------GATAA-CACCCATT-AAAAAATAAT--------TTAA---TGA-AAAAAAATAAAAGTTCCTTAGGGATAACAG-CGTTATATCGTTC-TC-TAGAAAAATA--TTCAAACGATGTTTGCGACCTCGATG--TT-GAATTA-CRA--
>126323_Eupl
----CGA-C-TG-TTT-ACCAAAAACATAGCCAATAGAAAAAATTATTAAGGGTGATGCCTGCTCAATGGTTGAACAA-TAA-CAAAC-AAC---AAC-------------------------------------AACTAAATAGCTGCGGTAACACCTGACCGTACAAAGGTAGCATAATAAACAGCCTACTAATTATAGGATAGAATGAAGGTAAAACGAAGACCCAACTGTCTCAAGA--CCCTAAG-TCTAAA-ATAGAATGTGTGTGCAAATCCACACCAAAACGGCAAGACGACCAGACCCTAAGAACTTTACCCAAAA---------------CTT-AAT-----------AAAA-------------------------AAAATAT----------------------------------------------------------AAG-TTCTAAGTTTCGTTGGGGCAACGATCTTTAAAAAAGTAACTAAGATT---------------------ATT---TAA-TCA-AAAAA----CAAACCACAC-AACAAAC--------AAT-ACCTTAA--ACA-------------------------------------GATAA-CACCCATT-AAAAAATAAT--------TTAA---TGA-AAAAAAATAAAAGTTCCTTAGGGATAACAG-CGTTATATCGTTC-TC-TAGAAAAATA--TTCAAACGATGTTTGCGACCTCGATG--TTGGAATTA------
>126029_Eupl
-----GA-C-TG-TTT-ACCAAAAACATAGCCAATAGAAAAAATTATTAAGGGTGATGCCTGCTCAATGGTTGAACAA-TAA-CAAAC-AAC---AAC-------------------------------------AACTAAATAGCTGCGGTAACACCTGACCGTACAAAGGTAGCATAATAAACAGCCTACTAATTATAGGATAGAATGAAGGTAAAACGAAGACCCAACTGTCTCAAGA--CCCTAAG-TCTAAA-ATAGAATGTGTGTGCAAATCCACACCAAAACGGCAAGACGACCAGACCCTAAGAACTTTACCCAAAA---------------CTT-AAT-----------AAAA-------------------------AAAATAT----------------------------------------------------------AAG-TTCTAAGTTTCGTTGGGGCAACGATCTTTAAAAAAGTAACTAAGATT---------------------ATT---TAA-TCA-AAAAA----CAAACCACAC-AACAAAC--------AAT-ACCTTAA--ACA-------------------------------------GATAA-CACCCATT-AAAAAACAAT--------TTAA---TGA-AAAAAAATAAAAGTTCCTTAGGGATAACAG-CGTTATATCGTTC-TC-TAGAAAAATA--TTCAAACGATGTTTGCGACCTCGATG--T--------------
>126012_Eupl
-----GATC-TG-TTT-ACCAAAAACATAGCCAATAGAAAAAATTATTAAGGGTGATGCCTGCTCAATGGTTGAACAA-TAA-CAAAC-AAC---AAC-------------------------------------AACTAAATAGCTGCGGTAACACCTGACCGTACAAAGGTAGCATAATAAACAGCCTACTAATTATAGGATAGAATGAAGGTAAAACGAAGACCCAACTGTCTCAAGA--CCCTAAG-TCTAAA-ATAGAATGTGTGTGCAAATCCACACCAAAACGGCAAGACGACCAGACCCTAAGAACTTTACCCAAAA---------------CTT-AAT-----------AAAA-------------------------AAAATAT----------------------------------------------------------AAG-TTCTAAGTTTCGTTGGGGCAACGATCTTTAAAAAAGTAACTAAGATT---------------------ATT---TAA-TCA-AAAAA----CAAACCACAC-AACAAAC--------AAT-ACCTTAA--ACA-------------------------------------GATAA-CACCCATT-AAAAAATAAT--------TTAA---TGA-AAAAAAATAAAAGTTCCTTAGGGATAACAG-CGTTATATCGTTC-TC-TAGAAAAATA--TTCAAACGATGTTTGCGACCTCGATG--T--------------
>Rhabdopectella_tintinnus
---TCGA-C-TG-TTT-ACCAAAAACATAGCTAATAGAAAATATTATTATTAGTGATGCCTGCTCAATGATTGAACAA-TAA-CAAAT-AAC---AAC-------------------------------------AATTAAATAGCCGCGGTAACACCTGACCGTGCAAAGGTAGCATAATAAATAGCCTACTAATTATAGGATAGAATGAAGGTAAAACGAAGACCTAACTGTCTCAAGA--CCCTAAA-TTTAAA-ATAGAATGTGTGTGTAAATCCACACTAAAACGGCAAGACGATTAGACCCTAAGAACTTTACCCAAAG---------------CTT---T-----------TAA--------------------------CACAAAA----------------------------------------------------------AAG-CTTTAAGTTTCGTTGGGGCAACGATCTTTAAAAAAGTAACTAAGAAT---------------------AAT---TAA-TCA-TAC------AACAACACAA-TTAAAT---------AAT-AATTTTA-AAAA-------------------------------------GATAA-TACCCATT-AAACAAAAA---------TTAA---TGA-AAAAAAATAAAAGTTCCTTAGGGATAACAG-CGTCATATCGTTC-TT-TAGAAAA-TA--CCCAAACGATGTTTGCGACCTCGAT------------------
>Bolosominae_ngen
--------------------------------------------------TAGTGATGCCTGCTC-ATGATTGAACAA-TAA-CAATT-AAC---AAC-------------------------------------AATTAAATAGCCGCGGTAACACCTGACCGTGCAAAGGTAGCATAATAAATAGCCTACTAATTATAGGATGGAATGAAGGTAAAACGAAGACCTAACTGTCTCAAGA--CCCTAAA-TTTAAA-ATAGAATGTGTGTGTAAATCCACACTAAAACGGCAAGACGATTAGACCCTAAGAACTTTACCCAAAA---------------CTT---T-----------TAA--------------------------CACAAAA----------------------------------------------------------AAG-TTTTAAGTTTCGTTGGGGCAACGATCTTTAAAAAAGTAACTAAGAAT---------------------AAC---TAA-TCA-CAT------AACAACACAA-CAAAAA---------AAT-AATTTTA-AAAA-------------------------------------GATAA-TACCCATT-AATGAAAAAAA-------TTAA---TGA-AAAAAAATAAAAGTTCCTTAGGGATAACAG-CGTCATATCGTCT-----------------------------------------------------------
>126030_Eupl
-------------TTT-AC-AAAAACATAGCTAATAGAAAAAATTATTATTAGTGATGCCTGCTCAATGATTGAACAA-TAA-CAAAC-AAC---AAC-------------------------------------AATTAAATAGCCGCGGTAACACCTGACCGTGCAAAGGTAGCATAATAAATAGCCTACTAATTATAGGATAGAATGAAGGTAAAACGAAGACCCAACTGTCTCAAGA--CCCTAAA-TTTAAA-ATAGAATGTGTGTGTAAATCCACACTAAAACGGCAAGACGATTAGACCCTAAGAACTTTACCCAAAG---------------CTT---T------------AAA-------------------------CACTAAA----------------------------------------------------------AAG-CTCTAAGTTTCGTTGGGGCAACGATCTTTAAAAAAGTAACTAAGAAT---------------------AAT---CAA-TCA---T------AAAACAATAC-AACTAG--------CTAT-AACTTCA-AAAA-------------------------------------GATAA-AACCCATT-AAAAAAAATAAAA-----TTAA---TGA-AAAAAAATAAAAGTTCCTTAGGGATAACAG-CGTCATATCGTTC-TT-TAGAAAA-TA--CCCAAACGATGTTTGCGACCTCGATG--T--------------
>126031_Eupl
--------------TT-AC-AAAAACATAGCTAATAGAAAAAATTATTATTAGTGATGCCTGCTCAATGATTGAACAA-TAA-CAAAC-AAC---AAC-------------------------------------AATTAAATAGCCGCGGTAACACCTGACCGTGCAAAGGTAGCATAATAAATAGCCTACTAATTATAGGATAGAATGAAGGTAAAACGAAGACCCAACTGTCTCAAGA--CCCTAAA-TTTAAA-ATAGAATGTGTGTGTAAATCCACACTAAAACGGCAAGACGATTAGACCCTAAGAACTTTACCCAAAG---------------CTT---T------------AAA-------------------------CACTAAA----------------------------------------------------------AAG-CTCTAAGTTTCGTTGGGGCAACGATCTTTAAAAAAGTAACTAAGAAT---------------------AAT---CAA-TCA---T------AAAACAATAC-AACTAG--------CTAT-AACTTCA-AAAA-------------------------------------GATAA-AACCCATT-AAAAAAAATAAAA-----TTAA---TGA-AAAAAAATAAAAGTTCCTTAGGGATAACAG-CGTCATATCGTTC-TT-TAAAAAA-TA--CCCAAACGATGTTTGCGACCTCGAT------------------
>126032_Eupl
-------------TTT-ACCAAAAACATAGCTAATAGAAAAAATTATTATTAGTGATGCCTGCTCAATGATTGAACAA-TAA-CAAAC-AAC---AAC-------------------------------------AATTAAATAGCCGCGGTAACACCTGACCGTGCAAAGGTAGCATAATAAATAGCCTACTAATTATAGGATAGAATGAAGGTAAAACGAAGACCCAACTGTCTCAAGA--CCCTAAA-TTTAAA-ATAGAATGTGTGTGTAAATCCACACTAAAACGGCAAGACGATTAGACCCTAAGAACTTTACCCAAAG---------------CTT---T------------AAA-------------------------CACTAAA----------------------------------------------------------AAG-CTCTAAGTTTCGTTGGGGCAACGATCTTTAAAAAAGTAACTAAGAAT---------------------AAT---CAA-TCA---T------AAAACAATAC-AACTAG--------CTAT-AACTTCA-AAAA-------------------------------------GATAA-AACCCATT-AAAAAAAATAAAA-----TTAA---TGA-AAAAAAATAAAAGTTCCTTAGGGATAACAG-CGTCATATCGTTC-TT-TAGAAAA-TA--CCCAAACGATGTTTGCGACCTCGATG--T--------------
>126033_Eupl
---------------T-ACCAAAAACATAGCTAATAGAAAAAATTATTATTAGTGATGCCTGCTCAATGATTGAACAA-TAA-CAAAC-AAC---AAC-------------------------------------AATTAAATAGCCGCGGTAACACCTGACCGTGCAAAGGTAGCATAATAAATAGCCTACTAATTATAGGATAGAATGAAGGTAAAACGAAGACCCAACTGTCTCAAGA--CCCTAAA-TTTAAA-ATAGAATGTGTGTGTAAATCCACACTAAAACGGCAAGACGATTAGACCCTAAGAACTTTACCCAAAG---------------CTT---T------------AAA-------------------------CACTAAA----------------------------------------------------------AAG-CTCTAAGTTTCGTTGGGGCAACGATCTTTAAAAAAGTAACTAAGAAT---------------------AAT---CAA-TCA---T------AAAACAATAC-AACTAG--------CTAT-AACTTCA-AAAA-------------------------------------GATAA-AACCCATT-AAAAAAAATAAAA-----TTAA---TGA-AAAAAAATAAAAGTTCCTTAGGGATAACAG-CGTCATATCGTTC-TT-TAGAAAA-TA--CCCAAACGATGTTTGCGACCTCGATG--TT-GAATT-AC----
>126034_Eupl
------------------CCAAAAACATAGCTAATAGAAAAAATTATTATTAGTGATGCCTGCTCAATGATTGAACAA-TAA-CAAAT-AAC---AAC-------------------------------------AATTAAATAGCCGCGGTAACACCTGACCGTGCAAAGGTAGCATAATAAATAGCCTACTAATTATAGGATAGAATGAAGGTAAAACGAAGACCCAACTGTCTCAAGA--CCCTAAA-TTTAAA-ATAGAATGTGTGTGTAAATCCACACTAAAACGGCAAGACGATTAGACCCTAAGAACTTTACCTAAAG---------------CTT---T------------AAA-------------------------CACTAAA----------------------------------------------------------AAG-CTCTAAGTTTCGTTGGGGCAACGATCTTTAAAAAAGTAACTAAGAAT---------------------AAT---TAA-TCA---C------AAAACAACAC-AACAAG--------CTAT-AACTTCA-AAAA-------------------------------------GATAA-AACCCATT-AAAAAAAATAAAA-----TTAA---TGA-AAAAAAATAAAAGTTCCTTAGGGATAACAG-CGTCATATCGTTC-TA-TAGAAAA-TA--CCCAAACGATGTTTGCGACCTCGAT------------------
>126035_Eupl
---------------T-ACCAAAAACATAGCTAATAGAACAAATTATTATTAGTGATGCCTGCTCAATGATTGAACAA-TAA-CTAAT-AAC---AAC-------------------------------------AATTAAATAGCCGCGGTAACACCTGACCGTGCAAAGGTAGCATAATAAATAGCCTACTAATTATAGGATAGAATGAAGGTAAAACGAAGACCCAACTGTCTCAAGA--CCCTAAA-TTTAAA-ATAGAATGTGTGTGTAAATCCACACCAAAACGGCAAGACGATCAGACCCTAAGAACTTTACCCAAAG---------------CTT---C------------AAA-------------------------CAATAAA-----------------------------------------------------------AG-CTCTAAGTTTCGTTGGGGCAACGATCTTTAAAAAAGTAACTAAGAAT---------------------AAT---TAA-TCA---C------ACAACAACAC-AACTAA--------CCAT-AATTTAA-AAA--------------------------------------GATAA-AACCCATT-AA-CAA--TAAA------TTAA---TGA-AAAAAAATAAAAGTTCCTTAGGGATAACAG-CGTCATATCGTTT-TT-CAGAAAA-TA--CACAAACGATGTTTGCGACCTCGATG--TT-GAATT-AC----
>126121_Eupl
--TTCGA-C-TG-TTT-ACCAAAAACATAGCTAATAGAAAAAATTATTATTAGTGATGCCTGCTCAATGATTGAACAA-TAA-TAAAC-AAC---AAC-------------------------------------AATTAAATAGCCGCGGTAACACCTAACCGTGCAAAGGTAGCATAATAAATAGCCTACTAATTATAGGATAGAATGAAGGTAAAACGAAGACCCAACTGTCTCAAAA--CCCTAAA-TTTAAA-ATAGACTGTGTGTGTAAATCCACACTAAAACGGCAAGACGATCAGACCCTAAGAACTTTACCCAAAA---------------CTT---T------------AAA-------------------------TACAAAA----------------------------------------------------------AAG-TTTTAAGTTTCGTTGGGGCAACGATCTTTAAAAAAGTAACTAAGAAT---------------------AAC---TAA-TCA-AACA-----TAACATAAAT-AACTAT---------AAT-TATAAAA-A----------------------------------------GATAA-AACCCATT-AA-CAA---AAA------TTAA---TGA-AAAAAAATAAAAGTTCCTTAGGGATAACAG-CGTCATATCGTTT-TT-CAGAAAA-TA--CACAAACGATGTTTGCGACCTCGATG--TT-GAATT-A-----
>126124_Eupl
---TCGA-C-TG-TTT-ACCAAAAACATAGCTAATAGAAAAAATTATTATTAGTGATGCCTGCTCAATGATTGAACAA-TAA-CAAAC-AAC---AAC-------------------------------------AATTAAATAGCCGCGGTAACACTTGACCGTGCAAAGGTAGCATAATAAATAGCCTACTAATTATAGGATAGAATGAAGGTAAAACGAAGACCCAACTGTCTCAAGA--CCCTAAA-TTTAAA-ATAGAATGTGTGTGTAAATCCACACTAAAACGGCAAGACGATTAGACCCTAAGAACTTTACCCAAAG---------------CTT---T------------AAA-------------------------TACAATA----------------------------------------------------------AAG-CTCTAAGTTTCGTTGGGGCAACGATCTTTAAAAAAGTAACTAAGAAT---------------------AAC---TAA-TCA----------TACAACAAAA-ACTAAC----------AT-AATTTTA-AAAA-------------------------------------GATAA-AACCCATT-AA-CAA--TAAAA-----TTAA---TGA-AAAAAAATAAAAGTTCCTTAGGGATAACAG-CGTCATATCGTCT----CAGA---------------------------------------------------
>126306_Eupl
--TTCGA-C-TG-TTT-ACCAAAAACATAGCTAATAGAAAAAATTATTATTAGTGATGCCTGCTCAATGATTGAACAA-TAA-CAAAC-AAC---AAC-------------------------------------AATTAAATAGCCGCGGTAACACCTGACCGTGCAAAGGTAGCATAATAAATAGCCTACTAATTATAGGATAGAATGAAGGTAAAACGAAGACCCAACTGTCTCAAGA--CCCTAAA-TTTAAA-ATAGAATGTGTGTGTAAATCCACACTAAAACGGCAAGACGATTAGACCCTAAGAACTTTACCCAAAG---------------CTT-TAA-----------ACTCCC-----------------------AA---------------------------------------------------------------AAG-CTTTAAGTTTCGTTGGGGCAACGATCTTTAAAAAAGTAACTAAGAAT---------------------ATT---CAA-TCA----------TACAACAACAACTAAAA---------AAT-AATTATA-AAAA-------------------------------------GATAA-AACCCATT-AACCAAAAAA--------TTAA---TGA-AAAAAAATAAAAGTTCCTTAGGGATAACAG-CGTCATATCGTTT-TT-CAGAAAA-TA--CCCAAACGATGTTTGCGACCTCGATG--TT-GAATT-ACRA--
>126125_Eupl
--TTCGA-C-TGTTTT-ACCAAAAACATAGCTAATAGAAAAAATTATTGCTAGTGATGCCTGCTCAATGATTGAACAA-TAA-CAAAT-AAC---AAC-------------------------------------AATTAAATAGCCGCGGTAACACCTGACCGTGCAAAGGTAGCATAATAAATCGCCTACTAATTATAGGATAGAATGAAGGTAAAACGAAGACCTAACTGTCTCAAGA--CCCTAAA-TTTAAA-ATAGAATGTGTGTGTAAATCCACACTAAAACGGCAAGACGATTAGACCCTAAGAACTTTACCCAAAG---------------CTT---T------------AAA-------------------------CTTTCAA----------------------------------------------------------AAG-CTTTAAGTTTCGTTGGGGCAACGATCTTTAAAAAAGTAACTAAGAAT---------------------ATT---CAA-TCA-CAC-----AAATAATAACA-CAAAC----------AAT-AATTTCA-AAAA-------------------------------------GATAA-AACCCATT-AACTAAAAAA--------TTAA---TGA-AATAAAATAAAAGTTCCTTAGGGATAACAG-CGTCATATCGTTT-TT-TAGAAAA-TA--CCCAAACGATGTTTGCGACCTCGATG--TT-GAATT-ACRA--
>Bolosoma_nsp
---TCGA-C-TG-TTT-ACCAAAAACATAGCTAATAGAAAAAATTATTATTAGTGATGCCTGCTCAATGATTGAACAA-TAA-CAAAC-AAC---AAC-------------------------------------AATTAAATAGCCGCGGTAACACCTAACCGTGCAAAGGTAGCATAATAAATAGCCTACTAATTATAGGATAGAATGAAGGTAAAACGAAGACCCAACTGTCTCAAGA--CCCTAAA-TTTAAA-ATAGATTGTGTGTGTAAATCCACACTAAAACGGCAAGACGATAAGACCCTAAGAACTTTACCAAAAG---------------CTT---T------------AAA-------------------------CACAAAA----------------------------------------------------------AAG-CCATAAGTTTCGTTGGGGCAACGATCTTTAAAAAAGTAACTAAGAAT---------------------AAT---TAA-TCA-AA-------TACAACACAA-AATAAC---------CAT-AATTATA-AAAA-------------------------------------GATAA-AACCCATT-AA-CAA---AAA------TTAA---TGA-AAAAAAATAAAAGTTCCTTAGGGATAACAG-CGTCATATCGTTC-TT-TAGAAAA-TA--CACAAACGATGTTTGCGACCTCGATGG-TT-GAATT-A-----
>Heterorete_sp
--TTCGA-C-TG-TTT-ACCAAAAACATAGCTATGAGAAAAAATTATCCCTAGTGTCACCTGCTCAATGATTGAACAA-TAATCACAA-AAC---AAC-------------------------------------AATTAAATAGCCGCGGTAACACCTGACCGTGCAAAGGTAGCATAATAAATCGCCTACTAATTATAGGATAGAATGAAGGTAAAACGAAAACTCAACTGTCTCAAGA--ACCCAAA-TTTAAA-ATAGAATGTGTGTGCAAATCCTCACCAAAAAGGCTAGACGATAAGACCCTAGGAACTATACCCAAAA---------------CTT----------------AAA-------------------------CACAATACCCTT-----------------------------------------------------AAG-TCATAAGCTTCGTTGGGGCAACGATCTTTCAAAAAGTAACTAAGACT---------------AAAA--AAC---TAAATCC------------AAACAAAA-A--------------AAT-AAATACA-CTAC-NNT---------------------------------GATAA-AACCCACT-ACACACACAAC-----AAATAA---TGA-CAAAAAATAAAAGTTCCCTAGGGATAACAG-CGTTATATCGT-------------------------------------------------------------
>Iphiteon_sp
-------------------------------------------------------ATGCCTGCTC-ATGATTGAACAA-TAAAAAATC-AAC---AAC-------------------------------------AATTAAATTGCCGCGGTAACACCTGACCGTGCAAAGGTAGCACAACAAGCAGCCTACTAATTATAGGATAGAATGAAGGTAAAACGAAATTTCAACTGTCTCAAGA--CCACATG-TCCAAA-ATAGAATGTGTGTGCAAATCCACACCACAGTAGCAAGACGATAAGACCCTAAGAACTTTACCAAAAA---------------CTT--AC---------------C------------------------CACAATA--AT------------------------------------------------------AAG-CCACAAGTTTCGTTGGGGCAACGATCTTAAAAAAAGTAACTAAGATT---------------C-----AAC---CAA-TCA-AGAA-----AAAAACTGAC-C--------------AAT-AAATCTA-AGC--AACC--------------------------------GATAA-GACCCATT-AAAC-AAACCA-----CATTAA---TGA-CAAAAGACAAAAGCTCCCTAGGGATAACAG-CGTTATACCGT-C-AA-TAGAAAACAA--TCCAGACGATGTTTGCGACCTCGATG--TT-GAATT-ACRA--
>Iphiteon_panicea
---TCGA-C-TG-TTT-ACCAAAAACATAGCTATTAGAAAAAAGTATTAATAGTGATGCCTGCTCAATGATTGAACAA-TAAAAAATC-AAC---AAC-------------------------------------AATTAAATTGCCGCGGTAACACCTGACCGTGCAAAGGTAGCACAACAAGCAGCCTATTAATTATAGGATAGAATGAAGGTAAAACGAAATTTCAACTGTCTCAAGA--CCAAATA-TCCAAA-ATAGAATGTGTGTGCAAATCCACACCACAGTAGCAAGACGATAAGACCCTAAGAACTTTACCAAAAA---------------CTT--AC---------------T------------------------CACAATA--AT------------------------------------------------------AAG-TCATAAGTTTCGTTGGGGCAACGATCTTTAAAAAAGTAACTAAGATT---------------C-----AAC---CAA-TCA-AAA------ACACACAGAT-C--------------AAT-AAATCTA-CAAC-AAC---------------------------------GATAA-GACCCATT-AAATAAAACCA-----CATTAA---TGA-CAAAAAACAAAAGCTCCCTAGGGATAACAG-CGTTATATCGT-C-AA-TAGAAAACAA--TCCAGACGATGTTTGCGACCTCGATGG-TT-GAATT-ACR---
>Dactylocalyx_pumiceus_Bahamas
--TTTGA-C-TG-TTT-ACCAAAAACATAGCTAATAGAAAAAATTATTAATAGTGCTGCCTGCTCAATGATTGAACAA-TAA-CAATT-AAC---AAC-------------------------------------AATTCAATAGCCGCGGTAATATCTGACCGTGCTAAGGTAGCATAATAAATAGCCTATTAATTGTAGGATAGAATGAAGGTAAAACGAAATTCTAACTGTCTCAAAAA-AACTAAA-TACAAA-ATAGAATATGTGTGCAAATCCACACCAAGACGGCAAGACGATAAGACCCTAGGAACTTTACCAAAAG---------------TTT--AT--------------ATT-----------------------AAATTTA---T------------------------------------------------------AAA-CACAAAGTTTAGTTGGGGCAACAATCTTAAAAAAAGTAACTAAGATT---------------------CTA---TAA-TCC-AAA------CCAAAAAGAT-A--------------CAT-AAACCAA-AATA-CAAAA-------------------------------GATAA-GACCCATT-AAAAAAAA--------AATTAA---TGA-CAAAAAATAAAAGCTCCCTAGGGATAACAG-CGTTATATCGT-C-----------------------------------------------------------
>Dactylocalyx_pumiceus_Bonaire
--TTTGT-C-TG-TTT-ACCAAAAACATAGCTAATAGAAAAAATTATTAATAGTGCTGCCTGCTCAATGATTGAACAA-TAA-CAATT-AAC---AAC-------------------------------------AATTCAATAGCCGCGGTAATATCTGACCGTGCTAAGGTAGCATAATAAATAGCCTATTAATTGTAGGATAGAATGAAGGTAAAACGAAATTCTAACTGTCTCAAAA--ACCCAAA-TACAAA-ATAGAATATGTGTGCAAATCCACACCAAGACGGCAAGACGATAAGACCCTAGGAACTTTACCAAAAG---------------TTT----------------ATACA-----------------------AACCTAT----------------------------------------------------------AAA-CACAAAGTTTAGTTGGGGCAACAATCTTAAAAAAAGTAACTAAGATT---------------------CTA---CAA-TCC-AAA------CCAAAAAGAT-A--------------CAT-AAACCAA-AATA-CAAAA-------------------------------GATAA-GACCCATT-AAAAAAAGA---------TTAA---TGA-CAAAAAATAAAAGCTCCCTAGGGATAACAG-CGTTATATCGTTT-CC--AGAGTACCA--TCCAAACGATGTTTGCGACCTCGATG--TT-GAATT-AYRA--
>Dactylocalyx_sp
-------------------CAAGAACATAGCTAATAGAAAAAATTATTAATAGTGCTGCCTGCTCAATGATTGAACAA-TAA-CAATT-AAC---AAC-------------------------------------AATTCAATAGCCGCGGTAATATCTGACCGTGCTAAGGTAGCATAATAAATAGCCTATTAATTGTAGGATAGAATGAAGGTAAAACGAAATTCTAACTGTCTCAAAA--ACCCAAA-TACAAA-ATAGAATATGTGTGCAAATCCACACCAAGACGGCAAGACGATAAGACCCTAGGAACTTTACCAAAAG---------------TTT--AT--------------ATT-----------------------CCTAATA---T------------------------------------------------------AAA-CACAAAGTTTAGTTGGGGCAACAATCTTAAAAAAAGTAACTAAGATT---------------------CTA---TAA-TCC-AAA------CCAAAAAGAT-A--------------CAT-AAACCAA-AATA-CAAAA-------------------------------GATAA-GACCCATT-AAAAAAAA----------TTAA---TGA-CAAAAAATAAAAGCTCCYTAGGGATAACAGGCGTTATATCGT-C-----------------------------------------------------------
>Cyrtaulon_sigsbeei
--TTCGATC-TG-TTT-ACCAAAAACATAGCTAATAGAAAACATTATATATAGTGACGCCTGCTCAATAATTGAACAAATAAATAAACTAAC---AAC-------------------------------------AATTCAATAGCTGCGGTAATCTCTGACCGCACAAAGGTAGCACAATAAATAGCCTATTAATTATAGGATCGCATGAAGGCAAAACGAAGCTCAAACTGTCTCAAGA--CCACAAA-GAAAAA-ATAGAATACACGTGAAAATCCGTTTAAAAGAGACAAGACGATCAGACCCTAAGAACTTTACCTAAAAA--------------TTT----------------TGATC---------------------ACAACAAGATACC------------------------------------------------------AAAATTTTAAGTTTTGTTGGGGCAACAACCTCAAAAAAAATAAATGAGGTT---------------------AAT---AAAATAA--------GAATAAAAAAGATAATCAAA--------TCT-AAACACT-AATA-AAAAG-------------------------------AATAA-GACCCATT-AATAATAAATAA----TAATAA---TGAACATAGAATAAAAGTTCCTTAGGGATAACAG-CGTAATATTGTT--TTAAAGAAGAA----TTCAAACAATGTTTGCGACCTCGATG--TT-GAATT-AYRAGA
>Dictyoplax_lecus
------A-C-TG-TTT-ACCAAAAACATAGCTACTAGAAAACATTATTAATAGTGACGCCTGCTCAATGGTTG-ACAA-TAAACAACAAAAC-----C-------------------------------------AACTCAATAGCTGCGGTAACATTTAACCGCACAAAGGTAGCACAACAAATAGCCTACTAATTACAGGATTGCATGAAGGCATAACGAAGCTCAAACTGTCTCAAGA--CCCCACT-ATAAAA-ATAGAATGTGTGTGCAAATCCACACTAAAATGGCAAGACGATAAGACCCTAAGAACTTTACTCAAAG---------------CTT---C-------------AAC-AAAACCAACTCAAAAATAAATAACATATTC---------------------------AGAAAACAATAAA----------CTC-----AAG-CATTAAGTTCCGTTGGGGCAACGGTCTCAAAAAAAATAAATGAGATT---------------------AAT---TAA-TCC----------ACACTAAAAT-ATTAAAAAACAA-TATTT-AAATTAAATAAC-------------------------------------GATAA-GACCCATT-AACAAAAAAGA-------TTAA---TGAACAAAAAATAAAAGTTCCTTAGGGATAACAG-CGTAATATTGCCACTA-AAGATT------TTCAAGCAATGTTTGCGACCTCGATG--TT-GAATT-ACA---
>Psilocalyx_wilsoni
-----GA-C-TG-TTT-ACCAAAAACATAGCTATAAGCACACATTATTAATAGTATCGCCTGCTCAATGATC-AGCCA-TAACCAAAA-AAA---TAT-------------------------------------TATCCAATAGCTGCGGTAACACCTGACCGCACAAAGGTAGCACAACAAATAGCCTATTAACTACAGGATCGCATGAAGGCAAAACGAAGTTTTTACTGTCTCAAGA--CCAAAAC-GATAAA-ATAGAATGTGTGTGCAAATCCCCACTTAAGCAGCAAGACGATAAGACCCTAAGAACTTTACCCAAAA---------------CTT---T-------------AAT--TTAC------------------CACAATATCC-----------------TA------GAAAATTAAATA----------CTCCATTAAAG-CTATAAGTTTCGTTGGGGCAACGGTCTCAAAAAAAATAACTAAGACT---------------------AAA---CAA-TCA----------CACAAATAAG-A-TA-----------AAT-ACATCAA-CAAT-TACACTACAC--------------------------GATAA-GACCCATT-AACAACATTAA------AATAA---TGAATAAAAAACAAAAGCTCCTTAGGGATAACAG-CGTAATATTGT-ACTA-AAGAAATTT---CTCAAACAATGTTTGCGACCTCGATG--TT-GAATT-AC----
>Tretodictyum_tubulosum
--TTCGA-C-TG-TTT-ACCAAAAACATAGCTACCAGAAAACATTATAGATAGTGTCGCCTGCTCAATGATT-AACCA-TAA-CAAAC-AAAA--GAT-------------------------------------AATTCAATAGCTGTGGTAACACTTAACCACACAAAGGTAGCACAATAAATGGCCTACTAATTACAGGATCGCATGAAGGCACCACGAAGTTAAAACTGTCTCAAAA--CCCAACA-GATAAA-ATAGAATGTGTGTGTAAATCCACACTAAAACGGCAAGACGATAAGACCCTAAGAACTTTACCCAAGA---------------CTT---T-------------AAC--TAACAAACAGAAACGCAATAAACACACAC-CC--ACTAT----------TAAAA----AAAATA-----------------------AAG-CCATAAGTTCCGTTGGGGCAACGGTCTCAAAAA-AGTAACTAAGACT---------------------AAA---CAAATCA-TCACCT---AAAAAATAAG-A-TA-----------CCT-AAATCTA-CACC-CATAAAAAAGAA------------------------GATAA-GACCTATT-AAACAGAAAAA------ATTAA---TAAACAAAAAATAAAAGCTCCTTAGGGATAACAG-CGTAATATTGCTACAA-AAGAAGTTT---TTCAAGCAATGTTTGCGACCTCGA-------------------
>Hexactinella_carolinensis
-------------------CAAAAACATAGCTACCTGAAAACATTATATGTAGTGCCGCCTGCTCAATGATT-AACCA-TAAACACAC-AAAA--GAT-------------------------------------AATTAAATAGCTGCGGTAACACTTAACCGCACAAAGGTAGCACAACAAATAGCCTATTAATTACAGGATCGCATGAAGGCATCACGAAATTAAAACTGTCTCAAAA--CTCTACTAGACAAA-ATAGAATGTGTGTGAAAACCCACACGAAAACGGCAAGACGATAAGACCCTAAGAACTTTACCCAAAA---------------CTT---C------------AAAC---AATG--TAAAATAACAAAAAACACACAA------------------------AT--G-----------------------------AAG-TCCTAAGTTTCGTTGGGGCAACGGTCTCAAAAAAAGTAACTAAGACT---------------------AAA---CAAATCA-ATAATATA-ACAACAAGAG-A-TAA----------ATT-AAATCAA-TAAC-AGAATAACAA--------------------------GATAA-GACCCATT-AAAATCAAAAC-----AATTAA---TGAATAAAACACAAAAGTTCCTTAGGGATAACAG-CGTAATATTGTCACAC-AGGAAAATT---TTCAAACAATGTTTGCGACCTC---------------------
>126000_Aphro
-------------------CAAAAACATAGCTATAAGAACAAATTATAAATAGTGACGCCTGCTCAATGATTGAGTAA-TAA-CCCAT-AAA---AAC-------------------------------------AATTCAATAGCTGCGGTAATACCTAACCGTACAAAGGTAGCACAACAAATAGCCTAATAATTACAGGATCGCATGAAGGCAAAACGAAACTTTAACTGTCTCAAGAA-ATCCAAA-ACTAAA-ATAGAATGTATGTGAAAATCCACACTCAAGCGGCAAGACGACAAGACCCTAAAAACTTTACCAAAAGT--------------TTTAAAC-------------AATA--AACCAA-----TAACGTTAT-CACTCAC--------------------TAAA-TAACAATAAA---------------CTT-----AAA-ACTAAAGTTTCGTTGGGGCAACGATCTCAAAAATAATAAATAAGATT---------------------TATA--CAA-TCC-TT-------CTAACCTATA-GACCAA---------TAA-GTTAACA-TCTA-------------------------------------GATAA-GACCCATT-AAACACTACAA-----AGTTAA---TGAACATAAAATAAAAGCTCTTTAGGGATAACAG-CGTAATATTGTTAACA-AAGATCCA----CTCAAACAATGTTTGCGACCTCGATG---T-------------
>126001_Aphro
--------C-TG-TTTTACCAAAAACATAGCTATAAGAACAAATTATAAATAGTGACGCCTGCTCAATGATTGAGTAA-TAA-CCCAT-AAA---AAC-------------------------------------AATTCAATAGCTGCGGTAATACCTAACCGTACAAAGGTAGCACAACAAATAGCCTAATAATTACAGGATCGCATGAAGGCAAAACGAAACTTTAACTGTCTCAAGAA-ATCCAAA-ACTAAA-ATAGAATGTATGTGAAAATCCACACTCAAGCGGCAAGACGACAAGACCCTAAAAACTTTACCAAAAGT--------------TTTAAAC-------------AATA--AACCAA-----TAACGTTAT-CACTCAC--------------------TAAA-TAACAATAAA---------------CTT-----AAA-ACTAAAGTTTCGTTGGGGCAACGATCTCAAAAATAATAAATAAGATT---------------------TATA--CAA-TCC-TT-------CTAACCTATA-GACCAA---------TAA-GTTAACA-TCTA-------------------------------------GATAA-GACCCATT-AAACACTACAA-----AGTTAA---TGAACATAAAATAAAAGCTCTTTAGGGATAACAG-CGTAATATTGTTAACA-AAGATCCA----CTCAAACAATGTTTGCGACCTCGATG---T-GAATTTA-----
>126002_Aphro
--------------TT-ACCAAAAACATAGCTATAAGAACAAATTATAAATAGTGACGCCTGCTCAATGATTGAGTAA-TAA-CCCAT-AAA---AAC-------------------------------------AATTCAATAGCTGCGGTAATACCTAACCGTACAAAGGTAGCACAACAAATAGCCTAATAATTACAGGATCGCATGAAGGCAAAACGAAACTTTAACTGTCTCAAGAA-ATCCAAA-ACTAAA-ATAGAATGTATGTGAAAATCCACACTCAAGCGGCAAGACGACAAGACCCTAAAAACTTTACCAAAAGT--------------TTTAAAC-------------AATA--AACCAA-----TAACGTTAT-CACTCAC--------------------TAAA-TAACAATAAA---------------CTT-----AAA-ACTAAAGTTTCGTTGGGGCAACGATCTCAAAAATAATAAATAAGATT---------------------TATA--CAA-TCC-TT-------CTAACCTATA-GACCAA---------TAA-GTTAACA-TCTA-------------------------------------GATAA-GACCCATT-AAACACTACAA-----AGTTAA---TGAACATAAAATAAAAGCTCTTTAGGGATAACAG-CGTAATATTGTTAACA-AAGATCCA----CTCAAACAATGTTTGCGACCTCGAT------------------
>126170_Aphro
----------TG-TTT-ACCAAAAACATAGCTATAAGAACAAATTATAAATAGTGACGCCTGCTCAATGATTGAGTAA-TAA-CCCAT-AAA---AAC-------------------------------------AATTCAATAGCTGCGGTAATACCTGACCGTACAAAGGTAGCACAACAAATAGCCTAATAATTACAGGATCGCATGAAGGCAAAACGAAACTTTAACTGTCTCAAGAA-ATCCAAA-ACTAAA-ATAGAATGTATGTGAAAATCCACACTCAAGCGGCAAGACGACAAGACCCTAAAAACTTTACCAAAAGT--------------TTTAAAC-------------AATA--AACCAA-----TAACGTTAT-CACTCAC--------------------TAAA-TAACAATAAA---------------CTT-----AAA-ACTAAAGTTTCGTTGGGGCAACGATCTCAAAAATAATAAATAAGATT---------------------TATA--CAA-TCC-T--------CTAACCTATA-GACCAA---------TAA-GTTAACA-CCTA-------------------------------------GATAA-GACCCATT-AAACACTACAA-----AGTTAA---TGAACATAAAATAAAAGCTCTTTAGGGATAACAG-CGTAATATTGTTAACA-AAGATCCA----CTCAAACAATGTTTGCGACCTCGAT------------------
>Aphrocallistes_beatrix
-------------------CAAAAACATAGCTATAAGAACAAATTATAAATAGTGACGCCTGCTCAATGATTGAGTAA-TAA-CCCAT-AAA---AAC-------------------------------------AATTCAATAGCTGCGGTAATACCTGACCGTACAAAGGTAGCACAACAAATAGCCTAATAATTACAGGATCGCATGAAGGCAAAACGAAACTTTAACTGTCTCAAGAA-ATCCAAA-ACTAAA-ATAGAATGTATGTGAAAATCCACACTCAAGCGGCAAGACGACAAGACCCTAAAAACTTTACCAAAAGT--------------TTTAAAT-------------AATA--AACCAA-----TAACGTTAT-CACTTAC--------------------TAAA-TAACAATAAA---------------CTT-----AAA-ACTAAAGTTTCGTTGGGGCAACGATCTCAAAAATAATAAATAAGATT---------------------TATA--CAA-TCC-T--------CTAACCTATA-GACCAA---------TAA-GTTAACA-CCTA-------------------------------------GATAA-GACCCATT-AAACACTACAA------GTTAA---TGAACATAAAATAAAAGCTCTTTAGGGATAACAG-CGTAATATTGTTAACA-AAGATCCA----CTCAAACAATGTTTGCGACCT----------------------
>Aphrocallistes_vastus
-TTTCGA-C-TG-TTT-ACCAAAAACATAGCTATAAGAAAAAATTATAAATAGTGACGCCTGCTCAATGATTGAACAA-TAA-CACTT-AAC---AAC-------------------------------------AATTCAATAGCTGCGGTAATACCTAACCGTACAAAGGTAGCACAACAAATAGCCTGATAATTCCAGGATCGCATGAAGGCAAAACGAAACTTTACCTGTCTCAAGA--ACCTAAA-AAGAAA-ATAGAATGTGTGTGAAAATCCACACTTAAGCGGCAAGACGACAAGACCCTAAAAACTTTACTAAAAAT--------------CTTAAAC--------------AT------------------------TACTACC-AACAACTATACAAATACAATAAA-TA-GAAAAA----------------CTT-----AAG-ATTAAAGTTTCGTTGGGGCAACGATCTCAAAAACAATAAATAAGATT---------------------AATA--CAA-TCC-T--------CTAACCCACA-AACCAA---------TAA-GTTTTAC------T-----------------------------------GATAA-GACCCATT-AATAATATAAA-------TTAA---TGAACATAAAATAAAAGCTCTTTAGGGATAACAG-CGTAATATTGTTTACA-AAGATCCA----CTCAAACAATGTTTGCGACCTCGATGG-TT-GAATT-ACGAA-
>Heterochone_calyx
---TCGA-C-TG-TTT-ACCAAAAACATAGCTATAAGAAAAAATTATAAATAGTGACGCCTGCTCAATGATTGAACAA-TAA-CCCTT-AAC---AAC-------------------------------------AATTCAATAGCTGCGGTAATACTTAACCGTACAAAGGTAGCACAACAAATAGCCTGATAATTCCAGGATCGCATGAAGGCAAAACGAAACTTTAACTGTCTCAAGA--ACCTAAA-AAGAAA-ATAGAATGTGTGTGAAAATCCACACTTAAGCGGCAAGACGACAAGACCCTAAAAACTTTACTAAAAAT--------------CTTAAAC--------------ATA----CC-----------------TACTAAT-AA--ACTATTTAAATATAATAA--TA-GAATAAA---------------CTT-----AAG-ATTTAAGTTTCGTTGGGGCAACGATCTCAAAAACAATAAATAAGATT---------------------AATA--CAA-TCC-T--------CCATCCCATA-AACCAA---------TAA-GTTAAAT------ACA---------------------------------GATAA-GACCCATT-AAACATATATA------ATTAA---TGAACATAAAATAAAAGCTCTTTAGGGATAACAG-CGTAATATTGTTCACA-AAGATCCA----CTCAAACAATGTTTGCGACCTCGAT------------------
>Heterochone_sp
---TCGA-C-TG-TTT-ACCAAAAACATAGCTATAAGAAGAAATTATAAATAGTGACGCCTGCTCAATGATTGAACAA-TAA-CCCTT-AAC---AAC-------------------------------------AATTCAATAGCTGCGGTAATACCTAACCGTACAAAGGTAGCACAACAAATAGCCTGATAATTCCAGGATCGCATGAAGGCAAAACGAAACTTTAACTGTCTCAAGA--AACTTAA-ACTAAA-ATAGAATGTGTGTGAAAATCCACACTCAAGCGGCAAGACGACAAGACCCTAAAAACTTTACCGAAAAT--------------CTTAAAC-------------AAT---TTCTAA-----TAAC--TA--CACACTA-------------------------TAAGAAAAATGAGAAAAA-------CCT-----AAG-ATTTAAGTTTCGTTGGGGCAACGATCTCAAAAATAATAAATAAGATT---------------------TATC--CAA-TCC-T--------CTAACCTATA-AACCCA---------TAA-GTTTAAA------ATA---------------------------------GATAA-GACCCATT-AAATATTAAAA-------TTAA---TGAATAAAAAATAAAAGCTCTTTAGGGATAACAG-CGTAATATTGTT-ACA-AAGA---------------------------------------------------
>Laocoetis_perion
--------C-TG-TTT-ACCAAAAACATAGCCATAAGAAAAAATTATTAATGGTGACGCCTGCTCAATGATTGCACAA-TA--CACAA-AAC---AAC-------------------------------------AATTTAATAGCTGCAGTAACACTTGACTGCACAAAGGTAGCACAATAAATCGCCTATTAATTATAGGCTCGCATGAAGGAAAAACGAAATTTACTCTGTCTCAAGAC-TCTCAAA-AAGAAA-ATAGAATGTGTGTGCAAATCCTAACTTAGGCAGCAAGACGACAAGACCCTAAGAACTTTACTCTCAA---------------CTT-------------------------------------------AAATAAAA------CACAACTCTTAAAAACATAAAAGAAAACTCT---------------------AAGTCCCTGAGTTTCGTTGGGGCAACGATCTCAAAAAAAATAACTAAGATT----------------ATTATAATTAAATAAATAAAAGATTAATAAATCAAAACCTAAG----------------------------------------------------------------AATAA-GACCCATT-ACCAACAAAAA------CCTAA---TGATTAAAACATAAAAGCTCCTTAGGGATAACAG-CGTAATATTGTTTTCA-AAGATACT----TTCAAACAATGTTTGCGACCTCGATG--TT-GAATT-AYRA--
>126028_Scep
---------------T-ACCAAAAACATAGCCTACAGAAAACATTACTGTCGGTGACGCCTGCTCAATGGTTGAACAA-TAAACAAACAGAAA--AAC-------------------------------------AACTCAATAGCTGCGGTAACACCTGACCGTACAAAGGTAGCACAATAAATAGCCTACTAATTATAGGATTGCATGAAGGCAAAACGAAGTTTAAACTGTCTCAAGA--CCCTACT-ACCAAA-ATAGAATGTGTGTACAAATCCACACTTAAACGGCAAGACGATAAGACCCTAAGAACTTTACTCAAAACCTTAACACAACTT-CTT---------------------------------------------TTAAAA----------------------AAATAAACGAAAAAACCTC-----------------AAG-TTTCAAGTTTCGTTGGGGCAACGATCTCAAAAAAAATAAATGAGACT---------------ATTTACAA---------TCAAAAAAAGAAAGACATAATAAGTCAACATAATA-CATAAAAC-----------------------------------------------GATAA-GACCCGCT-AATAAAAATAA-----AATTAA---CGAACAAAAAATAAAAGTTCCTTAGGGATAACAG-CGTAATATTGTCCCTA-AAGATCAA----CTCAAACAATGTTTGCGACCTCGATG--TT-GAATT-AC----
>126276_Scep
---------------T-ACCAAAAACATAGCCTACAGAAAATATTAATGTCGGTGACGCCTGCTCAATGGTTGAACAA-TAAACAAACACAAC--AAC-------------------------------------AACTCAATAGCTGCGGTAACACCTGACCGTACAAAGGTAGCACAATAAATAGCCTACTAATTATAGGATTGCATGAAGGCAAAACGAAGTTTAGACTGTCTCAAGA--CCCTTCT-ACCAAA-ATAGAATGTGTGTACAAATCCACACTTAACCGGCAAGACGATAAGACCCTAAGAACTTTACTCAAAACCTTAACACAACTT-CTT--------------------------------------------TTTCAAA-----------------------AAAAAATGAAAAAACCTC-----------------AAG-TTTCAAGTTTCGTTGGGGCAACGATCTCAAAAAAAATAAATGAGACT---------------ATTTACAA---------TCAAAAAA-GATAGACAAAATAAGTCAATACAACA-CATAAAAA-----------------------------------------------GATAA-GACCCGCT-AATAAAACCAA-----AATTAA---CGAACAAAAAATAAAAGTTCCTTAGGGATAACAG-CGTAATATTGTCCCTA-AAGATCAA----CTCAAACAATGTTTGCGACCTCGAT------------------
>Homoieurete_macquariense
--TTCGA-C-TG-TTT-ACCAAAAACATAGCCAACAGAAAACATTAATATTGGTGACGCCTGCTCAATGATTGAACAA-TAA-ACAAA-CAGAAAAAC-------------------------------------AATTCAATAGCTGCGGTAACACCTGACCGTACAAAGGTAGCACAATAAATAGCCTACTAATTACAGGATTGCATGAAGGCAAAACGAAGTTTAAACTGTCTCAAGA--CCCTACT-ACCAAA-ATAGAATATGTGTACAAATCCACATTTAAACGGCAAGACGATAAGACCCTAAGAACTTTACTCAAAACCTTAACACAACTTTCTT---------------------------------------------CTAAAA---------------------AAAATAAAAGATAAAAGCTC-----------------AAG-TTTCAAGTTTCGTTGGGGCAACGATCTCAAAAAAAATAAATGAGACT----------------------ATCTACAA--TCAAAAAAAGAAAGACAAAATAAGTCAACACAACA-TATAAAAT-----------------------------------------------GATAA-GACCCGCT-AATAACAAAAA------ATTAA---CGAACAAAAAATAAAAGTTCCTTAGGGATAACAG-CGTAATATTGTTCCTA-AAGATCAA----CTCAAACAATGTTTGCGACCTCGATG--TT-GAATT-A-----
>Sarostegia_oculata
--TTCGA-C-TG-TTT-ACCAAAAACATAGCTAAAAGAATACATTAATCTTAGCGACGCCTGCTCAATGATTGAATAA-TAAACTAAC-AAA---AAC-------------------------------------AATTAAATAGCTGCGGTAACACCTGACCGTACAAAGGTAGCACAATAAATTGCCTGCTAATTACAGGATTGCATGAAGGCAAAACGAAGTTTAACCTGTCTCAAGA--CCCTAAT-ACTAAA-ATAGAATGTGTGTACAAATCCGCACTTTAACGGCAAGACGATAAGACCCTAAGAACTTTACTTAAGG---------------CCT---T-------------AAT----ATAAATTC--TTTTAAAAAACACAAAT----------------------------GATAA----AAA----------CTC-----AAG-CCTTCCGTTTCGTTGGGGCAACGATCTCAAAAAAAGTAAATGAGATT---------------AC----TTA---CAA-TCA-CA-------ATAATAAAAC-CGATT----------TAT-AAATCAA-CACA-AAAAATATTAATA-----------------------GATAA-GACCCACT-AAACACAAAAA------ATTAA---TGAACAAAAAATAAAAGTTCCTTAGGGATAACAG-CGTAATATTGTCCCTA-AAGATCAA----TTCAAACAATGTTTGCGACCTCGATG--TT-GAATT-AYRA--
>Lefroyella_decora
---------------------------------------------------------GCCTGCTCA-TAATTGCACAA-TACAACTAA-AAC---AAC-------------------------------------AATTAAATAGCTGCAGTAATATCTGACTGCACAAAGGTAGCATAATAAATAGCCTACTAATTATAGGATCGCATGAAGGAATAACGAAACTTTAACTGTCTCAAGA--ACTCAAA-TCTAAA-TTAGAATGTGTGTGAAAATCCGCACCAAAATGGCAAGACGACAAGACCCTATGAACTTTATCTATAAT--------------CTTGGAA-------------AAC------TTATATT-----------AACAACA------TGAAAAATTAAGAAAG-AT-AAGAAAAA----------------CC------AAG-ACCCAAATTTCGTTGGGGCAACGATCTTAAAATAAATAAATAAGATT--------------TTCTCAAAATC--CTA--------------AAACAAAAA--CACTCT---------TCA-GTTACTA-CAA--------------------------------------GATAA-GACCCGCT-TACTTTTAGTA---------AG---CGAACACAAAA-AAAAGCTCCTTAGGGATAACAG-CGTAATATTGCACACA-AAGATCTTT---TTCATGCAATGTTTGCGACCTCGATG--TT-GAATT-ACRA--
>Verrucocoeloidea_liberatorii
---TCGA-C-TG-TTT-ACCAAAAACATAGCTTTCAGAACAAATTATAAATAGTGACGCCTGCTCAATGATTGCACAC-TAC-AAAGA-AA----AACTAC----------------------------------AATTAAATAGCTGCGGTAATACCTAACCGTACAAAGGTAGCACAATAAATAGCCTATTAATTGTAGGATTGCATGAAGGCAAAACGAAACCTTTACTGTCTCAAGA--CTTCAAA-TCTAAA-TTAGACTGTGTGTGAAAATCCACATAAAAATGGCAAGACGATAAGACCCTATGAACTTTACCCTAAAT--------------CTTGGAA-------------AAC------------------------ACTTATC-----------TTCCAATAAAGAATAAAGAT------------ATAAAAACCC-----AAG-ACTCACGTTTCGTTGGGGCAACGATCTCAAAAAAAATAAATAAGATTCTAACTAAAATAAGAAAAAATAATA--TAAGTAT-AAATAAA--TTATAAATTG-AAAAAC---------TAACCTTAATA-CAAA-CCACACATATTACTATAAAAATGAGAAATAACTTATGATAA-GACCCATT-AGAAAAATAGA------ATTAA---TGAGTAAAAAATAAAAGTTCCTTAGGGATAACAG-CGTAATATTGTACACA-AAGATATTT---TTCAAACAATGTTTGCGACCTCGATG--TT-GAATT-AYRA--
>Conorete_pourtalesi
--TTCGA-C-TG-TTT-ACCAAAAACATAGCTTTAAGAACACATTACAAATAGTGACGCCTGCTCAATGATTGCACAA-TAAAAAAAA-CATAACAAC-------------------------------------AATTCAATAGCTGCGGTAACACCTGACCGCACAAAGGTAGCACAATAAATAGCCTATTAATTCTAGGATCGCATGAAGGCAAAACGAAACTTTAACTGTCTCAAGA--ACATAAA-ATAAAA-ATAGATTGTGTGTGCAAATCCACACTAAAACGGCAAGACGATAAGACCCTATGAACTTTACCCAAAATATTGAAAAACT-AAC-TATAA-----------AAAAT------TTCT--------------AACATAT----------------------------------------------AAAACTC-----AAG-ATTAAGGTTTCGTTGGGGCAACGGTCTCAAAATAAATAAATAAGACA--------------------TAA----CAA-TAA----------AAAAAACATA-AATATA--------AGATTTTTAAAT-CACT-ATAATCCCA---------------------------GATAA-GACCCATT-AAAACAATTAA-----A-TTAA---TGAATAAAAAATAAAAGTTCCTTAGGGATAACAG-CGTAATATTGGTTATA-AAGATCTTT----TCAACCAATGTTTGCGACCTCGATG--TT-GAATT-ACRA--
>Lonchiphora_antarctica
---------------------------------------------ATAGATAGTGACGCCTGCTCAATGATTGCATCA-TACAACAAA-AAC---CAC-------------------------------------AATTCAATAGCTGCGGTAACACCTAACCGCACAAAGGTAGCACAATAAATAGCCTGCTAACTACAGGATTGCATGAAGGCATAACGAAACTTTAACTGTCTCAAGA--CCATAAA-TCTAAA-TTAGAATGTATGTGCAAATCCATACTAAATCGGCAAGACGATAAGACCCTATGAACTTTACTGAAAAC--CCCAAAACTTAACTTGTCT---------------TT-----------------------CACAATA---------------------AAAACAAGAAAT----------TATATACCTT-----GGA-ACTTAAGTTTCGTTGGGGCAACGATCTCAAAATAAATAAATAAGATT---------------ACATATAAT---CAA-CTA----------TTACAAAATA--ACACTC--------TAA-GTTAAAT-TACA-CAAAA-------------------------------GATAA-GACCCATT-AAGAAAAAATA-----ACATAA---TGAACACAAGATAAAAGCTCCTTAGGGATAACAG-CGTAATATTGTATATA-AAGATTCTT---CTCAAACAATGTTTGCGACCTCGATG--TT-GAATT-A-----
>Farrea_sp
---TCGA-C-TG-TTT-ACCAAAAACATAGCTCAAAGAAGACATTATAAATAGTGACGCCTGCTCAATGATTGCATAA-TAC-AATGA-AAC---CAC-------------------------------------AATTAAATAGCTGCGGTAACACCTAACCGCACAAAGGTAGCACAATAAATAGCCTACTAACTTCAGGATCGCATGAAGGCATAACGAAATCTTGACTGTCTCAAGA--TCATAAA-CTTAAA-CTAGAATGTATGTGCAAATCCATACTAAAACGGCAAGACGATAAGACCCTATGAACTTTACTAAAAAT--TACAGAACTT-ACTTACTT----------------TA----------------------CATTACA---------------------AAAATAAGAAAAAA--------CACACATCTT-----GGA-ATTTAAGTTTCGTTGGGGCAACGATCTCAAAATAAATAAATAAGATT---------------AC----AAA---CAA-TCA-ACTA-----TACTAAACCA-AACATC---------TAA-GTTA-AT-ACAA-TAAAA-------------------------------GATAA-GACCCATT-AAAGAAAACAA------CCTAA---TGAACATAAGATAAAAGCTCCTTAGGGATAACAG-CGTAATATTGTACACA-AAGATCCTT---CTCAAACAATGTTTGCGACCTCGATG-----------------
>126345_Farr
--TTCGA-C-TG-TTT-ACCAAAAACATAGCTTTAAGAATACATTATAAATAGTGACGCCTGCTCAATGATTGCGTCA-TAC-AGAAA-AAT---AAC-------------------------------------AATTTAATAGCTGCGGTAACACCTAACCGCACAAAGGTAGCACAATAAATAGCCTGCTAACTACAGGATCGCATGAAGGCATAACGAAACTTTAACTGTCTCAAGA--TTACTAA-CCCAAA-TTAGACTGTGTGTGCAAATTCACACTAAAACAGCAAGACGATAAGACCCTATGAACTTTACCAAAACT---CCAAAACTTTACTTATAC--------------ATTA----------------------TAATAAA------------------------ATAAGATA-----------CATATATCTT-----GGA-ATTTAAGTTTCGTTGGGGCAACGATCTCAAAATAAATAAATAAGATT---------------ATACACAAT---CAA-CCA----------TTACAAAATA-GACATA---------TAA-GTTAAAC-ATCA-TAAAA-------------------------------GATAA-GACCCATT-AATAAAAATAA------TTTAA---TGAACATAAAATAAAAGCTCCTTAGGGATAACAG-CGTAATATTGTATATA-AAGATTCTT---CTCAAACAATGTTTGCGACCTCGATG--TT-GAATT-ACRA--
>126011_Farr
--------------TT-ACCAAAAACATAGCTTTAAGAATACATTATAAATAGTGACGCCTGCTCAATGATTGCGTCA-TAC-AGAAA-AAT---AAC-------------------------------------AATTTAATAGCTGCGGTAACACCTAACCGCACAAAGGTAGCACAATAAATAGCCTGCTAACTACAGGATCGCATGAAGGCATAACGAAACTTTAACTGTCTCAAGA--TTACTAA-CCCAAA-TTAGACTGTGTGTGCAAATTCACACTAAAACAGCAAGACGATAAGACCCTATGAACTTTACCAAAACT---CCAAAACTTTACTTATAC--------------ATTA----------------------TAATAAA------------------------ATAAGATA-----------CATATATCTT-----GGA-ATTTAAGTTTCGTTGGGGCAACGATCTCAAAATAAATAAATAAGATT---------------ATACACAAT---CAA-CCA----------TTACAAAATA-GACATA---------TAA-GTTAAAC-ATCA-TAAAA-------------------------------GATAA-GACCCATT-AATAAAAATAA------TTTAA---TGAACATAAAATAAAAGCTCCTTAGGGATAACAG-CGTAATATTGTATATA-AAGATTCTT---CTCAAACAATGTTTGCGACCTCGATG--TT-GAATT-A-----
>126015_Farr
--TTCGA-C-TG-TTT-ACCAAAAACATAGCTTTAAGAATACATTATACATAGTGACGCCTGCTCAATGATTGCGTAA-TAC-AGAAA-AAC---AAC-------------------------------------AATTTAATAGCTGCGGTAACACCTAACCGCACAAAGGTAGCACAATAAATAGCCTACTAACTACAGGATCGCATGAAGGCATAACGAAACTTTAACTGTCTCAAGA--TTACTAA-CCCAAA-TTAGACTGTGTGTGCAAATTCACACTAAAACAGCAAGACGATAAGACCCTATGAACTTTACCAAAACT---CCAAAACTTTACTTATAC--------------ATTA----------------------TAATAAA------------------------ATAAGA-------------CATATATCTT-----GGA-ATTTAAGTTTCGTTGGGGCAACGATCTCAAAATAAATAAATAAGATT---------------ATACACAAT---CAA-ACA----------TTACAAAATA-GACATA---------TAA-GTTAAAC-ATCA-TAAA--------------------------------GATAA-GACCCATT-AATTAAAATAA------CTTAA---TGAACATAAAATAAAAGCTCCTTAGGGATAACAG-CGTAATATTGTATATA-AAGATTCTT---CTCAAACAATGTTTGCGACCTCGATG--TT-GAATT-A-----
>126004_Farr
------------------CCAAAAACATAGCTTTAAGAATACATTATAAATAGTGACGCCTGCTCAATGATTGCATCA-TAC-AGAAA-AAC---AAC-------------------------------------AATTCAATAGCTGCGGTAATACCTAACCGCACAAAGGTAGCACAATAAATAGCCTGCTAACTACAGGATCGCATGAAGGCATAACGAAACTTTAACTGTCTCAAGA--CCATAAA-CCTAAA-TTAGAATGTGTGTGCAAATTCACACTAAAACAGCAAGACGATAAGACCCTATGAACTTTACTAAAAC---CCCAATACTTTACTTATAC--------------ATTA----------------------CAATA-----------------------AAAATAAGAT------------TATACATCTT-----GGA-ATCTAAGTTTCGTTGGGGCAACGATCTCAAAATAAATAAATAAGATT---------------ATACATAAT---CAA-GCA----------TCACAAAACA-AACATA---------TAA-GTTAAAT-ACCA-CAAAA-------------------------------GATAA-GACCCATT-AAATAAAAATG-----ACTTAA---TGAACATAAAATAAAAGCTCCTTAGGGATAACAG-CGTAATATTGTACACA-AAGATTCTT---CTCAAACAATGTTTGCGACCTCGATG--T--------------
>126307_Farr
--TTCGA-C-TGTTTT-ACCAAAAACATAGCTTTAAGAATACATTATAAATAGTGACGCCTGCTCAATGATTGCGTCA-TAC-AGAAA-AAC---AAC-------------------------------------AATTTAATAGCTGCGGTAACACCTAACCGCACAAAGGTAGCACAATAAATAGCCTGCTAACTACAGGATCGCATGAAGGCATAACGAAACTTTAACTGTCTCAAGA--TTACTAA-CCCAAA-TTAGACTGTGTGTGCAAATTCACACTAAAACAGCAAGACGATAAGACCCTATGAACTTTACTAAAACT---CCAAAACTTTACTTATAC--------------ATTA----------------------TAATAAA------------------------ATAAGATA-----------TATAT--CTT-----GGA-ATCTAAGTTTCGTTGGGGCAACGATCTCAAAATAAATAAATAAGATT---------------ATATACAAT---CAA-CCA----------TTACAAAATA-GACATA---------TAA-GTTAAAC-ACCA-TAAA--------------------------------GATAA-GACCCATT-AATAAAAATAA------CTTAG---TGAACATAAAATAAAAGCTCCTTAGGGATAACAG-CGTAATATTGTATATA-AAGATTCTT---CTCAAACAATGTTTGCGACCTCGATG--TT-GAATT-A-----
>126320_Farr
--TTCGA-C-TGTTTT-ACCAAAAACATAGCTCTAAGAATACATTATAAATAGTGACGCCTGCTCAATGATTGCATCA-TAC-AGAAA-AAT---AAC-------------------------------------AATTCAATAGCTGCGGTAATATCTAACCGCACAAAGGTAGCACAATAAATAGCCTGCTAACTACAGGATCGCATGAAGGCACAACGAAACTTTAACTGTCTCAAGA--ACACAAA-CCTAAA-TTAGAATGTGTGTGCAAATTCACACTAAAACAGCAAGACGATAAGACCCTATGAACTTTACCAAAACT---CCAATATATAATTTTATG--------------GCCT----------------------ACAACAT------------------------ATATGTAT-----------ATATAATCTT-----GGA-ACTCAAGTTTCGTTGGGGCAACGATCTCAAAATAAATAAATAAGATT---------------TTATACAAT---AAT-CAA--TCA-----TTACAAAATA-AACACA---------TAA-GTTAAAT-ATTA-TAAAA-------------------------------GATAA-GACCCATT-AAATAAAAATG-----ATTTAA---TGAACATAAAATAAAAGCTCCTTAGGGATAACAG-CGTAATATTGTATACA-AAGATTCTT---CTCAAACAATGTTTGCGACCTCGATG--TT-GAATT-AYRA--
>126278_Farr
--------------TT--CCAAAAACATAGCTCTAAGAATACATTATAAATAGTGACGCCTGCTCAATGATTGCATCA-TAC-AGAAA-AAT---AAC-------------------------------------AATTCAATAGCTGCGGTAATATCTAACCGCACAAAGGTAGCACAATAAATAGCCTGCTAACTACAGGATCGCATGAAGGCACAACGAAACTTTAACTGTCTCAAGA--ACACAAA-CCTAAA-TTAGAATGTGTGTGCAAATTCACACTAAAACAGCAAGACGATAAGACCCTATGAACTTTACCAAAACT---CCAATATATAATTTTATG--------------GCCT----------------------ACAACAT------------------------ATATGTAT-----------ATATAATCTT-----GGA-ACTCAAGTTTCGTTGGGGCAACGATCTCAAAATAAATAAATAAGATT---------------TTATACAAT---AAT-CAA--TCA-----TTACAAAATA-AACACA---------TAA-GTTAAAT-ATTA-TAAAA-------------------------------GATAA-GACCCATT-AAATAAAAATG-----ATTTAA---TGAACATAAAATAAAAGCTCCTTAGGGATAACAG-CGTAATATTGTATACA-AAGATTCTT---CTCAAACAATGTTTGCGACCTCGATG--TT-GAATT-A-----
>Aspidoscopulia_australia
-----GA-C-TG-TTT-ACCAAAAACATAGCTTTAAGAATACATTATAGATAGTGACGCCTGCTCAATGATTGCATCA-TAC-AGAAA-AAC---AAC-------------------------------------AATTTAATAGCTGCGGTAATACCTAACCGCACAAAGGTAGCACAATAAATAGCCTGCTAACTACAGGATCGCATGAAGGCATAACGAAACTTTAACTGTCTCAAAA--CCATAGA-CCTAAA-TTAGAATGTGTGTGCAAATTCACACTAAAACAGCAAGACGATAAGACCCTATGAACTTTACCAAAACC---CCAATACTTTACTTATAC--------------AT------------------------CACAATA---------------------AAAATAAGATA-----------TATACATCTT-----GGA-ATCTAAGTTTCGTTGGGGCAACGATCTCAAAATAAATAAATAAGATT---------------ATACATAAT---CAA-TCA----------ACACAAAACA-AACACA---------TAA-GTTAAAT-ACCA-CAAAA-------------------------------GATAA-GACCCATT-AAATAAAAATG-----ACTTAA---TGAACATAAAATAAAAGCTCCTTAGGGATAACAG-CGTAATATTGTACACA-AAGATTCTT---CTCAAACAATGTTTGCGACCTCGATG--TT-GAATT-AC----
>Aspidoscopulia_ospreya
-----GA-C-TG-TTT-ACCAAAAACATAGCTCTAAGAACACATTATAGATAGTGACGCCTGCTCAATGATTGTATCA-TAC-AGAAA-AAC---AAC-------------------------------------AATTTAATAGCTGCGGTAACATCTAACCGCACAAAGGTAGCACAATAAATAGCCTGCTAACTACAGGATCGCATGAAGGCATAACGAAACTTTAACTGTCTCAAGA--TCACAGG-CCTAAA-TTAGAATGTGTGTGCAAATTCACACTAAAACAGCAAGACGATAAGACCCTATGAACTTTACCAAAACT---CCAAAGCTTTACTTATAC--------------AT-------------------------ACAATA---------------------AAA-TAAGA-------------TATATATCTT-----GGA-ATTTAAGTTTCGTTGGGGCAACGATCTCAAAAGAAATAAATAAGATT---------------ATACATAAT---CAA-TCA----------TTACAAAATA--ACACA---------TAA-GTTAAAT-ATTA-CAAAA-------------------------------GATAA-GACCCATT-AAATAAAAATA-----ACTTAA---TGAACACAAAATAAAAGCTCCTTAGGGATAACAG-CGTAATATTGTATACA-AAGATTCTT---CTCAAACAATGTTTGCGACCTCGATG--TT-GAATT-AC----
>Tretopleura_nsp2
-----------------------------------------------TAATAGTGACGCCTGCTC-ATAATTGAATAA-TAA-AGAAAATATAAGAAC-------------------------------------AATTCAATAGCTGCGGTAATACCTGACCGCACAAAGGTAGCACAATAAATAGCCTACTAACTACAGGATCGCATGAAGGCAAAACGAAGCTTAAACTGTCTCAAGA--CCCTAATAGAAAAA-ATAGACTGTAAGTGCAAATCCTCTCTTTAATGGCAAGACGATAAGACCCTAAGAACTTTACCGAAAAA--------------TTT---T-------------AA-------------------------CATAAAT-------TATTT---C---ACAAAAAAAGAAATAGGAAAA---------------TTAAAA-TTATAAGTTCTGTTGGGGCAACAATCTCAAAAAAAATAAATGAGATT---------------AAA---AATCTACAA-TCC--------------AAAGAT-A--------------CCT-AAATCAC-ATTA-ACTTAACAA---------------------------GATAA-GACCCATT-AAATATAAAAA-------TTAA---TGAACAAAATATAAAAGTTCCTTAGGGATAACAG-CGTAATATTGTCACTT-TAGATTCC----CTCAAACAATGTTTGCGACCTCGATG--TT-GAATT-A-----
>Tretopleura_nsp1
-----------------------------------------AATTATTAATAGTGACGCCTGCTC-ATAATTGAATGA-TAA-AGAAAATATAAGAAC-------------------------------------AATTCAATAGCTGCGGTAACACCTGACCGCACAAAGGTAGCACAATAAATAGCCTACTAACTACAGGATCGCATGAAGGCAAAACGAAGCTTAAACTGTCTCAAGA--CCCTAATAGAAAAAAATAGACTGTAAGTGCAAATCCTCTCTTTAATGGCAAGACGATAAGACCCTAAGAACTTTACCGAAAAA--------------TTT---T-------------AA-------------------------CATAAAA-------TATTT---T---ATAAAAAAATAAATATAATAA---------------TTAAAA-TTATAAGTTCCGTTGGGGCAACAATCTCAAAAAAAATAAATGAGATT---------------ATT---AATCTACAA-TCC--------------AAAGAT-A--------------CCT-AAATCAC-ATTA-ACTTAATAA---------------------------GATAA-GACCCATT-AAATATAAAAA-------TTAA---TGAACAAAATATAAAAGTTCCTTAGGGATAACAG-CGTAATATTGTCACTT-TAGA-TC------------------------------------------------
>Schulzeviella_nsp
--TTCGA-C-TG-TTT-ACCAAAAACATAGCCATTAGAAAATAATAATAATGGTGAGACCTGCTCCATGATT--------------------------TCAAAATAA-----------AAT-AAATTAAATTA--AATTAAATAGCTGCGGTAAT-CATGACCGTACTAAGGTAGCATAATAAATCGTCTATTAATTGTAGAATAGAATGAAGGTTAAACGAAAATTCAACTGTCTCAAAAAATAACTTT-GTGAAA-ATTAAATGTGTGCTAATATTCACACTAAAATAGTAAGACGATAAGACCCTGCAAACTTTACCAAAAA---------------TTTATA---------------ATAAAAATG-----------------AACCTGT----------------------------------------------------------AAA-TCCTAAGTTTCGTTGGGGCAACGACCTTATAA-CAGTAACTAAGGTT---------------A-----AAA---TAA-TCA----------CTCAATAAAA----------------GAT-AATAAAT-CGAA--AAA--------------------------------GATAA-CACCCGTT-AAAAAAACCTT--AACAATTAA---CGC-AATAAAATAAAAGT-CTGCAGGGATAACAG-CGTAATATTATT------------------------------------------------------------
>Ijimalophus_hawaiicus
--TTCGA-C-TG-TTT-ACCAAAAACATAGCTACTAGAAAATATTAATAGCAGTGAAACCTGCTCCATGATT---------------------------AAGGATAA-ATATATAAAAATATAAATAATATTT--AATTAAATAGCTGCGGTAAC-CGTGACCGTACTAAGGTAGCATAATAAATCGTCTATTAATTGTAGAATAGAATGAAGGTTCAACGAAAATTCAACTGTCTCAAAAA-TAAATTT-GTGAAA-ATTGAATGTGTGTGAATATCCACACTTAAACAGCAAGACGATAAGACCCTGCGAACTTTACCAAACA---------------TTTATAC--------A--A-AATC-----------------------AACGAAA--A----------------------------------------------TTTT--TT-AAA-CATAAAGTTTCGTTGGGGCAACGACCTTACAA-TAGTAACTAAGGTT---------------A-----AAA---TAA-TCT-----------AATTAAATA-CA-------------GACAAATAAAT-CAAT--ATTTATTACAAA-----------------------GATAA-AACCCGTT-ATAAAAATCTT--TAACAATAA---CGC-ATAAAAATAAAAGTTCCGCAGGGATAACAG-CGTAATATTATT--TC-AAGAAAA-TA-TCTTAAATAAAGATTGCGACCTCGATG--TT-GAATT-A-----
>Semperella_schultzei
---TCGA-C-TG-TTT-ACCAAAAACATAGCCATTAGAAAATATTAATAAAGGTGAAACCTGCTCCATGATT---------------------------AAAAATAA-------------ATAAATAACATTT--AATTAAATAGCTGCGGTAAC-CGTGACCGTACTAAGGTAGCATAATAAATCGTCTATTAATTGTAGAATAGAATGAAGGTCTAACGAAAATTCAACTGTCTCAAAAA-TAAATTT-GTGAAA-ATTGAAAGTGTGTAAATATTCACACTAAAACAGCAAGACGATAAGACCCTGCGAACTTTACAAAAATA--------------TTTAAAC-------------AATA-----------------------AATCTTT----------------------------------------------------------AAA-CACAAAGTTTCGTTGGGGCAACGACCTTATAA-CAG-AACTAAGGTT---------------AA----AAA---CAA-TCT------------CAAAAATA-AA-------------GATAAATAAAT-CAAT--ATAAAAAA---------------------------GATAA-AACCCGTT-ACAAAAACCTT--TAAACACAA---CGT-AAAAACATAAAAGTTCCGCAGGGATAACAG-CGTAATATTATT--TC-AAGAAAA-TA-TCTTAAATAAAGATTGCGACCTCGAT------------------
>126138_Phero
----CGA-C-TG-TTT-ACCAAAAACATAGCCACTAGAAAATATTAATAATGGTGAAACCTGCTCCATGATT---------------------------AAAAATAA---AGAT------AAAAATAACATTT--AATTAAATAGCTGCGGTAAC-CGTGACCGTACTAAGGTAGCATAATAAATCGTCTATTAATTGTAGAATAGAATGAAGGTTAAACGAAAACTCAACTGTCTCAAAAA-TAAATTT-GTGAAA-ATTGAAAGTGTGTGAATATCCTCACTTAAACAGCAAGACGATAAGACCCTGCGAACTTTACAAAACA---------------TTTATAC--------A--AT-ATA-----------------------AGAAAAA---------------------------------------ACAATC----TTTT-----AAA-TATAAAGTTTCGTTGGGGCAACGACCTTACAA-TAGTAACTAAGGCT---------------AA----AAAC--TAA-TCT---------AAATAAATATA----------------GATAAATAAAT-CAAT--ATAAACTATAAA-----------------------GATAA-AACCCGTT-ATAAAAACCTA--TAACAATAATAACGC-AAAAAAATAAAAGTTCCGCAGGGATAACAG-CGTAATACTATT--TC-AAGAAAAATA-TCTTAAATAAAGATTGCGACCTCGATG--TT-GAATT-AC----
>126135_Phero
---------------------------------------------------GGTGAA-CCTGCTCCATGATT---------------------------AAAAATAA---AGAT------AAAAATAACATTT--AATTAAATAGCTGCGGTAAC-CGTGACCGTACTAAGGTAGCATAATAAATCGTCTATTAATTGTAGAATAGAATGAAGGTTAAACGAAAACTCAACTGTCTCAAAAA-TAAATTT-GTGAAA-ATTGAAAGTGTGTGAATATCCTCACTTAAACAGCAAGACGATAAGACCCTGCGAACTTTACAAAACA---------------TTTATAC--------A--AT-ATA-----------------------AGAAAAA---------------------------------------ACAATC----TTTT-----AAA-TATAAAGTTTCGTTGGGGCAACGACCTTACAA-TAGTAACTAAGGCT---------------AA----AAAC--TAA-TCT---------AAATAAATATA----------------GATAAATAAAT-CAAT--ATAAACTATAAA-----------------------GATAA-AACCCGTT-ATAAAAACCTA--TAACAATAATAACGC-AAAAAAATAAAAGTTCCGCAGGGATAACAG-CGTAATACTATT--TC-RAGAAAAATA-TCTTAAATAAAGATTGCGACCTCGATG--TT-GAATT-ACRA--
>126337_Phero
--TTCGA-C-TG-TTT-ACCAAAAACATAGCCACTAGAAAATATTAATAATGGTGAAACCTGCTCCATGATT---------------------------AAAGATAA--AACATTAAA--AAGAATAAAATTT--AATTAAATAGCTGCGGTAAC-CGTGACCGTACTAAGGTAGCATAATCAATCGTCTATTAATTGTAGAATAGAATGAAGGTTAAACGAAAATTCAACTGTCTCAAAAA-TAAATTT-GTGAAA-ATTGAAAGTGTGTGAATATCCACACATAACCAGCAAGACGATAAGACCCTGCGAACTTTACAAAACA---------------TTTATAC--------A--AT-AAA-----------------------TAAAAAA----------------------------------------CAATT----TTTT-----AAA-TAAAAAGTTTCGTTGGGGCAACGACCTTACAA-TAGTAACTAAGGCT---------------AA----AAAC--TAA-TCC---------ACATCTATAAA----------------GATAAATAAAT-CAAT--ATAAATTATAAA-----------------------GATAA-AACCCGTT-ATAAAAACCCA--TATTAATAA---CGC-ATAAAGATAAAAGTTCCGCAGGGATAACAG-CGTAATATTATC--TT-GAGAAA-------------------------------------------------
>Pheronema_sp
-----GA-C-TG-TTTTACCAAAAACATAGCCACTAGAAAATTTTAATGGTGGTGAAACCTGCTCCATGATT---------------------------AAAAATAA-ATAGA-------AT-AATAATATTT--AATTAAATAGCTGCGGTAAC-CGTGACCGTACTAAGGTAGCATAATAAATCGTCTATTAATTGTAGAATAGAATGAAGGTTAAACGAAAACTCAACTGTCTCAAAAA-TGAATTT-GTGAAA-ATTGAAAGTGTGTGAATATCCACACTTAAACAGCAAGACGATAAGACCCTGCGAACTTTACAAAACA---------------TTTATAC--------A--ACCATA-----------------------AACATAA-------------------------------------------------TTTT--TT-AAA-TACAAAGTTTCGTTGGGGCAACGACCTTACAA-AAGTAACTAAGGCT---------------AA----AAAC--CAA-TCT-----------ACATAAATA-TA-------------GATAAATAAAT-CAAT--ATAAATTACAAA-----------------------GATAA-AACCCGTT-ATAAAAACCTA--TAATAATAA---CGC-AAAAAAATAAAAGTTCCGCAGGGATAACAG-CGTAATATTATT--TC-AAGAAAAATA-TCTTAAATAAAGATTGCGACCT----------------------
>Hyalonema_sp1
-----GA-C-TG-TTT-ACCAAAAACATAGCTATCAGAAAAAATTAATGGTAGTGAAACCTGCTCCATGATT---------------------------TCCGCTCCCCATAAAAAGATAATAA-TA-TAAAAAAAATTAAATAGCTGCGGTAAC-CGTGACCGTACTAAGGTAGCATAATAAATCGTCTATTAATTGTAGAATAGAATGAAGGTCAAACGAAAATTCAACTGTCTCAAAAA-AATACTT-GTGAAA-ATAAAAAGTGTGTAAATATACACACACAAACGGCAAGACGATAAGACCCTACGAACTTTACCAAAAA---------------TTT--AC--------------AT-----TT-----------------CATAAAA------------------------ATAAGAAAAATAAT--AATGT-------------AAA-TAATACGTTTCGTTGGGGCAACGACCTTAAAA-AAGTAACTAAGGCT---------------A-----AAA---AAA-TCA------------AAAAAATA-A--------------GATTAATAAAT-CAAA-----AAAAACC-------------------------GATAA-AACCCATT-ACACACACTCC-CACAAATTAA---TGC-AAAAAAATAAAAGTTCCGTAGGGATAACAG-CGTAATATTATT--TC-AAGAAAACTAATCTCAAATAAAGATTGCGACCT----------------------
>Hyalonema_sp4
---------------------AAAACATAGCTATCAGAAAAAATTAATGGTAGTGAAACCTGCTCCATGATT---------------------------TACACACACACTAAAAACATAAAAA-TAATAAAAAAAATTAAATAGCTGCGGTAAC-CGTGACCGTACTAAGGTAGCATAATAAATCGTCTACTAATTATAGAATAGAATGAAGGTCACACGAAAATTCAACTGTCTCAAAAAAAACATTT-GTGAAA-ATAAAAAGTACGTGAATATACACACACTAACGGCAAGACGATAAGACCCTACGAACTTCACCAAAAA---------------TTT--AC--------------AT-----TT-----------------AATTAAA------------------------------AAAAT-AT--------------------AAA-TAATACGTTTCGTTGGGGCAACGACCTTAAAA-AAGTAACTAAGGTT---------------A-----AAA---CAA-TCA-------------AAAAATA-AAATAA---------GACTAATCCAC-CAAA--AAAAA------------------------------GATAA-AACCCATT-ACACACATGCC-AAACAAATAA---TGC-AAAAAAATAAAAGTTCCGTAGGGATAACAG-CGTAATATTATT--TC-AAGAAAATCAATCTTAAATAAAGATTGCGACCTCGATGGTTT-GAATT-AC----
>Hyalonema_sp3
-----GA-C-TG-TTT-ACCAAAAACATAGCTACCAGAAAAAATTAATGGTAGTGAAACCTGCTCCATGATT---------------------------TCCACACACA-TAAAAACATAAAAA-TAATAAAAAAAATTAAATAGCTGCGGTAAC-CGTGACCGTACTAAGGTAGCATAATAAATCGTCTACTAATTATAGAATAGAATGAAGGTCACACGAAAATTCAACTGTCTCAAAAA-AACATTT-GTGAAA-ATAAAAAGTACGTGAATATACACACATTAACGGCAAGACGATAAGACCCTACGAACTTCACCTAAAA---------------TTT--AC--------------AT-----TT-----------------AATTAAA-----------------------------AAAAAT-AT--------------------AAA-TAATACGTTTCGTTGGGGCAACGACCTTAAAA-AAGTAACTAAGGTT---------------A-----AAA---CAA-TCA---------------AAACA-AAAAAA---------GACTAATCAAC-CAAA--AAAAA------------------------------GATAA-AACCCATT-ACACACATACC-AAACAATTAA---TGC-AAAAAAATAAAAGTTCCGTAGGGATAACAG-CGTAATATTATT--TC-AAGAAAATCAATCTTAAATAAAGATTGCGACCTC-A-------------------
>Tabachnickia_sp
-------------TTT--CCAAAAACATAGCCAACAGAAAAAATTAATGTCAGTGAAACCTGCTCCATGATT----------------------------CTATAAA---TAAAAGCCCAAAAACTATTAAAAAAAATTAAATAGCTGCGGTAAC-CGTGACCGTACTAAGGTAGCATAATAAATCGTCTATTAATTGTAGAATAGAATGAAGGTCAAACGAAAATTCAACTGTCTCAAAA--AACACTT-GTGAAA-ATAAAAAGTGTGTGAATATACACACACAAACGGCAAGACGATAAGACCCTACGAACTTTACTGAAAA---------------TTT--AC--------------ATT-CTCTT-----------------CATAAAT----------------------AAACAC--AATATAACCAAATAT-------------AAA-TAATACGTTTCGTTGGGGCAACGACCTTAAAA-AAGTAACTAAGGTT---------------T-----AAA---AAA-TCA-----------CATTTAATA-AAA------------AAATAATAAAT-TAAA--ATTAAATAAAAAA----------------------GATAA-AACCCATT-AAACACA-TCC-AAAAAATTAA---TGC-AATAAAATAAAAGTTCCGTAGGGATAACAG-CGTAATAATATT--TC-AAGAAAAACAACCTTAAATAAAGATTGCGACCTCGATG--TT-GAATT-------
>Lophophysema_eversa
ATTTCGA-C-TG-TTT-ACCAAAAACATAGCTACCAGAAAAAATTAATGGTGGTGAAACCTGCTCCATGATT---------------------------TCCATTTCCCATAAAAA-CATAAAAACAATAAACAAAATTAAATAGCTGCGGTAAC-CGTGACCGTACTAAGGTAGCATAATAAATCGTCTACTAATTGTAGAATAGAATGAAGGTCACACGAAAATTCAACTGTCTCAAAAA-AACAATT-GTGAAA-ATAAAAAGTACGTGAATATACGTACACTAACGGCAAGACGATAAGACCCTACGAACTTTACCAAAAA---------------TTT--AC--------------AT-----TT-----------------CATCAAA------------------------ACA---------AAAAAATAT-------------AAA-TAATACGTTTCGTTGGGGCAACGACCTTAAAA-AAGTAACTAAGGCT---------------------AAAATAATCAAATCAA-TAT------AAGACCAATTAATCAAAAATA---------------------CAAAA-----------------------------GATAA-AACCCATT-ACACACA-CCG-AAATAA-TAA---TGC-AAAAAAATAAAAGTTCCGTAGGGATAACAG-CGTAATATTATT--TC-AAGAAAATCAATCTTAAATAAAGATTGCGACCTCGATG--TT-GAATT-GT----
>126036_Hyalo
--------------TT--CCAAAAACATAGCTATCAGAAAAAATTAATGATGGTGAAACCTGCTCCATGATT---------------------------CCCATTTCCCATAAAAATAATAAAAATAATAAAAAGAATTAAATAGCTGCGGTAAC-CGTGACCGTACTAAGGTAGCATAATAAATCGTCTACTAATTGTAGAATAGAATGAAGGTCACACGAAAATTCAACTGTCTCAAAAA-AACACTT-GTGAAA-ATGAAAAATACGTGAATATACGTATACTAACGGCAAGACGATAAGACCCTACGAACTTTACCAAAAA---------------TTT--AC--------------AT-----TC-----------------TATATAA--A--------------------ATAAAAAAAATAAAAAAAATAT-------------AAA-TAATACGTTTCGTTGGGGCAACGACCTTAAAA-AAGTAACTAAGGTT---------------------AAAATAATCAATATAA-------AATAAGACTAATCAACCAAAAATA---------------------AAAAA-----------------------------GATAA-AACCCATT-ACACACACAAC-AAAAAACTAA---TGC-AAAAAAATAAAAGTTCCGTAGGGATAACAG-CGTAATATTATT--TC-AAGAAAATCAATCTTAAATAAAGATTGCGACCTCGATG--T--------------
