# Supplementary material for: Expanded sampling of New Zealand glass sponges (Porifera: Hexactinellida) provides new insights into biodiversity, chemodiversity, and phylogeny of the class
Source: PeerJ. 2023 Apr 27;11:e15017. doi: 10.7717/peerj.15017 (PMC10149058; doi:10.7717/peerj.15017)
Supplement: Supplemental Information 1 [file peerj-11-15017-s001.zip › Supplemental_File_1_untrimmed_alignments/18S.fasta]

>Chaunoplectella_nsp_126325
------------------------------------------ATTA-GCCATGCATGTCC-AGTATAAATCTGGTTCAAGATGAAACTGCGAATGGCTCATTAAATCAGTTCTAGTTTCTTTGATGGTGTCTT-ACTACATGGATAACCGTAGTAAC-ATAGAGCTAATACGTGCTTCAAATCCTGACTGG-TGCCC------TC---------GGG----TGCCTGGAATAGGATGTATTTATTAGATCCAAAACCAATGCGTCGCTTGCGT-GCTTTAACCGGTGCGTAGGTGGCGGTTAT-TTGGTGATTCATGCTAACTTTTCGGATCGCATGGCCTT-GTGCTGGCGATGCTTCATTCAAGTTTCTGCCCTATCAACTGTCGATGGTAGGGTATTGGCCTACCATGGTTGTAACGGGTGACGGAGAATTAGGGTTCGGTTCCGGAGAGGGAGCCTGAGAAATGGCTACCACATCTATGGATGGCAGCAGGCGCGCAAATTACCCAATCCCGACCTGGGGAGGTAGTGACAATAAATAACAATGCGGTTCCTTAATT-GGTTCTGCAATTGGAATGAGAACAATCTAAACACCTTAACGAGGAGCAATTGGAGGGCAAGTCTGGTGCCAGCAGCCGCGGTAATTCCAGCTCCAATAGCGTATATTAAAGTTGTTGCAGTTAAAAAGCTCGTAGTTGGATTTCGGAGCGGTCGGGTTGGTCCGCCCAGC-GTGGTGTGT--ACTG-GCCTTGGT-G-G-TAT--GGCTGG-GGTG--GCTGCCT---------------------------------------TCAC-----------------------------------------------------------------------------------------------GGGTAG--CTGCCTTTAGTCTGCTGCCCTTGTTGCGTGTAT-TGCGTGGCAAGTGATCGTTCTTCTCCCTCGGAGACGGAGTCTGTCCTTTACCG-GGTGGGCTTTGG-ATGCGAGGTGTTTACTTTGAAAAAATTAGAGTGTTCAAAGCAGGCCTACAA-CTTC-GCTTGAATACATTAGCATGGAATAATGGAATAGGACTCTGT-GTCTATTTTGTTGGTTTGAAGGC--AGAGAGTAATGATTAATAGGGACAGTTGGGGGCATTCGTATTTAATTGTCAGAGGTGAAATTCTTGGATTTCTGAAAGACGAACAACTGCGAAAGCATTTGCCAAGGATGTTTTCATTAATCAAGAACGAAAGTTAGGGGTTCGAAGACGATCAGATACCGTCGTAGTCCTAACCATAAACAATGCCGACTAGGGATCAGCGTACGTTCGTTC-TATG-GGACGTCGTTGGCACCTTACGAGAAATCAAGAGTTTTTGGGTTCTGGGGGGAGTATGGTCACAAGGCTGAAACTTAAAGGAATTGACGGAAGGGCACCACCAGGAGTGGAGCCTGCGGCTTAATTTGACTCAACACGGG-AAAACTCACCAGGTCCGGACATAGTGAGGATTGACAGATTGAGAGCTCTTTCTTGATTCTATGGGTGGTGGTGCATGGCCGTTCTTAGTTGGTGGAGTGATTTGTCTGGTTAATTCCGTTAACGAACGAGACCTTAGCCTGCTAACTAGTTGCGTTATC-CACA-TGGTCGGCTT------TGTCC-TC----------------------------------------TC----------------------------------------------------G-G-G--G-ACG----GGTC--GATCGGATGGACGTGTTCTGACTTCTTAGAGGGACAGTTGG---CTTGCCTAATCAAAGGAAGTTTGAGGCAATAACAGGTCTGTGATGCCCTTAGATGTTCTGGGCCGCACGCGCGCTACACTGATCAAGTCAACGAGTTATTCTCCTTCGCCGAAAGGCGCCGGGTAATCTTGTGAAACTTGATCGTGCTGGGGATAGATCCTTGCAATTTTTGATCTT-GAACGAGGAATTCCTAGTAAGCGCAAGTCATC-ACCTTGCGCTGATTACGTCCCTGCCCTTTGTACACACCGCCCGTCGCTACTACCGATTGAATGGTTTAGTGAGGTCTTCGGATCGGCACTGCTCGGCCTC----ACGGCTGTGCGG-AGGCTGAAAAGTTGATCAAACT-GATCATTTAGAGGAA-GTA
>Leucopsacus_nsp_126063
-------------------------------------------TAAGGCCATGCATGTCCAAGTATAAATCTGGTTCAAGATGAAACTGCGAATGGCTCATTAAATCAGTTCTAGTTTCTTTGATGGTGTCTT-ACTACATGGATAACCGTAGTAAC-ATAGAGCTAATACGTGCTTCAAATCCTGACTGG-TGCCC------TC---------GGG----TGCCTGGAATAGGATGTATTTATTAGATCCAAAACCAATGCGTTGCTTGCGT-GCTT----CGGTGCGTAGGTGGCGGTTATGTTGGTGATTCATGCTAACTTTTCGGATCGCATGGCCTT-GTGCTGGCGATGCTTCATTCAAGTTTCTGCCCTATCAACTGTCGATGGTAGGGTATTGGCCTACCATGGTTGTAACGGGTGACGGAGAATTAGGGTTCGGTTCCGGAGAGGGAGCCTGAGAAATGGCTACCACATCTATGGATGGCAGCAGGCGCGCAAATTACCCAATCCCGACCTGGGGAGGTAGTGACAATAAATAACAATGCGGTTCCTTATTT-GGTTCTGCAATTGGAATGAGAACAATCTAAACACCTTAACGAGGAGCAATTGGAGGGCAAGTCTGGTGCCAGCAGCCGCGGTAATTCCAGCTCCAATAGCGTATATTAAAGTTGTTGCAGTTAAAAAGCTCGTAGTTGGATTTCGGAGCGGTCGGGTTGGTCCGCCCTGC-GTGGTGTGT--ACTG-GCCTTGGT-G-G-TAT--GGC-GG-GGTG-TGTCGCCCT--------------------------------------GAGA----------------------------------------------------------------------------------------------GGGGCGG--CTGCCTTTAGCCTGCTGCCCTTGTCGCGTGTAT-TGCGTGGCAAGTGATCGTTCTTCTCCCTCGGAGACGGAGTCTGTCCTTTACCG-GGTGGGCTTTGG-ATGCGAGGTGTTTACTTTGAAAAAATTAGAGTGTTCAAAGCAGGCCTT-AT-CTTC-GCTTGAATACATTAGCATGGAATAATGGAATAGGACTCTGT-GTCTATTTTGTTGGTTTGAAGGC--AGAGAGTAATGATTAATAGGGACAGTTGGGGGCATTCGTATTTAATTGTCAGAGGTGAAATTCTTGGATTTTTGAAAGACGAACAACTGCGAAAGCATTTGCCAAGGATGTTTTCATTAATCAAGAACGAAAGTTAGGGGTTCGAAGACGATCAGATACCGTCGTAGTCCTAACCATAAACAATGCCGACTAGGGATCAGCGTACGTTCGTTC-TATG-GGACGTCGTTGGCACCTTACGAGAAATCAAGAGTTTTTGGGTTCTGGGGGGAGTATGGTCACAAGGCTGAAACTTAAAGGAATTGACGGAAGGGCACCACCAGGAGTGGAGCCTGCGGCTTAATTTGACTCAACACGGG-AAAACTCACCAGGTCCGGACATAGTGAGGATTGACAGATTGAGAGCTCTTTCTTGATTCTATGGGTGGTGGTGCATGGCCGTTCTTAGTTGGTGGAGTGATTTGTCTGGTTAATTCCGTTAACGAACGAGACCTTAGCCTGCTAACTAGTCGCGTTATC-CACA-TGGTCGGCTT------TGTCC-TCCTTC--------------------------------------------------------------------------------------GGGGG-G------ACG----GGTC--GATCGGATTGACGTGTATTGACTTCTTAGAGGGACAGTTGG---CTTGCCTAATCAAAGGAAGTTTGAGGCAATAACAGGTCTGTGATGCCCTTAGATGTTCTGGGCCGCACGCGCGCTACACTGATCAAGTCAACGAGTTATTCTCCTTCGCCGAAAGGCGCCGGGTAATCTTGTGAAACTTGATCGTGCTGGGGATAGATCCTTGCAATTTTTGATCTT-GAACGAGGAATTCCTAGTAAGCGCAAGTCATC-ACCTTGCGCTGATTACGTCCCTGCCCTTTGTACACACCGCCCGTCGCTACTACCGATTGAATGGTTTAGTGAGGTCTTCGGATCGGCACTGCTCGGCCTC----ACGGCTGTGCGG-AGGCTGAAAAGTTGATCAAACTTGATCATTTAGAGGAA-GTA
>Leucopsacus_distantus_126158
---------------------------------------------AGGCCATGCATGTCC-AGTATAAATCTGGTTCAAGATGAAACTGCGAATGGCTCATTAAATCAGTTCTAGTTTCTTTGATGGTGTCTT-ACTACATGGATAACCGTAGTAAC-ATAGAGCTAATACGTGCTTCAAATCCTGACTGG-TGCACTC----TCTC---GG--GGG--TGTGCCTGGAATAGGATGTATTTATTAGATCCAAAACCAATGCGTCGCTTGCGT-GCTT----CGGTGCGTAGGTGGCGGTTATGTTGGTGATTCATGCTAACTTTTCGGATCGCATGGCCTT-GTGCTGGCGATGCTTCATTCAAGTTTCTGCCCTATCAACTGTCGATGGTAGGGTATTGGCCTACCATGGTTGTAACGGGTGACGGAGAATTAGGGTTCGGTTCCGGAGAGGGAGCCTGAGAAATGGCTACCACATCTATGGATGGCAGCAGGCGCGCAAATTACCCAATCCCGACCTGGGGAGGTAGTGACAATAAATAACAATGCGGTTCCTGAATT-GGTTCTGCAATTGGAATGAGAACAATCTAAACACCTTAACGAGGAGCAATTGGAGGGCAAGTCTGGTGCCAGCAGCCGCGGTAATTCCAGCTCCAATAGCGTATATTAAAGTTGTTGCAGTTAAAAAGCTCGTAGTTGGATTTCGGAGCGGTCGGGTTGGTCCGCCCAGC-GTGGTGTGT--ACTG-GCCTTGGT-G-G-TAT--GGC-GG-GGTG---TCGCCCT--------------------------------------GAGA----------------------------------------------------------------------------------------------GGGGCGG--CTGCCTTTAGCCTGCTGCCCTTGTCGCGTGTAT-TGCGTGACAAGTGATCGTTCTTCTCCCTCGGAGACGGAGTCTGTCCTTTACCG-GGTGGGCTTTGG-ATGCGAGGTGTTTACTTTGAAAAAATTAGAGTGTTCAAAGCAGGCTGTTAT-CTTC-GCTTGAATACATTAGCATGGAATAATGGAATAGGACTCTGT-GTCTATTTTGTTGGTTTGAAGGC--AGAGAGTAATGATTAATAGGGACAGTTGGGGGCATTCGTATTTAATTGTCAGAGGTGAAATTCTTGGATTTTTGAAAGACGAACAACTGCGAAAGCATTTGCCAAGGATGTTTTCATTAATCAAGAACGAAAGTTAGGGGTTCGAAGACGATCAGATACCGTCGTAGTCCTAACCATAAACAATGCCGACTAGGGATCAGCGTACGTTCGTTC-TATG-GGACGTCGTTGGCACCTTACGAGAAATCAAGAGTTTTTGGGTTCTGGGGGGAGTATGGTCACAAGGCTGAAACTTAAAGGAATTGACGGAAGGGCACCACCAGGAGTGGAGCCTGCGGCTTAATTTGACTCAACACGGG-AAAACTCACCAGGTCCGGACATAGTGAGGATTGACAGATTGAGAGCTCTTTCTTGATTCTATGGGTGGTGGTGCATGGCCGTTCTTAGTTGGTGGAGTGATTTGTCTGGTTAATTCCGTTAACGAACGAGACCTTAGCCTGCTAACTAGTCGCGTTATC-CACA-TGGTCGGCTT------TGTCC-TCTCTC------------------------------------TA------------------------------------------------GGGGG-G-G--G-ACG----GGTC--GATCGGATCGACGTGTATTGACTTCTTAGAGGGACAGTTGG---CTTGCCTAATCAAAGGAAGTTTGAGGCAATAACAGGTCTGTGATGCCCTTAGATGTTCTGGGCCGCACGCGCGCTACACTGATCAAGTCAACGAGTTATTCTCCTTCGCCGAAAGGCGCCGGGTAATCTTGTGAAACTTGATCGTGCTGGGGATAGATCCTTGCAATTTTTGATCTT-GAACGAGGAATTCCTAGTAAGCGCAAGTCATC-ACCTTGCGCTGATTACGTCCCTGCCCTTTGTACACACCGCCCGTCGCTACTACCGATTGAATGGTTTAGTGAGGTCTTCGGATCGGCGCTGCTCGGCCTC----ACGGCTGGGCGG-AGGCTGAAAAGTTGATCAAACTTGATCATTTAGAGGAA-GTA
>Oopsacas_sp
CTGGTTGATCC-T-GCC-AGTAGTCATATGCTTGTCTCAAAGATTAAGCCATGCATGTCCAAGTATAAATCTGGTTCAAGATGAAACTGCGAATGGCTCATTAAATCAGTTCTAGTTTCTTTGATGGTGTCTT-ACTACATGGATAACCGTAGTAAC-ATAGAGCTAATACGTGCTTCAAATCCTGACTGG-TGCTC------TC---------GGG----TGCCTGGAATAGGATGTATTTATTAGATCCAAAACCAATGCGTGGCTTGCGT-GCTT----CGGTGCGTGGGTGGCGGTTATGTTGGTGATTCATGCTAACTTTTCGGATCGCATGGCCTT-GTGCTGGCGATGCTTCATTCAAGTTTCTGCCCTATCAACTGTCGATGGTAGGGTATTGGCCTACCATGGTTGTAACGGGTGACGGAGAATTAGGGTTCGGTTCCGGAGAGGGAGCCTGAGAAATGGCTACCACATCTATGGATGGCAGCAGGCGCGCAAATTACCCAATCCCGACCTGGGGAGGTAGTGACAATAAATAACAATGCGGTTCCTTATTT-GGTTCTGCAATTGGAATGAGAACAATCTAAACACCTTAACGAGGAGCAATTGGAGGGCAAGTCTGGTGCCAGCAGCCGCGGTAATTCCAGCTCCAATAGCGTATATTAAAGTTGTTGCAGTTAAAAAGCTCGTAGTTGGATTTCGGAGCGGTCGGGTTGGTCCGCCCAGC-GTGGTGTGT--ACTG-GCCTTGGT-G-GTTA---GGCGGG-GGTG--GTTGCCCT--------------------------------------GAGA----------------------------------------------------------------------------------------------GGGGCGG--CTGCCTTCAGCCTGCTGCYCTTGTCGCGTGTAT-TGCGTGACAAGTGATCGTTCTTCTCCCTCGGAGACGGAGTCTGTCCTTTACCG-GGTGGGCTTTGG-ATGCGAGGTGTTTACTTTGAAAAAATTAGAGTGTTCAAAGCAGGCCTT-AT-CTTC-GCTTGAATACATTAGCATGGAATAATGGAATAGGACTCTGT-GTCTATTTTGTTGGTTTGAAGGC--AGAGAGTAATGATTAATAGGGACAGTTGGGGGCATTCGTATTTAATTGTCAGAGGTGAAATTCTTGGATTTTTGAAAGACGAACAACTGCGAAAGCATTTGCCAAGGATGTTTTCATTAATCAAGAACGAAAGTTAGGGGTTCGAAGACGATCAGATACCGTCGTAGTCCTAACCATAAACAATGCCGACTAGGGATCAGCGTACGTTCGTTC-TATG-GGACGTCGTTGGCACCTTACGAGAAATCAAGAGTTTTTGGGTTCTGGGGGGAGTATGGTCACAAGGCTGAAACTTAAAGGAATTGACGGAAGGGCACCACCAGGAGTGGAGCCTGCGGCTTAATTTGACTCAACACGGG-AAAACTCACCAGGTCCGGACATAGTGAGGATTGACAGATTGAGAGCTCTTTCTTGATTCTATGGGTGGTGGTGCATGGCCGTTCTTAGTTGGTGGAGTGATTTGTCTGGTTAATTCCGTTAACGAACGAGACCTTAGCCTGCTAACTAGTCGCGTTATC-CACA-TGGTCGGCTT------TGTCC-TGCCTCT-----------------------------------TC-----------------------------------------------GGGGGTTG-G--G-ACG----GGTC--GATCGGATGGACGTGTATTGACTTCTTAGAGGGACAGTTGG---CTTGCCTAATCAAAGGAAGTTTGAGGCAATAACAGGTCTGTGATGCCCTTAGATGTTCTGGGCCGCACGCGCGCTACACTGATCAAGTCAACGAGTTATTCTCCTTCGCCGAAAGGCGCCGGGTAATCTTGTGAAACTTGATCGTGCTGGGGATAGATCCTTGCAATTTTTGATCTT-GAACGAGGAATTCCTAGTAAGCGCAAGTCATC-ACCTTGCGCTGATTACGTCCCTGCCCTTTGTACACACCGCCCGTCGCTACTACCGATTGAATGGTTTAGTGAGGTCTTCGGATCGGCACTGCTCGGCCTC----ACGGCTGTGCGG-AGGCTGAAAAGTTGATCAAACTTGATCATTTAGAGGAA-GTA
>Oopsacas_minuta
CTGGTTGATCC-T-GCC-AGTAGTCATATGCTTGTCTCAAAGATTAAGCCATGCATGTCCAAGTATAAATCTGGTTCAAGATGAAACTGCGAATGGCTCATTAAATCAGTTCTAGTTTCTTTGATGGTGTCTT-ACTACATGGATAACCGTAGTAAC-ATAGAGCTAATACGTGCTTCAAATCCTGACTGG-TGCTC------TC---------GGG----TGCCTGGAATAGGATGTATTTATTAGATCCAAAACCAATGCGTGGCTTGCGT-GCTT----CGGTGCGTGGGTGGCGGTTATGTTGGTGATTCATGCTAACTTTTCGGATCGCATGGCCTC-GTGCTGGCGATGCTTCATTCAAGTTTCTGCCCTATCAACTGTCGATGGTAGGGTATTGGCCTACCATGGTTGTAACGGATGACGGAGAATTAGGGTTCGGTTCCGGAGAGGGAGCCTGAGAAATGGCTACCACATCTATGGATGGCAGCAGGCGCGCAAATTACCCAATCCCGACCTGGGGAGGTAGTGACAATAAATAACAATGCGGTTCCTTATTT-GGTTCTGCAATTGGAATGAGAACAATCTAAACACCTTAACGAGGAGCAATTGGAGGGCAAGTCTGGTGCCAGCAGCCGCGGTAATTCCAGCTCCAATAGCGTATATTAAAGTTGTTGCAGTTAAAAAGCTCGTAGTTGGATTTCGGAGCGGTCGGGTTGGTCCGCCCAAC-GTGGTGTGT--ACTG-GCCTTGGT-G-G-TAT--GGC-GG-GGTG--GTTGCCCT--------------------------------------GAGA----------------------------------------------------------------------------------------------GGGGTGG--CTGCCTTTAGCTTGCTGCTCTTGTCGTGTGTAT-TGCGTGACAAGTGATCGTTCTTCTCCCTCGGAGACGGAGTCTGTCCTTTACCG-GGTGGGCTTTGG-ATGCGAGGTGTTTACTTTGAAAAAATTAGAGTGTTCAAAGCAGGCCTT-AT-CTTC-GCTTGAATACATTAGCATGGAATAATGGAATAGGACTCTGT-GTCTATTTTGTTGGTTTGAAGGC--AGAGAGTAATGATTAATAGGGACAGTTGGGGGCATTCGTATTTAATTGTCAGAGGTGAAATTCTTGGATTTTTGAAAGACGAACAACTGCGAAAGCATTTGCCAAGGATGTTTTCATTAATCAAGAACGAAAGTTAGGGGTTCGAAGACGATCAGATACCGTCGTAGTCCTAACCATAAACAATGCCGACTAGGGATCAGCGTACGTTCGTTC-TATG-GGACGTCGTTGGCACCTTACGAGAAATCAAGAGTTTTTGGGTTCTGGGGGGAGTATGGTCACAAGGCTGAAACTTAAAGGAATTGACGGAAGGGCACCACCAGGAGTGGACGCTGCGGCTTAATTTGACTCAACACGGGGAAAACTCACCAGGTCCGGACATAGTGAGGATTGACAGATTGAGAGCTCTTTCTTGATTCTATGGGTGGTGGTGCATGGCCGTTCTTAGTTGGTGGAGTGATTTGTCTGGTTAATTCCGTTAACGAACGAGACCTTAGCCTGCTAACTAGTCGCGTTATC-CGCA-TGGTCGGCTT------TGTTC-TGCCTCT-----------------------------------TCGC---------------------------------------------GGGGGTTG-G--G-ACG----GGTC--GATCGGATGGACGTGTATTGACTTCTTAGAGGGACAGTTGG---CTTGCCTAATCAAAGGAAGTTTGAGGCAATAACAGGTCTGTGATGCCCTTAGATGTTCTGGGCCGCACGCGCGCTACACTGATCAAGTCAACGAGTTATTCTCCTTCGCCGAAAGGCGCCGGGTAATCTTGTGAAACTTGATCGTGCTGGGGATAGATCCTTGCAATTTTTGATCTTTGAACGAGGAATTCCTAGTAAGCGCAAGTCATC-ACCTTGCGCTGATTACGTCCCTGCCCTTTGTACACACCGCCCGTCGCTACTACCGATTGAATGGTTTAGTGAGGTCTTCGGATCGGCACTGCTCGGCTTC----ACGGCTGTGCGG-AGGCTGAAAAGTTGATCAAACTTGATCATTTAGAGGAA-GTA
>Lyssacinosida_gen_sp_SMF12068
--------------------------------------------------------------------------------------------------------------------------------------------------------------------------------------------------------------------------------------------------------------------------------------------------------------------------------------------------------------------------------------------------------------------------------------------------------------------------------------------------------------------------------------CTGGGGAGGTAGTGACAATAAATAACAATGCGGTTCCTCTTTT-GGTTCTGCAATTGGAATGAGAACAATCTAAACACCTTAACGAGGAGCAATTGGAGGGCAAGTCTGGTGCCAGCAGCCGCGGTAATTCCAGCTCCAATAGCGTATATTAAAGTTGTTGCAGTTAAAAAGCTCGTAGTTGGATTTCGGAACGGTCGGGTTGGTCCGCCCAGC-GTGGTGTGT--ACTG-GCCTTGGT-G-G-TAT--GGCTGG-GGTG--GTTGTCT---------------------------------------TAAC-----------------------------------------------------------------------------------------------GGGTGG--CCGCCTCTGGTCTGCTACCCTTGCCGCGTGTAT-TGCGTGGCAAGTGATCGTTCTTCTCCCTCGGAGACGAAGTCTGTCCTTTACTG-GATGGGCTTTGG-ATGCGAGGTGTTTACTTTGAAAAAATTAGAGTGTTCAAAGCAGGCCTATAT-CTTC-GCTTGAATACATTAGCATGGAATAATGGAATAGGACTCTGT-GTCTATTTTGTTGGTTTGAAGGC--AGAGAGTAATGATTAATAGGGACAGTTGGGGGCATTCGTATTTAATTGTCAGAGGTGAAATTCTTGGATTTCTGAAAGACGAACAACTGCGAAAGCATTTGCCAAGGATGTTTTCATTAATCAAGAACGAAAGTTAGGGGTTCGAAGACGATCAGATACCGTCGTAGTCCTAACCATAAACAATGCCGACTAGGGATCAGCGTACGTTCGTTC-TATG-GGACGTCGTTGGCACCTTACGAGAAATCAAGAGTTTTTGGGTTCTGGGGGGAGTATGGT--------------------------------------------------------------------------------------------------------------------------------------------------------------------------------------------------------------------------------------------------------------------------------------------------------------------------------------------------------------------------------------------------------------------------------------------------------------------------------------------------------------------------------------------------------------------------------------------------------------------------------------------------------------------------------------------------------------------------------------------------------------------------------------------------------------------------------
>Aulocalyx_nsp_126318
------------------------------------------ATTAAGCCATGCATGTCC-AGTATAAATCTGGTTCAAGATGAAACTGCGAATGGCTCATTAAATCAGTTCTAGTTTCTTTGATGGTGTCTT-ACTACATGGATAACCGTAGTAAC-ATAGAGCTAATACGTGCTTCAAATCCTGACTGG-TGCTC------TT---------GGG----TGCCTGGAATAGGATGTATTTATTAGATCCAAAACCAATGCGTTGTCTGCAT-GCCTTCACGGGTGTGTAGGCGGCGGTTAT-TTGGTGATTCATGCTAACTTTTCGGATCGCATGGCCTT-GTGCTGGCGATGCTTCATTCAAGTTTCTGCCCTATCAACTGTCGATGGTAGGGTATTGGCCTACCATGGTTGTAACGGGTGACGGAGAATTAGGGTTCGGTTCCGGAGAGGGAGCCTGAGAAATGGCTACCACATCTATGGATGGCAGCAGGCGCGCAAATTACCCAATCCCGACCTGGGGAGGTAGTGACAATAAATAACAATGCGGTTCCTCTTTT-GGTTCTGCAATTGGAATGAGAACAATCTAAACACCTTAACGAGGAGCAATTGGAGGGCAAGTCTGGTGCCAGCAGCCGCGGTAATTCCAGCTCCAATAGCGTATATTAAAGTTGTTGCAGTTAAAAAGCTCGTAGTTGGATTTCGGAACGGTCGGGTTGGTCCGCCCAGC-GTGGTGTGT--ACTG-GCCTTGGT-G-G-TAT--GGCTGG-GGTG--GTTGTCT---------------------------------------TAAC-----------------------------------------------------------------------------------------------GGGTGG--CCGCCTCTAGTCTGCTGCCCTTGCTGCGTGTAT-TGCGTGGCAAGTGATCGTTCTTCTCCCTCGGAGACGAAGTCTGTCCTTTACTG-GATGGGCTTTGG-ATGCGAGGTGTTTACTTTGAAAAAATTAGAGTGTTCAAAGCAGGCCTATAT-CTTC-GCTTGAATACATTAGCATGGAATAATGGAATAGGACTCTGT-GTCTATTTTGTTGGTTTGAAGGC--AGAGAGTAATGATTAATAGGGACAGTTGGGGGCATTCGTATTTAATTGTCAGAGGTGAAATTCTTGGATTTCTGAAAGACGAACAACTGCGAAAGCATTTGCCAAGGATGTTTTCATTAATCAAGAACGAAAGTTAGGGGTTCGAAGACGATCAGATACCGTCGTAGTCCTAACCATAAACAATGCCGACTAGGGATCAGCGTACGTTCGTTT-TATG-GGACGTCGTTGGCACCTTACGAGAAATCAAGAGTTTTTGGGTTCTGGGGGGAGTATGGTCACAAGGCTGAAACTTAAAGGAATTGACGGAAGGGCACCACCAGGAGTGGAGCCTGCGGCTTAATTTGACTCAACACGGG-AAAACTCACCAGGTCCGGACATAGTGAGGATTGACAGATTGAGAGCTCTTTCTTGATTCTATGGGTGGTGGTGCATGGCCGTTCTTAGTTGGTGGAGTGATTTGTCTGGTTAATTCCGTTAACGAACGAGACCTTAGCCTGCTAACTAGTCGCGTTATC-CACA-TGGTCGGCTT------TGTCT-C-----------------------------------------TCAC----------------------------------------------------G-G--G-ACG----GGTC--GATCGGATGGACGTGTTCTGACTTCTTAGAGGGACAGTTGG---CTTGCCTAATCAAAGGAAGTTTGAGGCAATAACAGGTCTGTGATGCCCTTAGATGTTCTGGGCCGCACGCGCGCTACACTGATCAAGTCAACGAGTTATTCTCCTTCGCCGAAAGGCGCCGGGTAATCTTGTGAAACTTGATCGTGCTGGGGATAGATCCTTGCAATTTTTGATCTT-GAACGAGGAATTCCTAGTAAGCGCAAGTCATC-ACCTTGCGCTGATTACGTCCCTGCCCTTTGTACACACCGCCCGTCGCTACTACCGATTGAATGGTTTAGTGAGGTCTTCGGATCGGCACTGCTCGGCCTC----ACGGCTGTGCGG-AGGCTGAAAAGTTGATCAAACTTGATCATTTAGAGGAA-GTA
>Aulocalyx_serialis_126349
----------------------------------------------AGCCATGCATGTCC-AGTATAAATCTGGTTCAAGATGAAACTGCGAATGGCTCATTAAATCAGTTCTAGTTTCTTTGATGGTGTCTT-ACTACATGGATAACCGTAGTAAC-ATAGAGCTAATACGTGCTTCAAATCCTGACTGG-TGCTC------TT---------GGG----TGCCTGGAATAGGATGTATTTATTAGATCCAAAACCAATGCGTTGTCTGCAT-GCCTTCACGGGTGTGTAGGCGGCGGTTAT-TTGGTGATTCATGCTAACTTTTCGGATCGCATGGCCTT-GTGCTGGCGATGCTTCATTCAAGTTTCTGCCCTATCAACTGTCGATGGTAGGGTATTGGCCTACCATGGTTGTAACGGGTGACGGAGAATTAGGGTTCGGTTCCGGAGAGGGAGCCTGAGAAATGGCTACCACATCTATGGATGGCAGCAGGCGCGCAAATTACCCAATCCCGACCTGGGGAGGTAGTGACAATAAATAACAATGCGGTTCCTCTTTT-GGTTCTGCAATTGGAATGAGAACAATCTAAACACCTTAACGAGGAGCAATTGGAGGGCAAGTCTGGTGCCAGCAGCCGCGGTAATTCCAGCTCCAATAGCGTATATTAAAGTTGTTGCAGTTAAAAAGCTCGTAGTTGGATTTCGGAACGGTCGGGTTGGTCCGCCCAGC-GTGGTGTGT--ACTG-GCCTTGGT-G-G-TAT--GGCTGG-GGTG--GTTGTCT---------------------------------------TAAC-----------------------------------------------------------------------------------------------GGGTGG--CCGCCTCTAGTCTGCTGCCCTTGYTGCGTGTAT-TGCGTGGCAAGTGATCGTTCTTCTCCCTCGGAGACGAAGTCTGTCCTTTACTG-GATGGGCTTTGG-ATGCGAGGTGTTTACTTTGAAAAAATTAGAGTGTTCAAAGCAGGCCTATAT-CTTC-GCTTGAATACATTAGCATGGAATAATGGAATAGGACTCTGT-GTCTATTTTGTTGGTTTGAAGGC--AGAGAGTAATGATTAATAGGGACAGTTGGGGGCATTCGTATTTAATTGTCAGAGGTGAAATTCTTGGATTTCTGAAAGACGAACAACTGCGAAAGCATTTGCCAAGGATGTTTTCATTAATCAAGAACGAAAGTTAGGGGTTCGAAGACGATCAGATACCGTCGTAGTCCTAACCATAAACAATGCCGACTAGGGATCAGCGTACGTTCGTTT-TATG-GGACGTCGTTGGCACCTTACGAGAAATCAAGAGTTTTTGGGTTCTGGGGGGAGTATGGTCACAAGGCTGAAACTTAAAGGAATTGACGGAAGGGCACCACCAGGAGTGGAGCCTGCGGCTTAATTTGACTCAACACGGG-AAAACTCACCAGGTCCGGACATAGTGAGGATTGACAGATTGAGAGCTCTTTCTTGATTCTATGGGTGGTGGTGCATGGCCGTTCTTAGTTGGTGGAGTGATTTGTCTGGTTAATTCCGTTAACGAACGAGACCTTAGCCTGCTAACTAGTCGCGTTATC-CACA-TGGTCGGCTT------TGTCT-C-----------------------------------------TCAC----------------------------------------------------G-G--G-ACG----GGTC--GATCGGATGGACGTGTTCTGACTTCTTAGAGGGACAGTTGG---CTTGCCTAATCAAAGGAAGTTTGAGGCAATAACAGGTCTGTGATGCCCTTAGATGTTCTGGGCCGCACGCGCGCTACACTGATCAAGTCAACGAGTTATTCTCCTTCGCCGAAAGGCGCCGGGTAATCTTGTGAAACTTGATCGTGCTGGGGATAGATCCTTGCAATTTTTGATCTT-GAACGAGGAATTCCTAGTAAGCGCAAGTCATC-ACCTTGCGCTGATTACGTCCCTGCCCTTTGTACACACCGCCCGTCGCTACTACCGATTGAATGGTTTAGTGAGGTCTTCGGATCGGCACTGCTCGGCCTC----ACGGCTGTGCGG-AGGCTGAAAAGTTGATCAAACTTGATCATTTAGAGGAA-GTA
>Rhabdodictyum_nsp_126083
--------------------------------------------TA-GCCATGCATGTCCAAGTATAAATCTGGTTCAAGATGAAACTGCGAATGGCTCATTAAATCAGTTCTAGTTTCTTTGATGGTGTCTT-ACTACATGGATAACCGTAGTAAC-ATAGAGCTAATACGTGCTTCAAATCCTGACTGG-TGCTC------TY---------GGG----TGCCTGGAATAGGATGTATTTATTAGATCCAAAACCAATGCGTTGTTTGCAT-GCCTTCACGGGTGTGTAGGCGGCGGTTATGTTGGTGATTCATGCTAACTTTTCGGATCGCATGGCCTT-GTGCTGGCGATGCTTCATTCAAGTTTCTGCCCTATCAACTGTCGATGGTAGGGTATTGGCCTACCATGGTTGTAACGGGTGACGGAGAATTAGGGTTCGGTTCCGGAGAGGGAGCCTGAGAAATGGCTACCACATCTATGGATGGCAGCAGGCGCGCAAATTACCCAATCCCGACCTGGGGAGGTAGTGACAATAAATAACAATGCGGTTCCTCTTTT-GGTTCTGCAATTGGAATGAGAACAATCTAAACACCTTAACGAGGAGCAATTGGAGGGCAAGTCTGGTGCCAGCAGCCGCGGTAATTCCAGCTCCAATAGCGTATATTAAAGTTGTTGCAGTTAAAAAGCTCGTAGTTGGATTTCGGAACGGTCGGGTTGGTCCGCCCWAC-GTGGTGTGT--ACTG-GCCTTGGT-G-G-TAT--GGCTGG-GATG--GTTGTCT---------------------------------------TAAC-----------------------------------------------------------------------------------------------GGGTGG--CCACC-TTAGTCTGCTACCCTTGCTGCGTGTAT-TGCGTGGCAAGTGATCGTTCTTCTCCCTCGGAGACGAAGTCTGTCCTTTGCTG-GATGGGCTTTGG-ATGCGAGGTGTTTACTTTGAAAAAATTAGAGTGTTCAAAGCAGGCCTATAT-CTTC-GCTTGAATACATTAGCATGGAATAATGGAATAGGACTCTGT-GTCTATTTTGTTGGTTTGAAGGC--AGAGAGTAATGATTAATAGGGACAGTTGGGGGCATTCGTATTTAATTGTCAGAGGTGAAATTCTTGGATTTCTGAAAGACGAACAACTGCGAAAGCATTTGCCAAGGATGTTTTCATTAATCAAGAACGAAAGTTAGGGGTTCGAAGACGATCAGATACCGTCGTAGTCCTAACCATAAACAATGCCGACTAGGGATCAGCGTACGTTCGTTT-TATG-GGACGTCGTTGGCACCTTACGAGAAATCAAGAGTTTTTGGGTTCTGGGGGGAGTATGGTCACAAGGCTGAAACTTAAAGGAATTGACGGAAGGGCACCACCAGGAGTGGAGCCTGCGGCTTAATTTGACTCAACACGGG-AAAACTCACCAGGTCCGGACATAGTGAGGATTGACAGATTGAGAGCTCTTTCTTGATTCTATGGGTGGTGGTGCATGGCCGTTCTTAGTTGGTGGAGTGATTTGTCTGGTTAATTCCGTTAACGAACGAGACCTTAGCCTGCTAACTAGTCGCGTTATC-CACA-TGGTCGGCTT------TGTCT-C-----------------------------------------TCAC----------------------------------------------------G-G--G-ACG----GGTC--GATCGGATTGACGTGTTCTGACTTCTTAGAGGGACAGTTGG---CTTGCCTAATCAAAGGAAGTTTGAGGCAATAACAGGTCTGTGATGCCCTTAGATGTTCTGGGCCGCACGCGCGCTACACTGATCAAGTCAACGAGTTATTCTCCTTCGCCGAAAGGCGCCGGGTAATCTTGTGAAACTTGATCGTGCTGGGGATAGATCCTTGCAATTTTTGATCTT-GAACGAGGAATTCCTAGTAAGCGCAAGTCATC-ACCTTGCGCTGATTACGTCCCTGCCCTTTGTACACACCGCCCGTCGCTACTACCGATTGAATGGTTTAGTGAGGTCTTCGGATCGGCACTGCTCGGCCTC----ACGGCTGTGCGG-AGGCTGAAAAGTTGATCAAACTTGATCATTTAGAGGAA-GTA
>Euryplegma_auriculare
----------------------------TGCTTGTCTCAAAGATTAAGCCATGCATGTCTAAGTATAAATCTGGTTCAAGATGAAACTGCGAATGGCTCATTAAATCAGTTCTAGTTTCTTTGATGGTGTCTT-ACTACATGGATAACCGTAGTAAC-ATAGAGCTAATACGTGCTTCAAATCCTGACTGG-TGCTC------TC---------GGG----TGCCTGGAATAGGATGTATTTATTAGATCCAAAACCAATGCGTTGTCTGCAT-GCCTTCACGGGTGTGTAGGTGGCGGTTATATTGGTGATTCATGCTAACTTTTCGGATCGCATGGCCTT-GTGCTGGCGATGCTTCATTCAAGTTTCTGCCCTATCAACTGTCGATGGTAGGGTATTGGCCTACCATGGTTGTAACGGGTGACGGAGAATTAGGGTTCGGTTCCGGAGAGGGAGCCTGAGAAATGGCTACCACATCTATGGATGGCAGCAGGCGCGCAAATTACCCAATCCCGACCTGGGGAGGTAGTGACAATAAATAACAATGCGGTTCCTCTTTT-GGTTCTGCAATTGGAATGAGAACAATCTAAACACCTTAACGAGGAGCAATTGGAGGGCAAGTCTGGTGCCAGCAGCCGCGGTAATTCCAGCTCCAATAGCGTATATTAAAGTTGTTGCAGTTAAAAAGCTCGTAGTTGGATTTCGGAACGGTCGGGTTGGTCCGCCCTGC-GTGGTGTGT--ACTG-GCCTTGGT-G-G-TAT--GGCTGG-GGTG--GTTGTCT---------------------------------------TAAC-----------------------------------------------------------------------------------------------GGGTGG--CTGCCTCTAGTCTGCTACCCTTGCTGCGTGTAT-TGCGTGGCAAGTGATCGTTCTTCTCCCTCGGAGACGAAGTCTGTCCTTTGCTG-GATGGGCTTTGG-ATGCGAGGTGTTTACTTTGAAAAAATTAGAGTGTTCAAAGCAGGCCTATAT-CTTC-GCTTGAATACATTAGCA------------------------------------------------------------------------------------------------------------------------------------------------------------------------------------------------------------------------------------------------------------------------------------------------------------------------------------------------------------------------------------------------------------------------------------------------------------------------------------------------------------------------------------------------------------------------------------------------------------------------------------------------------------------------------------------------------------------------------------------------------------------------------------------------------------------------------------------------------------------------------------------------------------------------------------------------------------------------------------------------------------------------------------------------------------------------------------------------------------------------------------------------------------------------
>Sympagella_nux
CTGGTTGATCC-T-GCC-AGTAGTCATATGCTTGTCTCAAAGATTAAGCCATGCATGTCCAAGTATAAATCTGGTTCAAGATGAAACTGCGAATGGCTCATTAAATCAGTTCTAGTTTCTTTGATGGTGTCTT-ACTACATGGATAACCGTAGTAAC-ATAGAGCTAATACGTGCTTGAAATCCTGACTGG-TGCTCCT----TCAC---GG--GGG----TGCCTGGAATAGGATGTATTTATTAGATCCAAAACCAATGCGTYGCTTGCGC-GCTTTAACCGGTGCGTGAGTGGCGGTTATGTTGGTGATTCATGGTAACTTTTCGGATCGCATGGCCTT-GTGCTGGCGATGCTTCATTCAAGTTTCTGCCCTATCAACTGTCGATGGTAGGGTATTGGCCTACCATGGTTGTAACGGGTGACGGAGAATTAGGGTTCGGTTCCGGAGAGGGAGCCTGAGAAATGGCTACCACATCTATGGATGGCAGCAGGCGCGCAAATTACCCAATCCCGACCTGGGGAGGTAGTGACAATAAATAACAATGCGG-TCCTTAATT-GGTTCTGCAATTGGAATGAGAACAATCTAAACACCTTAACGAGGAGCAATTGGAGGGCAAGTCTGGTGCCAGCAGCCGCGGTAATTCCAGCTCCAATAGCGTATATTAAAGTTGTTGCAGTTAAAAAGCTCGTAGTTGGATTTCGGAGCGGTCGGGTTGGTCCGCCCTTC-GTGGTGTGT--ACTG-GCCTTGGT-G-G-TGTT-GGCTGGGGGGT------------------------------------------------TC----------------------------------------------------------------------------------------------------------GCCTCCTGGTCTGCTGCCCTTGCCGTGTCTAT-TGCATGGCAGGTGATCGTTCTTCTCCCTCGGAGACGGAGTCTGTCCTTKATTG-GGTGGGCTCTGG-ATGCGAGGTGTTTACTTTGAAAAAATTAGAGTGTTCAAAGCAGGCTTCAATTGTTG-GCTTGAATACATTAGCATGGAATAATGGAATAGGACTCTGY-GYCTATTTTGTTGGTTTGAAGGC--AGAGAGTAATGATTAATAGGGACAGTTGGGGGCATTCGTATTTAATTGTCAGAGGTGAAATTCTTGGATTTCTGAAAGACGAACAACTGCGAAAGCATTTGCCAAGGATGTTTTCATTAATCAAGAACGAAAGTTAGGGGTTCGAAGACGATCAGATACCGTCGTAGTCCTAACCATAAACAATGCCGACTAGGGATCAGCGTACGTTCGTTTTGATT-GGACGTCGTTGGCACCTTACGAGAAATCAAGAGTTTTTGGGTTCTGGGGGGAGTATGGTCACAAGGCTGAAACTTAAAGGAATTGACGGAAGGGCRCCACCAGGAGTGGAGCCTGCGGCTTAATTTGACTCAACACGGG-AAAACTCACCAGGTCCGGACATAGTGAGGATTGACAGATTGAGAGCTCTTTCTTGATTCTATGGGTGGTGGTGCATGGCCGTTCTTAGTTGGTGGAGTGATTTGTCTGGTTAATTCCGTTAACGAACGAGACCTTAGCCTGCTAACTAGTCGCGTTATC-CACA-CGGTCTGGGTGTT--CTGTTC-CCT---------------------------------------TC---------------------------------------------------GG-G-G--G-ATGGGCACCTG--GATCGGATAGACGTGTTCTGACTTCTTAGAGGGACAGTTGG---CTTGCCTAATCAAAGGAAGTTTGAGGCAATAACAGGTCTGTGATGCCCTTAGATGTTCTGGGCCGCACGCGCGCTACACTGATCAAGTCAACGAGTTATTCTCCTTCGCCGAAAGGCGCCGGGTAATCTTGTGAAACTTGATCGTGATGGGGATAGATCCTTGCAATTATTGATCTT-GAACGAGGAATTCCTAGTAAGCGCAAGTCATC-ACCTTGCGCTGATTACGTCCCTGCCCTTTGTACACACCGCCCGTCGCTACTACCGATTGAATGGTTTAGTGAGGTCTTCGGATCGGCACTGCTCGGCCTC----ACGGCTGGGCGG-AGGCTGAAAAGTTGATCAAACTTGATCATTTAGAGGAA-GTA
>Sympagella_delauzei
---------------------------------------------------------------------------------TGAAACTGCGAATGGCTCATTAAATCAGTTCTAGTTTCTTTGATGGTGTCTT-ACTACATGGATAACCGTAGTAAC-ATAGAGCTAATACGTGCTTGAAATCCTGACTGG-TGCTCCT----TYRC---GG--KGG----TGCCTGGAATAGGATGTATTTATTAGATCCAAAACCAATGCGTTGCTTGCGT-GCTTTAACCGGTGCGTGAGTGGCGGTTATGTTGGTGATTCATGGTAACTTTTCGGATCGCATGGCCTT-GTGCTGGCGATGCTTCATTCAAGTTTCTGCCCTATCAACTGTCGATGGTAGGGTATTGGCCTACCATGGTTGTAACGGGTGACGGAGAATTAGGGTTCGGTTCCGGAGAGGGAGCCTGAGAAATGGCTACCACATCTATGGATGGCAGCAGGCGCGCAAATTACCCAATCCCGACCTGGGGAGGTAGTGACAATAAATAACAATGCGG-TCCTTAATT-GGTTCTGCAATTGGAATGAGAACAATCTAAACACCTTAACGAGGAGCAATTGGAGGGCAAGTCTGGTGCCAGCAGCCGCGGTAATTCCAGCTCCAATAGCGTATATTAAAGTTGTTGCAGTTAAAAAGCTCGTAGTTGGATTTCGGAGCGGTCGGGTTGGTCCGCCCTTC-GTGGTGTGT--ACTG-GCCTTGGT-G-G-TGTT-GGCTGGGGGCT------------------------------------------------T-----------------------------------------------------------------------------------------------------------GCCTTCTGGTCTGCTGCCCTTGCCGGGTCTAT-TGCATGGCAGGTGATCGTTCTTCTCCCTCGGAGACGGAGTCTGTCCTTTATTG-GGKGGGCTCTGG-ATGCGAGGTGTTTACTTTGAAAAAATTAGAGGGTTCAAAGCAGGCTTCCAT-TTTG-GCTTGAATCCATTAGCATGGAATAATGGAATAGGACTCTGG-GTCTATTTTGTTGGTTTCAAGGC--AGAGAGTAATGATTAATAGGGACAGTTGGGGGCATTCGTATTTAATTGTCAGAGGTGAAATTCTTGGATTTCTGAAAGACGAACAACTGCGAAAGCATTTGCCAAGGATGTTTTCATTAATCAAGAACGAAAGTTAGGGGTTCGAAGACGATCAGATACCGTCGTAGTCCTAACCATAAACAATGCCGACTAGGGATCAGCGTGCGTTCGTTTTGATT-GGACGTCGTTGGCACCTTACGAGAAATCAAGAGTTTTTGGGTTCTGGGGGGAGTATGGTCACAAGGCTGAAACTTAAAGGAATTGACGGAAGGGCACCACCAGGAGTGGAGCCTGCGGCTTAATTTGACTCAACACGGG-AAAACTCACCAGGTCCGGACATAGTGAGGATTGACAGATTGAGAGCTCTTTCTTGATTCTATGGGTGGTGGTGCATGGCCGTTCTTAGTTGGTGGAGTGATTTGTCTGGTTAATTCCGTTAACGAACGAGACCTTAGCCTGCTAACTAGTCGCGTTATC-CACA-CGGTCTGGGTGTW--CTGTTC-CCT---------------------------------------TC---------------------------------------------------GG-G-G--G-ATGGGCACCTG--GATCGGATAGACGTGTTCTGACTTCTTAGAGGGACAGTTGG---CTTGCCTAATCAAAGGAAGTTTGAGGCAATAACAGGTCTGTGATGCCCTTAGATGTTCTGGGCCGCACGCGCGCTACACTGATCAAGTCAACGAGTTATTCTCCTTCGCCGAAAGGCGCCGGGTAATCTTGTGAAACTTGATCGTGATGGGGATAGATCCTTGCAATTATTGATCTT-GAACGAGGAATTCCTAGTAAGCGCAAGTCATC-ACCTTGCGCTGATTACGTCCCTGCCCTTTGTACRCACCGCCCGTCGCTACTACCGATTGAATGGTTTAGTGAGGTCTTCGGATCGGCACTGCTCGGCCTC----ACGGCTGGGCGG-AGGCYGAAAAGTTGATCAAACTTGATCATTTAGAGGAA-GTA
>Lanuginellinae_ngen_126169
--------------------------------------------TAAGCCATGCATGTCC-AGTATAAATCTGGTTCAAGATGAAACTGCGAATGGCTCATTAAATCAGTTCTAGTTTCTTTGATGGTGTCTT-ACTACATGGATAACCGTAGTAAC-ATAGAGCTAATACGTGCTTGAAATCCTGACTGG-TGCTC------TC---------GGG----TGCCTGGAATAGGATGTATTTATTAGATCCAAAACCAATGCGTYGCTTGCGT-GCTTTAACCGGTGCGTGAGTGGCGGTT-TGTTGGTGATTCATGCTAACTTTTCGGATCGCATGGCCTT-GTGCTGGCGATGCTTCATTCAAGTTTCTGCCCTATCAACTGTCGATGGTAGGGTATTGGCCTACCATGGTTGTAACGGGTGACGGAGAATTAGGGTTCGGTTCCGGAGAGGGAGCCTGAGAAATGGCTACCACATCTATGGATGGCAGCAGGCGCGCAAATTACCCAATCCCGACCTGGGGAGGTAGTGACAATAAATAACAATGCGG-TCCTTAATT-GGTTCTGCAATTGGAATGAGAACAATCTAAACACCTTAACGAGGAGCAATTGGAGGGCAAGTCTGGTGCCAGCAGCCGCGGTAATTCCAGCTCCAATAGCGTATATTAAAGTTGTTGCAGTTAAAAAGCTCGTAGTTGGATTTCGGAACGGTCGGGTTGGTCCGCCCTTC-GTGGTGTGTT-ACTG-GCCTTGGT-G-G-TGTT-GGTTGGGGGCT------------------------------------------------T-----------------------------------------------------------------------------------------------------------GCCT-CTGGCCTGCYGCCCTTGCCGYGTGTAT-TGCGTGGCAAGTGATCGTTCTTCTCCCTCGGAGACGGAGTCTGTTCTTAGTTG-GGCGGGYTCTGG-ATGCGAGGTGTTTACTTTGAAAAAATTAGAGTGTTCAAAGCAGGCTTCTAT-GTTG-GCTTGAATACATTAGCATGGAATAATGGAATAGGACTCTGT-GTCTATTTTGTTGGTTTGAAGGC--AGAGAGTAATGATTAATAGGGACAGTTGGGGGCATTCGTATTTAATTGTCAGAGGTGAAATTCTTGGATTTCTGAAAGACGAACAACTGCGAAAGCATTTGCCAAGGATGTTTTCATTAATCAAGAACGAAAGTTAGGGGTTCGAAGACGATCAGATACCGTCGTAGTCCTAACCATAAACAATGCCGACTAGGGATCAGCGTGCGTTCGTTTTCATT-GGACGTCGTTGGCACCTTACGAGAAATCAAGAGTTTTTGGGTTCTGGGGGGAGTATGGTCACAAGGCTGAAACTTAAAGGAATTGACGGAAGGGCACCACCAGGAGTGGAGCCTGCGGCTTAATTTGACTCAACACGGG-AAAACTCACCAGGTCCGGACATAGTGAGGATTGACAGATTGAGAGCTCTTTCTTGATTCTATGGGTGGTGGTGCATGGCCGTTCTTAGTTGGTGGAGTGATTTGTCTGGTTAATTCCGTTAACGAACGAGACCTTAGCCTGCTAACTAGTCGCGTTATC-CACA-CGGTCTGGGTGT---CTGTCC-TC----------------------------------------TC----------------------------------------------------G-G-G--G-ACG-GC-CCTG--GATCGGATCGACGTGTTCTGACTTCTTAGAGGGACAGTTGG---CTTGCCTAATCAAAGGAAGTTTGAGGCAATAACAGGTCTGTGATGCCCTTAGATGTTCTGGGCCGCACGCGCGCTACACTGATCAAGTCAACGAGTTATTCTCCTTCGCCGAAAGGCGCCGGGTAATCTTGTGAAACTTGATCGTGCTGGGGATAGATCCTTGCAATTTTTGATCTT-GAACGAGGAATTCCTAGTAAGCGCAAGTCATC-ACCTTGCGCTGATTACGTCCCTGCCCTTTGTACACACCGCCCGTCGCTACTACCGATTGAATGGTTTAGTGAGGTCTTCGGATCGGCACTGTACGGCCTC----ACGGCTGTGCGG-AGGCTGAAAAGTTGATCAAACTTGATCATTTAGAGGAA-GTA
>Lophocalyx_profundus
------------------------------------------------CCATGCATGTCCAAGTATAAATCTGGTTCAAGATGAAACTGCGAATGGCTCATTAAATCAGTTCTAGTTTCTTTGATGGTGTCTT-ACTACATGGATAACCGTAGTAAC-ATAGAGCTAATACGTGCTTGAAATCCTGACTGG-TGCTC------TC---------GGG----TGTCTGGAATAGGATGTATTTATTAGATCCAAAACCAATGCGTTGCTTGCGT-GCTTTAACCGGTGCGTGAGTGGCGGTTATGTTGGTGATTCATGCTAACTTTTCGGATCGCATGGCCTT-GTGCTGGCGATGCTTCATTCAAGTTTCTGCCCTATCAACTGTCGATGGTAGGGTATTGGCCTACCATGGTTGTAACGGGTGACGGAGAATTAGGGTTCGGTTCCGGAGAGGGAGCCTGAGAAATGGCTACCACATCTATGGATGGCAGCAGGCGCGCAAATTACCCAATCCCGACCTGGGGAGGTAGTGACAATAAATAACAATGCGG-TCCTTAATT-GGTTYTGCAATTGGAATGAGAACAATCTAAACACCTTAACGAGGAGCAATTGGAGGGCAAGTCTGGTGCCAGCAGCCGCGGTAATTCCAGCTCCAATAGCGTATATTAAAGTTGTTGCAGTTAAAAAGCTCGTAGTTGGATTTCGGAACGGTCGGGTTGGTCCGCCCTCC-GTGGTGTGTT-ACTG-GCCTTGGT-G-G-TKTT-GGTTGG-GGGC------------------------------------------------TT----------------------------------------------------------------------------------------------------------GCTT-CTGGCCTGCCGCCCTTGTTGCGTGTAT-TGCGTGACAAGTGATCGTTCTTCTCCCTCGGAGACGGAGTCTGTCCTTAGTTG-GGCGGGTTCTGG-ATGCGAGGTGTTTACTTTGAAAAAATTAGAGTGTTCAAAGCAGGCTTCTAT-GTTG-GCTTGAATACATTAGCATGGAATAATGGAATAGGACTCTGT-GYCTATTTTGTTGGTTTGAAGGC--AGAGAGTAATGATTAATAGGGACAGTTGGGGGCATTCGTATTTAATTGTCAGAGGTGAAATTCTTGGATTTCTGAAAGACGAACAACTGCGAAAGCATTTGCCAAGGATGTTTTCATTAATCAAGAACGAAAGTTAGGGGTTCGAAGACGATCAGATACCGTCGTAGTCCTAACCATAAACAATGCCGACTAGGGATCAGCGTGCGTTCGTTTTCATT-GGACGTCGTTGGCACCTTACGAGAAATCAAGAGTTTTTGGGTTCTGGGGGGAGTATGGTCACAAGGCTGAAACTTAAAGGAATTGACGGAAGGGCACCACCAGGAGTGGAGCCTGCGGCTTAATTTGACTCAACACGGG-AAAACTCACCAGGTCCGGACATAGTGAGGATTGACAGATTGAGAGCTCTTTCTTGATTCTATGGGTGGTGGTGCATGGCCGTTCTTAGTTGGTGGAGTGATTTGTCTGGTTAATTCCGTTAACGAACGAGACCTTAGCCTGCTAACTAGTCGCGTTATC-CACA-TGGTCTGGGTGT----TGTCC-TC----------------------------------------TC----------------------------------------------------G-G-G--G-ATG-GC-CCTG--GATCGGATCGACGTGTTCCGACTTCTTAGAGGGACAGTTGG---CTTGCCTAATCAAAGGAAGTTTGAGGCAATAACAGGTCTGTGATGCCCTTAGATGTTCTGGGCCGCACGCGCGCTACACTGATCAAGTCAACGAGTTTTTCTCCTTCGCCGAAAGGCGCCGGGTAATCTTGTGAAACTTGATCGTGCTGGGGATAGATCCTTGCAATTTTTGATCTT-GAACGAGGAATTCCTAGTAAGCGCAAGTCATC-ACCTTGCGCTGATTACGTCCCTGCCCTTTGTACACACCGCCCGTCGCTACTACCGATTGAATGGTTTAGTGAGGTCTTCGGATCGGCACTGCACGGCCTC----ACGGCTGTGCGG-AGGCTGAAAAGTTGATCAAACTTGATCATTTAGAGGAA-GTA
>Lophocalyx_nsp_126005
---------------------------------------------------TGCATGTCC-AGTATAAATCTGGTTCAAGATGAAACTGCGAATGGCTCATTAAATCAGTTCTAGTTTCTTTGATGGTGTCTT-ACTACATGGATAACCGTAGTAAC-ATAGAGCTAATACGTGCTTGAAATCCTGACTGG-TGCTC------TC---------GGG----TGCCTGGAATAGGATGTATTTATTAGATCCAAAACCAATGCGTTGCTTGCGT-GCTTTAATCGGTGCGTGAGTGGCGGTTATGTTGGTGATTCATGCTAACTTTTCGGATCGCATGGCCTT-GTGCTGGCGATGCTTCATTCAAGTTTCTGCCCTATCAACTGTCGATGGTAGGGTATTGGCCTACCATGGTTGTAACGGGTGACGGAGAATTAGGGTTCGGTTCCGGAGAGGGAGCCTGAGAAATGGCTACCACATCTATGGATGGCAGCAGGCGCGCAAATTACCCAATCCCGACCTGGGGAGGTAGTGACAATAAATAACAATGCGG-TCCTTAATT-GGTTCTGCAATTGGAATGAGAACAATCTAAACACCTTAACGAGGAGCAATTGGAGGGCAAGTCTGGTGCCAGCAGCCGCGGTAATTCCAGCTCCAATAGCGTATATTAAAGTTGTTGCAGTTAAAAAGCTCGTAGTTGGATTTCGGAACGGTCGGGTTGGTCCGCCCTCC-GTGGTGTGTT-ACTG-GCCTTGGT-G-G-TGTT-GGTAGG-GGGC------------------------------------------------TT----------------------------------------------------------------------------------------------------------GCCT-CTGGCCTGCCGCCCTTGTTGCGTGTAT-TGCGTGACAAGTGATCGTTCTTCTCCCTCGGAGACGGAGTCTGTCCTTAGTTG-GGCGGGCTCTGG-ATGCGAGGTGTTTACTTTGAAAAAATTAGAGTGTTCAAAGCAGGCTTCTAT-CTTG-GCTTGAATACATTAGCATGGAATAATGGAATAGGACTCTGT-GTCTATTTTGTTGGTTTGAAGGC--AGAGAGTAATGATTAATAGGGACAGTTGGGGGCATTCGTATTTAATTGTCAGAGGTGAAATTCTTGGATTTCTGAAAGACGAACAACTGCGAAAGCATTTGCCAAGGATGTTTTCATTAATCAAGAACGAAAGTTAGGGGTTCGAAGACGATCAGATACCGTCGTAGTCCTAACCATAAACAATGCCGACTAGG-ATCAGCGTGCGTTCGTTTTCATT-GGACGTCGTTGGCACCTTACGA---------------------------------------------------------------------------------------------------------------------------------------------------------------------------------------------------------------------------------------------------------------------------------------------------------------------------------------------------------------------------------------------------------------------------------------------------------------------------------------------------------------------------------------------------------------------------------------------------------------------------------------------------------------------------------------------------------------------------------------------------------------------------------------------------------------------------------------------------------------------
>Lophocalyx_sp_SMF12066
------------------------------------------------------------------------------------------------------------------------------------------------------------------------------------------------------------------------------------------------------------------------------------------------------------------------------------------------------------------------------------------------------------------------------------------------------------------------------------------------------------------------------------------------------------------------------------TTCTGCAATTGGAATGAGAACAATCTAAACACCTTAACGAGGAGCAATTGGAGGGCAAGTCTGGTGCCAGCAGCCGCGGTAATTCCAGCTCCAATAGCGTATATTAAAGTTGTTGCAGTTAAAAAGCTCGTAGTTGGATTTCGGAACGGTCGGGTTGGTCCGCCCTCC-GTGGTGTGTT-ACTG-GCCTTGGT-G-G-TGTT-GGTTGG-GGGC------------------------------------------------TT----------------------------------------------------------------------------------------------------------GCCT-CTGGCCTGCCGCCCTTGTTGCGTGTAT-TGCGTGACAAGTGATCGTTCTTCTCCCTCGGAGACGGAGTCTGTCCTTAGTTG-GGCGGGTTCTGG-ATGCGAGGTGTTTACTTTGAAAAAATTAGAGTGTTCAAAGCAGGCTTCTAT-GTTG-GCTTGAATACATTAGCATGGAATAATGGAATAGGACTCTGT-GTCTATTTTGTTGGTTTGAAGGC--AGAGAGTAATGATTAATAGGGACAGTTGGGGGCATTCGTATTTAATTGTCAGAGGTGAAATTCTTGGATTTCTGAAAGACGAACAACTGCGAAAGCATTTGCCAAGGATGTTTTCATTAATCAAGAACGAAAGTTAGGGGTTCGAAGACGATCAGATACCGTCGTAGTCCTAACCATAAACAATGCCGACTAGGGATCAGCGTGCGTTCGTTTTCATT-GGACGTCGTTGGCACCTTACGAGAAATCAAGAGTTTTTGGGTTCTGGGGGGAGTATGGTCACAAGGCTGAAACTTAAAGGAATTGACGGAAGGGCACCACCAGGAGTGGAGCCTGCGGCTTAATTTGACTCAACACGGG-AAAACTCACCAGGTCCGGACATAGTGAGGATTGACAGATTGAGAGCTCTTTCTTGATTCTATGGGTGGTGGTGCATGGCCGTTCTTAGTTGGTGGAGTGATTTGTCTGG----------------------------------------------------------------------------------------------------------------------------------------------------------------------------------------------------------------------------------------------------------------------------------------------------------------------------------------------------------------------------------------------------------------------------------------------------------------------------------------------------------------------------------------------------------------------------------------------------------------------------------
>Caulophacella_tenuis
-----------------------------------------GATTA-GCCATGCATGTCCAAGTATAAATCTGGTTCAAGATGAAACTGCGAATGGCTCATTAAATCAGTTCTAGTTTCTTTGATGGTGTCTT-ACTACATGGATAACCGTAGTAAC-ATAGAGCTAATACGTGCTTGAAATCCTGACTGG-TGCTC------TC---------GGG----TGCCTGGAATAGGATGTATTTATTAGATCCAAAACCAATGCGTTGCTTGCGT-GCTTTAATCGGTGCGTGAGTGGCGGTTATGTTGGTGATTCATGCTAACTTTTCGGATCGCATGGCCTT-GTGCTGGCGATGCTTCATTCAAGTTTCTGCCCTATCAACTGTCGATGGTAGGGTATTGGCCTACCATGGTTGTAACGGGTGACGGAGAATTAGGGTTCGGTTCCGGAGAGGGAGCCTGAGAAATGGCTACCACATCTATGGATGGCAGCAGGCGCGCAAATTACCCAATCCCGACCTGGGGAGGTAGTGACAATAAATAACAATGCGG-TCCTTAATT-GGTTYTGCAATTGGAATGAGAACAATCTAAACACCTTAACGAGGAGCAATTGGAGGGCAAGTCTGGTGCCAGCAGCCGCGGTAATTCCAGCTCCAATAGCGTATATTAAAGTTGTTGCAGTTAAAAAGCTCGTAGTTGGATTTCGGAACGGTCGGGTTGGTCCGCCCTCC-GTGGTGTGT--ACTG-GCCTTGGT-G-G-TTTT-GGTTGG-GGGC------------------------------------------------TT----------------------------------------------------------------------------------------------------------GCCT-CTGGCCTGCCGCCCTTGTTGCGTGTAT-TGCGTGACAAGTGATCGTTCTTCTCCCTCGGAGACGGAGTCTGTCCTTAGTTG-GGCGGGCTCTGG-ATGCGAGGTGTTTACTTTGAAAAAATTAGAGTGTTCAAAGCAGGCTTCTAT-CTTG-GCTTGAATACATTAGCATGGAATAATGGAATAGGACTCTGT-GTCTATTTTGTTGGTTTGAAGGC--AGAGAGTAATGATTAATAGGGACAGTTGGGGGCATTCGTATTTAATTGTCAGAGGTGAAATTCTTGGATTTCTGAAAGACGAACAACTGCGAAAGCATTTGCCAAGGATGTTTTCATTAATCAAGAACGAAAGTTAGGGGTTCGAAGACGATCAGATACCGTCGTAGTCCTAACCATAAACAATGCCGACTAGGGATCAGCGTGCGTTCGTTTTCATT-GGACGTCGTTGGCACCTTACGAGAAATCAAGAGTTTTTGGGTTCTGGGGGGAGTATGGTCACAAGGCTGAAACTTAAAGGAATTGACGGAAGGGCACCACCAGGAGTGGAGCCTGCGGCTTAATTTGACTCAACACGGG-AAAACTCACCAGGTCCGGACATAGTGAGGATTGACAGATTGAGAGCTCTTTCTTGATTCTATGGGTGGTGGTGCATGGCCGTTCTTAGTTGGTGGAGTGATTTGTCTGGTTAATTCCGTTAACGAACGAGACCTTAGCCTGCTAACTAGTCGCGTTATC-CACA-TGGTCTGGGTGT----TGTCC-TC----------------------------------------TC----------------------------------------------------G-G-G--G-ATG-GC-CCTG--GATCGGATCGACGTGTTCYGACTTCTTAGAGGGACAGTTGG---CTTGCCTAATCAAAGGAAGTTTGAGGCAATAACAGGTCTGTGATGCCCTTAGATGTTCTGGGCCGCACGCGCGCTACACTGATCAAGTCAACGAGTTGTTCTCCTTCGCCGAAAGGCGCCGGGTAATCTTGTGAAACTTGATCGTGCTGGGGATAGATCCTTGCAATTTTTGATCTT-GAACGAGGAATTCCTAGTAAGCGCAAGTCATC-ACCTTGCGCTGATTACGTCCCTGCCCTTTGTACACACCGCCCGTCGCTACTACCGATTGAATGGTTTAGTGAGGTCTTCGGATCGGCACTGCACGGCCTC----ACGGCTGTGCGG-AGGCTGAAAAGTTGATCAAACTTGATCATTTAGAGGAA-GTA
>Caulophacus_Oxydiscus_weddelli
CTGGTTGATCC-T-GCCCAGTAGTCATATGCTTGTCTCAAAGATTAAGCCATGCATGTCCAAGTATAAATCTGGTTCAAGATGAAACTGCGAATGGCTCATTAAATCAGTTCTAGTTTCTTTGATGGTGTCTT-ACTACATGGATAACCGTAGTAAC-ATAGAGCTAATACGTGCTTGAAATCCTGACTGG-TGCTC------TC---------GGG----TGCCTGGAATAGGATGTATTTATTAGATCCAAAACCAATGCGTTGCTTGCGT-GCTTTAACCGGTGCGTGAGTGGCGGTTAT-TTGGTGATTCATGCTAACTTTTCGGATCGCATGGCCTT-GTGCTGGCGATGCTTCATTCAAGTTTCTGCCCTATCAACTGTCGATGGTAGGGTATTGGCCTACCATGGTTGTAACGGGTGACGGAGAATTAGGGTTCGGTTCCGGAGAGGGAGCCTGAGAAATGGCTACCACATCTAGGGATGGCAGCAGGCGCGCAAATTACCCAATCCCGACCTGGGGAGGTAGTGACAATAAATAACAATGCGG-TCCTTAATT-GGTTCTGCAATTGGAATGAGAACAATCTAAACACCTTAACGAGGAGCAATTGGAGGGCAAGTCTGGTGCCAGCAGCCGCGGTAATTCCAGCTCCAATAGCGTATATTAAAGTTGTTGCAGTTAAAAAGCTCGTAGTTGGATTTCGGAACGGTCGGGTTGGTCCGCCCTTC-GTGGTGTGT--ACTG-GCCTTGGT-G-G-TGTT-GGTTGG-GGGC------------------------------------------------TT----------------------------------------------------------------------------------------------------------GCTT-CTGGCCTGCCGCCCTTGTCGCGTGTAT-TGCGTGACAGGTGATCGTTCTTCTCCCTCGGAGACGGAGTCTGTCCTTTGTTG-GGCGGGCTCTGG-ATGCGAGGTGTTTACTTTGAAAAAATTAGAGTGTTCAAAGCAGGCTTCTAT-CTTG-GCTTGAATACATTAGCATGGAATAATGGAATAGGACTCTGT-GTCTATTTTGTTGGTTTGAAGGC--AGAGAGTAATGATTAATAGGGACAGTTGGGGGCATTCGTATTTAATTGTCAGAGGTGAAATTCTTGGATTTCTGAAAGACGAACAACTGCGAAAGCATTTGCCAAGGATGTTTTCATTAATCAAGAACGAAAGTTAGGGGTTCGAAGACGATCAGATACCGTCGTAGTCCTAACCATAAACAATGCCGACTAGGGATCAGCGTGCGTTCGTTTTCATT-GGACGTCGTTGGCACCTTACGAGAAATCAAGAGTTTTTGGGTTCTGGGGGGAGTATGGTCACAAGGCTGAAACTTAAAGGAATTGACGGAAGGGCACCACCAGGAGTGGAGCCTGCGGCTTAATTTGACTCAACACGGG-AAAACTCACCAGGTCCGGACATAGTGAGGATTGACAGATTGAGAGCTCTTTCTTGATTCTATGGGTGGTGGTGCATGGCCGTTCTTAGTTGGTGGAGTGATTTGTCTGGTTAATTCCGTTAACGAACGAGACCTTAGCCTGCTAACTAGTCGCGTTATC-CACA-TGGTCTGGGTGT----TGTCC-TC----------------------------------------TC----------------------------------------------------G-G-G--G-ATG-GC-CCTG--GATCGGATCGACGTGTTCCGACTTCTTAGAGGGACAGTTGG---CTTGCCTAATCAAAGGAAGTTTGAGGCAATAACAGGTCTGTGATGCCCTTAGATGTTCTGGGCCGCACGCGCGCTACACTGATCAAGTCAACGAGTTTTTCTCCTTCGCCGAAAGGCGCCGGGTAATCTTGTGAAACTTGATCGTGATGGGGATAGATCCTTGCAATTTTTGATCTT-GAACGAGGAATTCCTAGTAAGCGCAAGTCATC-ACCTTGCGCTGATTACGTCCCTGCCCTTTGTACACACCGCCCGTCGCTACTACCGATTGAATGGTTTAGTGAGGTCTTCGGATCGGCACTGCACGGCCTC----ACGGCTGTGCGG-AGGCTGAAAAGTTGATCAAACTTGATCATTTAGAGGAA-GTA
>Caulophacus_Caulodiscus_valdiviae
----------------------------------------AGATTA-GCCATGCATGTCCAAGTATAAATCTGGTTCAAGATGAAACTGCGAATGGCTCATTAAATCAGTTCTAGTTTCTTTGATGGTGTCTT-ACTACATGGATAACCGTAGTAAC-ATAGAGCTAATACGTGCTTGAAATCCTGACTGG-TGCTC------TC---------GGG----TGCCTGGAATAGGATGTATTTATTAGATCCAAAACCAATGCGTTGCTTGCGT-GCTTTAACCGGTGCGTGAGTGGCGGTTAT-TTGGTGATTCATGCTAACTTTTCGGATCGCATGGCCTT-GTGCTGGCGATGCTTCATTCAAGTTTCTGCCCTATCAACTGTCGATGGTAGGGTATTGGCCTACCATGGTTGTAACGGGTGACGGAGAATTAGGGTTCGGTTCCGGAGAGGGAGCCTGAGAAATGGCTACCACATCTAGGGATGGCAGCAGGCGCGCAAATTACCCAATCCCGACCTGGGGAGGTAGTGACAATAAATAACAATGCGG-TCCTTAATT-GGTTCTGCAATTGGAATGAGAACAATCTAAACACCTTAACGAGGAGCAATTGGAGGGCAAGTCTGGTGCCAGCAGCCGCGGTAATTCCAGCTCCAATAGCGTATATTAAAGTTGTTGCAGTTAAAAAGCTCGTAGTTGGATTTCGGAACGGTCGGGTTGGTCCGCCCTTC-GTGGTGTGT--ACTG-GCCTTGGT-G-G-TGTT-GGTTGG-GGGC------------------------------------------------TT----------------------------------------------------------------------------------------------------------GCTT-CTGGCCTGCCGCCCTTGTTGCGTGTAT-TGCGTGACAGGTGATCGTTCTTCTCCCTCGGAGACGGAGTCTGTCCTTTGTTG-GGCGGGCTCTGG-ATGCGAGGTGTTTACTTTGAAAAAATTAGAGTGTTCAAAGCAGGCTTCTAT-CTTG-GCTTGAATACATTAGCATGGAATAATGGAATAGGACTCTGT-GTCTATTTTGTTGGTTTGAAGGC--AGAGAGTAATGATTAATAGGGACAGTTGGGGGCATTCGTATTTAATTGTCAGAGGTGAAATTCTTGGATTTCTGAAAGACGAACAACTGCGAAAGCATTTGCCAAGGATGTTTTCATTAATCAAGAACGAAAGTTAGGGGTTCGAAGACGATCAGATACCGTCGTAGTCCTAACCATAAACAATGCCGACTAGGGATCAGCGTGCGTTCGTTTTCATT-GGACGTCGTTGGCACCTTACGAGAAATCAAGAGTTTTTGGGTTCTGGGGGGAGTATGGTCACAAGGCTGAAACTTAAAGGAATTGACGGAAGGGCACCACCAGGAGTGGAGCCTGCGGCTTAATTTGACTCAACACGGG-AAAACTCACCAGGTCCGGACATAGTGAGGATTGACAGATTGAGAGCTCTTTCTTGATTCTATGGGTGGTGGTGCATGGCCGTTCTTAGTTGGTGGAGTGATTTGTCTGGTTAATTCCGTTAACGAACGAGACCTTAGCCTGCTAACTAGTCGCGTTATC-CACA-TGGTCTGGGTGT----TGTCC-TC----------------------------------------TC----------------------------------------------------G-G-G--G-ATG-GC-CCTG--GATCGGATCGACGTGTTCCGACTTCTTAGAGGGACAGTTGG---CTTGCCTAATCAAAGGAAGTTTGAGGCAATAACAGGTCTGTGATGCCCTTAGATGTTCTGGGCCGCACGCGCGCTACACTGATCAAGTCAACGAGTTTTTCTCCTTCGCCGAAAGGCGCCGGGTAATCTTGTGAAACTTGATCGTGATGGGGATAGATCCTTGCAATTTTTGATCTT-GAACGAGGAATTCCTAGTAAGCGCAAGTCATC-ACCTTGCGCTGATTACGTCCCTGCCCTTTGTACACACCGCCCGTCGCTACTACCGATTGAATGGTTTAGTGAGGTCTTCGGATCGGCACTGCACGGCCTC----ACGGCTGTGCGG-AGGCTGAAAAGTTGATCAAACTTGATCATTTAGAGGAA-GT-
>Caulophacus_Caulodiscus_sp_SMF12088
-------------------------------------------------------------------------------------------------------------------------------------------------------------------------------------------------------------------------------------------------------------------------------------------------------------------------------------------------------------------------------------------------------------------------------------------------------------CCGGAGAGGGAGCCTGAGAAATGGCTACCACATCTAGGGATGGCAGCAGGCGCGCAAATTACCCAATCCCGACCTGGGGAGGTAGTGACAATAAATAACAATGCGG-TCCTTAATT-GGTTCTGCAATTGGAATGAGAACAATCTAAACACCTTAACGAGGAGCAATTGGAGGGCAAGTCTGGTGCCAGCAGCCGCGGTAATTCCAGCTCCAATAGCGTATATTAAAGTTGTTGCAGTTAAAAAGCTCGTAGTTGGATTTCGGAACGGTCGGGTTGGTCCGCCCTTC-GTGGTGTGT--ACTG-GCCTTGGT-G-G-TGTT-GGTTGG-GGGC------------------------------------------------TT----------------------------------------------------------------------------------------------------------GCTT-CTGGCCTGCCGCCCTTGTCGCGTGTAT-TGCGTGACAAGTGATCGTTCTTCTCCCTCGGAGACGGAGTCTGTCCTTAGTTG-GGCGGGTTCTGG-ATGCGAGGTGTTTACTTTGAAAAAATTAGAGTGTTCAAAGCAGGCTTCTAT-CTTG-GCTTGAATACATTAGCATGGAATAATGGAATAGGACTCTGT-GTCTATTTTGTTGGTTTGAAGGC--AGAGAGTAATGATTAATAGGGACAGTTGGGGGCATTCGTATTTAATTGTCAGAGGTGAAATTCTTGGATTTCTGAAAGACGAACAACTGCGAAAGCATTTGCCAAGGATGTTTTCATTAATCAAGAACGAAAGTTAGGGGTTCGAAGACGATCAGATACCGTCGTAGTCCTAACCATAAACAATGCCGACTAGGGATCAGCGTGCGTTCGTTTTCATT-GGACGTCGTTGGCACCTTACGAGAAATCAAGAGTTTT-GGGTTCTGGGGG-AGTATGGTCACAAGGCTGAAACTTAAAGGA-TTGACGGA-GGGCACCACCAGGAGTGGAGC-TGCGGCT-AATTTGACTCA-CACGG---AAACTCACCAGGTCCGGACATAGTGAGGAT-GACAGAT-GAGAG--------TGATTCTATGGGTGGTGGTGCATGGCCGTTCTTAGTTGGTGGAGTGATTTGTCTGG----------------------------------------------------------------------------------------------------------------------------------------------------------------------------------------------------------------------------------------------------------------------------------------------------------------------------------------------------------------------------------------------------------------------------------------------------------------------------------------------------------------------------------------------------------------------------------------------------------------------------------
>Caulophacus_Caulophacus_variens_SMF12067
-------------------------------------------------------------------------------------------------------------------------------------------------------------------------------------------------------------------------------------------------------------------------------------------------------------------------------------------------------------------------------------------------------------------------------------------------------------CCGGAGAGGGAGCCTGAGAAATGGCTACCACATCTAGGGATGGCAGCAGGCGCGCAAATTACCCAATCCCGACCTGGGGAGGTAGTGACAATAAATAACAATGCGG-TCCTTAATT-GGTTCTGCAATTGGAATGAGAACAATCTAAACACCTTAACGAGGAGCAATTGGAGGGCAAGTCTGGTGCCAGCAGCCGCGGTAATTCCAGCTCCAATAGCGTATATTAAAGTTGTTGCAGTTAAAAAGCTCGTAGTTGGATTTCGGAACGGTCGGGTTGGTCCGCCCTTC-GTGGTGTGT--ACTG-GCCTTGGT-G-G-TGTT-GGTTGG-GGGC------------------------------------------------TT----------------------------------------------------------------------------------------------------------GCTT-CTGGCCTGCCGCCCTTGTCGCGTGTAT-TGCGTGACAGGTGATCGTTCTTCTCCCTCGGAGACGGAGTCTGTCCTTAGTTG-GGCGGGCTCTGG-ATGCGAGGTGTTTACTTTGAAAAAATTAGAGTGTTCAAAGCAGGCTTCTAT-CTTG-GCTTGAATACATTAGCATGGAATAATGGAATAGGACTCTGT-GTCTATTTTGTTGGTTTGAAGGC--AGAGAGTAATGATTAATAGGGACAGTTGGGGGCATTCGTATTTAATTGTCAGAGGTGAAATTCTTGGATTTCTGAAAGACGAACAACTGCGAAAGCATTTGCCAAGGATGTTTTCATTAATCAAGAACGAAAGTTAGGGGTTCGAAGACGATCAGATACCGTCGTAGTCCTAACCATAAACAATGCCGACTAGGGATCAGCGTGCGTTCGTTTTCATT-GGACGTCGTTGGCACCTTACGAGAAATCAAGAGTTTTTGGGTTCTGGGGGG----------------------------------------------------------------------------------------------------------------------------------------------------------------------------------------------------------------------------------------------------------------------------------------------------------------------------------------------------------------------------------------------------------------------------------------------------------------------------------------------------------------------------------------------------------------------------------------------------------------------------------------------------------------------------------------------------------------------------------------------------------------------------------------------------------------------------------------
>Caulophacus_Caulophacus_sp_SMF12065
--------------------------------------------------------------------------------------------------------------------------------------------------------------------------------------------------------------------------------------------------------------------------------------------------------------------------------------------------------------------------------------------------------------------------------------------------------------------------------------------------------------------------------------------AGGTAGTGACAATAAATAACAATGCGG-TCCTTAATT-GGTTCTGCAATTGGAATGAGAACAATCTAAACACCTTAACGAGGAGCAATTGGAGGGCAAGTCTGGTGCCAGCAGCCGCGGTAATTCCAGCTCCAATAGCGTATATTAAAGTTGTTGCAGTTAAAAAGCTCGTAGTTGGATTTCGGAACGGTCGGGTTGGTCCGCCCTTC-GTGGTGTGT--ACTG-GCCTTGGT-G-G-TGTT-GGTTGG-GGGC------------------------------------------------TT----------------------------------------------------------------------------------------------------------GCTT-CTGGCCTGCCGCCCTTGTCGCGTGTAT-TGCGTGACAAGTGATCGTTCTTCTCCCTCGGAGACGGAGTCTGTCCTTAGTTG-GGCGGGTTCTGG-ATGCGAGGTGTTTACTTTGAAAAAATTAGAGTGTTCAAAGCAGGCTTCTAT-CTTG-GCTTGAATACATTAGCATGGAATAATGGAATAGGACTCTGT-GTCTATTTTGTTGGTTTGAAGGC--AGAGAGTAATGATTAATAGGGACAGTTGGGGGCATTCGTATTTAATTGTCAGAGGTGAAATTCTTGGATTTCTGAAAGACGAACAACTGCGAAAGCATTTGCCAAGGATGTTTTCATTAATCAAGAACGAAAGTTAGGGGTTCGAAGACGATCAGATACCGTCGTAGTCCTAACCATAAACAATGCCGACTAGGGATCAGCGTGCGTTCGTTTTCATT-GGACGTCGTTGGCACCTTACGAGAAATCAAGAGTTTTTGGGTTCTGGGGGGAGTATGGTCACAAGGCTGAAACTTAAAGGAATTGACGGAAGGGCACCACCAGGAGTGGAGCCTGCGGCTTAATTTGACTCAACACGGG-AAAACTCACCAGGTCCGGACATAGTGAGGATTGACAGATTGAGAGCTCTTTCTTGATTCTATGG-TG-TG-TGCATGGCCGTTCTTAGT--GTG-AGTGATT-GTCTG-----------------------------------------------------------------------------------------------------------------------------------------------------------------------------------------------------------------------------------------------------------------------------------------------------------------------------------------------------------------------------------------------------------------------------------------------------------------------------------------------------------------------------------------------------------------------------------------------------------------------------------
>Caulophacus_Caulophacus_arcticus
-------------------GTAGTCATATGCTTGTCTCAAAGATTAAGCCATGCATGTCCAAGTATAAATCTGGTTCAAGATGAAACTGCGAATGGCTCATTAAATCAGTTCTAGTTTCTTTGATGGTGTCTT-ACTACATGGATAACCGTAGTAAC-ATAGAGCTAATACGTGCTTGAAATCCTGACTGG-TGCTC------TC---------GGG----TGCCTGGAATAGGATGTATTTATTAGATCCAAAACCAATGCGTTGCTTGCGT-GCTTTAACCGGTGCGTGAGTGGCGGTTAT-TTGGTGATTCATGCTAACTTTTCGGATCGCATGGCCTT-GTGCTGGCGATGCTTCATTCAAGTTTCTGCCCTATCAACTGTCGATGGTAGGGTATTGGCCTACCATGGTTGTAACGGGTGACGGAGAATTAGGGTTCGGTTCCGGAGAGGGAGCCTGAGAAATGGCTACCACATCTAGGGATGGCAGCAGGCGCGCAAATTACCCAATCCCGACCTGGGGAGGTAGTGACAATAAATAACAATGCGG-TCCTTAATT-GGTTCTGCAATTGGAATGAGAACAATCTAAACACCTTAACGAGGAGCAATTGGAGGGCAAGTCTGGTGCCAGCAGCCGCGGTAATTCCAGCTCCAATAGCGTATATTAAAGTTGTTGCAGTTAAAAAGCTCGTAGTTGGATTTCGGAACGGTCGGGTTGGTCCGCCCTTC-GTGGTGTGT--ACTG-GCCTTGGT-G-G-TGTT-GGTTGG-GGGC------------------------------------------------TT----------------------------------------------------------------------------------------------------------GCTT-CTGGCCTGCCGCCCTTGTCGCGTGTAT-TGCGTGACAGGTGATCGTTCTTCTCCCTCGGAGACGGAGTCTGTCCTTTGTTG-GGCGGGCTCTGG-ATGCGAGGTGTTTACTTTGAAAAAATTAGAGTGTTCAAAGCAGGCTTCTAT-CTTG-GCTTGAATACATTAGCATGGAATAATGGAATAGGACTCTGT-GTCTATTTTGTTGGTTTGAAGGC--AGAGAGTAATGATTAATAGGGACAGTTGGGGGCATTCGTATTTAATTGTCAGAGGTGAAATTCTTGGATTTCTGAAAGACGAACAACTGCGAAAGCATTTGCCAAGGATGTTTTCATTAATCAAGAACGAAAGTTAGGGGTTCGAAGACGATCAGATACCGTCGTAGTCCTAACCATAAACAATGCCGACTAGGGATCAGCGTGCGTTCGTTTTCATT-GGACGTCGTTGGCACCTTACGAGAAATCAAGAGTTTTTGGGTTCTGGGGGGAGTATGGTCACAAGGCTGAAACTTAAAGGAATTGACGGAAGGGCACCACCAGGAGTGGAGCCTGCGGCTTAATTTGACTCAACACGGG-AAAACTCACCAGGTCCGGACATAGTGAGGATTGACAGATTGAGAGCTCTTTCTTGATTCTATGGGTGGTGGTGCATGGCCGTTCTTAGTTGGTGGAGTGATTTGTCTGGTTAATTCCGTTAACGAACGAGACCTTAGCCTGCTAACTAGTCGCGTTATC-CACA-TGGTCTGGGTGT----TGTCC-TC----------------------------------------TC----------------------------------------------------G-G-G--G-ATG-GC-CCTG--GATCGGATCGACGTGTTCCGACTTCTTAGAGGGACAGTTGG---CTTGCCTAATCAAAGGAAGTTTGAGGCAATAACAGGTCTGTGATGCCCTTAGATGTTCTGGGCCGCACGCGCGCTACACTGATCAAGTCAACGAGTTTTTCTCCTTCGCCGAAAGGCGCCGGGTAATCTTGTGAAACTTGATCGTGATGGGGATAGATCCTTGCAATTTTTGATCTT-GAACGAGGAATTCCTAGTAAGCGCAAGTCATC-ACCTTGCGCTGATTACGTCCCTGCCCTTTGTACACACCGCCCGTCGCTACTACCGATTGAATGGTTTAGTGAGGTCTTCGGATCGGCACTGCACGGCCTC----ACGGCTGTGCGG-AGGCTGAAAAGTTGATCAAACTTGATCATTTAGAGGAA-GTA
>Caulophacus_Caulophacus_serpens_126084
----------------------------------------AGATTAAGCCATGCATGTCCAAGTATAAATCTGGTTCAAGATGAAACTGCGAATGGCTCATTAAATCAGTTCTAGTTTCTTTGATGGTGTCTT-ACTACATGGATAACCGTAGTAAC-ATAGAGCTAATACGTGCTTCAAATCCTGACTGG-TGCTC------TC---------GGG----TGCCTGGAATAGGATGTATTTATTAGATCCAAAACCAATGCGTTGCTTGCGT-GCTTTAACCGGTGCGTGAGTGGCGGTTATGTTGGTGATTCATGCTAACTTTTCGGATCGCATGGCCTT-GTGCTGGCGATGCTTCATTCAAGTTTCTGCCCTATCAACTGTCGATGGTAGGGTATTGGCCTACCATGGTTGTAACGGGTGACGGAGAATTAGGGTTCGGTTCCGGAGAGGGAGCCTGAGAAATGGCTACCACATCTAGGGATGGCAGCAGGCGCGCAAATTACCCAATCCCGACCTGGGGAGGTAGTGACAATAAATAACAATGCGG-TCCTTAATT-GGTTCTGCAATTGGAATGAGAACAATCTAAACACCTTAACGAGGAGCAATTGGAGGGCAAGTCTGGTGCCAGCAGCCGCGGTAATTCCAGCTCCAATAGCGTATATTAAAGTTGTTGCAGTTAAAAAGCTCGTAGTTGGATTTCGGAACGGTCGGGCTGGTCCGCCCTTC-GTGGTGTGT--ACTG-GCCTTGGT-G-G-TGTT-GGTTGG-GGGC------------------------------------------------TT----------------------------------------------------------------------------------------------------------GCTT-CTGGCCTGCCGCCCTTGTCGCGTGTAT-TGCGTGACAAGTGATCGTTCTTCTCCCTCGGAGACGGAGTCTGTCCTTTGTTG-GGCGGGCTCTGG-ATGCGAGGTGTTTACTTTGAAAAAATTAGAGTGTTCAAAGCAGGCTTCTAT-CTTG-GCTTGAATACATTAGCATGGAATAATGGAATAGGACTCTGT-GTCTATTTTGTTGGTTTGAAGGC--AGAGAGTAATGATTAATAGGGACAGTTGGGGGCATTCGTATTTAATTGTCAGAGGTGAAATTCTTGGATTTCTGAAAGACGAACAACTGCGAAAGCATTTGCCAAGGATGTTTTCATTAATCAAGAACGAAAGTTAGGGGTTCGAAGACGATCAGATACCGTCGTAGTCCTAACCATAAACAATGCCGACTAGGGATCAGCGTGCGTTCGTTTTCATT-GGACGTCGTTGGCACCTTACGAGAAATCAAGAGTTTTTGGGTTCTGGGGGGAGTATGGTCACAAGGCTGAAACTTAAAGGAATTGACGGAAGGGCACCACCAGGAGTGGAGCCTGCGGCTTAATTTGACTCAACACGGG-AAAACTCACCAGGTCCGGACATAGTGAGGATTGACAGATTGAGAGCTCTTTCTTGATTCTATGGGTGGTGGTGCATGGCCGTTCTTAGTTGGTGGAGTGATTTGTCTGGTTAATTCCGTTAACGAACGAGACCTTAGCCTGCTAACTAGTCGCGTTATC-CACA-TGGTCTGGGTGT----TGTCC-TC----------------------------------------TC----------------------------------------------------G-G-G--G-ATG-GC-CCTG--GATCGGATCGACGTGTTCCGACTTCTTAGAGGGACAGTTGG---CTTGCCTAATCAAAGGAAGTTTGAGGCAATAACAGGTCTGTGATGCCCTTAGATGTTCTGGGCCGCACGCGCGCTACACTGATCAAGTCAACGAGTTTTTCTCCTTCGCCGAAAGGCGCCGGGTAATCTTGTGAAACTTGATCGTGATGGGGATAGATCCTTGCAATTTTTGATCTT-GAACGAGGAATTCCTAGTAAGCGCAAGTCATC-ACCTTGCGCTGATTACGTCCCTGCCCTTTGTACACACCGCCCGTCGCTACTACCGATTGAATGGTTTAGTGAGGTCTTCGGATCGGCACTGCACGGCCTC----ACGGCTGTGCGG-AGGCTGAAAAGTTGATCAAACTTGATCATTTAGAGGAA-GTA
>Caulophacus_Caulophacus_discohexaster_126342
----------------------------------------------AGCCATGCATGTCCAAGTATAAATCTGGTTCAAGATGAAACTGCGAATGGCTCATTAAATCAGTTCTAGTTTCTTTGATGGTGTCTT-ACTACATGGATAACCGTAGTAAC-ATAGAGCTAATACGTGCTTGAAATCCTGACTGG-TGCTC------TC---------GGG----TGCCTGGAATAGGATGTATTTATTAGATCCAAAACCAATGCGTTGCTTGCGT-GCTTTAACCGGTGCGTGAGTGGCGGTTATGTTGGTGATTCATGCTAACTTTTCGGATCGCATGGCCTT-GTGCTGGCGATGCTTCATTCAAGTTTCTGCCCTATCAACTGTCGATGGTAGGGTATTGGCCTACCATGGTTGTAACGGGTGACGGAGAATTAGGGTTCGGTTCCGGAGAGGGAGCCTGAGAAATGGCTACCACATCTAGGGATGGCAGCAGGCGCGCAAATTACCCAATCCCGACCTGGGGAGGTAGTGACAATAAATAACAATGCGG-TCCTTAATT-GGTTCTGCAATTGGAATGAGAACAATCTAAACACCTTAACGAGGAGCAATTGGAGGGCAAGTCTGGTGCCAGCAGCCGCGGTAATTCCAGCTCCAATAGCGTATATTAAAGTTGTTGCAGTTAAAAAGCTCGTAGTTGGATTTCGGAACGGTCGGGTTGGTCCGCCCTTC-GTGGTGTGT--ACTG-GCCTTGGT-G-G-TGTT-GGTTGG-GGGC------------------------------------------------TT----------------------------------------------------------------------------------------------------------GCTT-CTGGCCTGCCGCCCTTGTCGCGTGTAT-TGCGTGACAAGTGATCGTTCTTCTCCCTCGGAGACGGAGTCTGTCCTTWGTTG-GGCGGGCTCTGG-ATGCGAGGTGTTTACTTTGAAAAAATTAGAGTGTTCAAAGCAGGCTTCTAT-CTTG-GCTTGAATACATTAGCATGGAATAATGGAATAGGACTCTGT-GTCTATTTTGTTGGTTTGAAGGC--AGAGAGTAATGATTAATAGGGACAGTTGGGGGCATTCGTATTTAATTGTCAGAGGTGAAATTCTTGGATTTCTGAAAGACGAACAACTGCGAAAGCATTTGCCAAGGATGTTTTCATTAATCAAGAACGAAAGTTAGGGGTTCGAAGACGATCAGATACCGTCGTAGTCCTAACCATAAACAATGCCGACTAGGGATCAGCGTGCGTTCGTTTTCATT-GGACGTCGTTGGCACCTTACGAGAAATCAAGAGTTTTTGGGTTCTGGGGGGAGTATGGTCACAAGGCTGAAACTTAAAGGAATTGACGGAAGGGCACCACCAGGAGTGGAGCCTGCGGCTTAATTTGACTCAACACGGG-AAAACTCACCAGGTCCGGACATAGTGAGGATTGACAGATTGAGAGCTCTTTCTTGATTCTATGGGTGGTGGTGCATGGCCGTTCTTAGTTGGTGGAGTGATTTGTCTGGTTAATTCCGTTAACGAACGAGACCTTAGCCTGCTAACTAGTCGCGTTATC-CACA-TGGTCTGGGTGT----TGTCC-TC----------------------------------------TC----------------------------------------------------G-G-G--G-ATG-GC-CCTG--GATCGGATCGACGTGTTCCGACTTCTTAGAGGGACAGTTGG---CTTGCCTAATCAAAGGAAGTTTGAGGCAATAACAGGTCTGTGATGCCCTTAGATGTTCTGGGCCGCACGCGCGCTACACTGATCAAGTCAACGAGTTTTTCTCCTTCGCCGAAAGGCGCCGGGTAATCTTGTGAAACTTGATCGTGCTGGGGATAGATCCTTGCAATTTTTGATCTT-GAACGAGGAATTCCTAGTAAGCGCAAGTCATC-ACCTTGCGCTGATTACGTCCCTGCCCTTTGTACACACCGCCCGTCGCTACTACCGATTGAATGGTTTAGTGAGGTCTTCGGATCGGCACTGCACGGCCTC----ACGGCTGTGCGG-AGGCTGAAAAGTTGATCAAACTTGATCATTTAGAGGAA-GTA
>Nubes_poculiformes_126016
CTGGTTGATCC-T-GCC-AGTAGTCATATGCTTGTCTCAAAGATTAAGCCATGCATGTCCAAGTATAAATCTGGTTCAAGATGAAACTGCGAATGGCTCATTAAATCAGTTCTAGTTTCTTTGATGGTGTCTT-ACTACATGGATAACCGTAGTAAC-ATAGAGCTAATACGTGCTTGAAATCCTGACTGG-TGCTC------TC---------GGG----TGCCTGGAATAGGATGTATTTATTAGATCCAAAACCAATGCGTTGCTTGTGT-GCTTTAACCGGTGCGTGAGTGGCGGTTATGTTGGTGATTCATGCTAACTTTTCGGATCGCATGGCCTT-GTGCTGGCGATGCTTCATTCAAGTTTCTGCCCTATCAACTGTCGATGGTAGGGTATTGGCCTACCATGGTTGTAACGGGTGACGGAGAATTAGGGTTCGGTTCCGGAGAGGGAGCCTGAGAAATGGCTACCACATCTATGGATGGCAGCAGGCGCGCAAATTACCCAATCCCGACCTGGGGAGGTAGTGACAATAAATAACAATGCGGTTCCTTAATT-GGTTCTGCAATTGGAATGAGAACAATCTAAACACCTTAACGAGGAGCAATTGGAGGGCAAGTCTGGTGCCAGCAGCCGCGGTAATTCCAGCTCCAATAGCGTATATTAAAGTTGTTGCAGTTAAAAAGCTCGTAGTTGGATTTCGGAGCGGTCGGGTTGGTCCGCCCTAC-GTGGTGTGTT-ACTG-GCCTTGGT-G-G-TAT--GGCTGG-GGTG-TGTTGCC-T--------------------------------------TCAC----------------------------------------------------------------------------------------------G-GGTAGC-ATGCT-CTGGTCTGCTGCCCTTGTCGCGTGTAT-TGCGTGGCAAGTGATCGTTCTTCTCCCTCGGAGACGGAGTCTGTCCTTAACCG-GGTGGGCTTTGG-ATGCGAGGTGTTTACTTTGAAAAAATTAGAGTGTTCAAAGCAGGCTTCTAT-CTTG-GCTTGAATACATTAGCATGGAATAATGGAATAGGACTCTGT-GTCTATTTTGTTGGTTTGAAGGC--AGAGAGTAATGATTAATAGGGACAGTTGGGGGCATTCGTATTTAATTGTCAGAGGTGAAATTCTTGGATTTCTGAAAGACGAACAACTGCGAAAGCATTTGCCAAGGATGTTTTCATTAATCAAGAACGAAAGTTAGGGGTTCGAAGACGATCAGATACCGTCGTAGTCCTAACCATAAACAATGCCGACTAGGGATCAGCGTACGTTCGTTT-GATT-GGACGTCGTTGGCACCTTACGAGAAATCAAGAGTTTTTGGGTTCTGGGGGGAGTATGGTCACAAGGCTGAAACTTAAAGGAATTGACGGAAGGGCACCACCAGGAGTGGAGCCTGCGGCTTAATTTGACTCAACACGGG-AAAACTCACCAGGTCCGGACATAGTGAGGATTGACAGATTGAGAGCTCTTTCTTGATTCTATGGGTGGTGGTGCATGGCCGTTCTTAGTTGGTGGAGTGATTTGTCTGGTTAATTCCGTTAACGAACGAGACCTTAGCCTGCTAACTAGTCGCGTTATC-CACA-TGGTCTGGGTGT---CTGTCT-CCT----------------------------------------CA--------------------------------------------------GG-G-G--G-ATG-GC-CCTG--GATCGGATGGACGTGTTTTGACTTCTTAGAGGGACAGTTGG---CTTGCCTAATCAAAGGAAGTTTGAGGCAATAACAGGTCTGTGATGCCCTTAGATGTTCTGGGCCGCACGCGCGCTACACTGATCAAGTCAACGAGTTATTCTCCTTCGCCGAAAGGCGCCGGGTAATCTTGTGAAACTTGATCGTGCTGGGGATAGATCCTTGCAATTTTTGATCTT-GAACGAGGAATTCCTAGTAAGCGCAAGTCATC-ACCTTGCGCTGATTACGTCCCTGCCCTTTGTACACACCGCCCGTCGCTACTACCGATTGAATGGTTTAGTGAGGTCTTCGGATCGGCACTGCTCGGCCTC----ACGGCTGTGCGG-AGGCTGAAAAGTTGATCAAACTTGATCATTTAGAGGAA-GTA
>Nubes_tubulata_126159
-----------------------------------------GATTAAGCCATGCATGTCCAAGTATAAATCTGGTTCAAGATGAAACTGCGAATGGCTCATTAAATCAGTTCTAGTTTCTTTGATGGTGTCTT-ACTACATGGATAACCGTAGTAAC-ATAGAGCTAATACGTGCTTGAAATCCTGACTGG-TGCTC------TC---------GGG----TGCCTGGAATAGGATGTATTTATTAGATCCAAAACCAATGCGTTGCTTGCGT-ACTTTAACCGGTGCGTGAGTGGCGGTTATGTTGGTGATTCATGCTAACTTTTCGGATCGCATGGCCTT-GTGCTGGCGATGCTTCATTCAAGTTTCTGCCCTATCAACTGTCGATGGTAGGGTATTGGCCTACCATGGTTGTAACGGGTGACGGAGAATTAGGGTTCGGTTCCGGAGAGGGAGCCTGAGAAATGGCTACCACATCTATGGATGGCAGCAGGCGCGCAAATTACCCAATCCCGACCTGGGGAGGTAGTGACAATAAATAACAATGCGGTTCCTTAATT-GGTTCTGCAATTGGAATGAGAACAATCTAAACACCTTAACGAGGAGCAATTGGAGGGCAAGTCTGGTGCCAGCAGCCGCGGTAATTCCAGCTCCAATAGCGTATATTAAAGTTGTTGCAGTTAAAAAGCTCGTAGTTGGATTTCGGAGCGGTCGGGTTGGTCCGCCCTAC-GTGGTGTGTT-ACTG-GCCTTGGT-G-G-TAT--GGCTGG-GGTG-TGTTGCC-T--------------------------------------TCAC----------------------------------------------------------------------------------------------G-GGTAGC-ATGCCTCTGGTCTGCCGCCCTTGTCGCGTGTAT-TGCGTGGCAGGTGATCGTTCTTCTCCCTCGGAGACGGAGTCTGTCCTTAATCG-GGTGGGCTTTGG-ATGCGAGGTGTTTACTTTGAAAAAATTAGAGTGTTCAAAGCAGGCTTTTAT-CTTG-GCTTGAATACATTAGCATGGAATAATGGAATAGGACTCTGT-GTCTATTTTGTTGGTTTGAAGGC--AGAGAGTAATGATTAATAGGGACAGTTGGGGGCATTCGTATTTAATTGTCAGAGGTGAAATTCTTGGATTTCTGAAAGACGAACAACTGCGAAAGCATTTGCCAAGGATGTTTTCATTAATCAAGAACGAAAGTTAGGGGTTCGAAGACGATCAGATACCGTCGTAGTCCTAACCATAAACAATGCCGACTAGGGATCAGCGTACGTTCGTTTTGATT-GGACGTCGTTGGCACCTTACGAGAAATCAAGAGTTTTTGGGTTCTGGGGGGAGTATGGTCACAAGGCTGAAACTTAAAGGAATTGACGGAAGGGCACCACCAGGAGTGGAGCCTGCGGCTTAATTTGACTCAACACGGG-AAAACTCACCAGGTCCGGACATAGTGAGGATTGACAGATTGAGAGCTCTTTCTTGATTCTATGGGTGGTGGTGCATGGCCGTTCTTAGTTGGTGGAGTGATTTGTCTGGTTAATTCCGTTAACGAACGAGACCTTAGCCTGCTAACTAGTCGCGTTATC-CACA-TGGTCTGGGTGT---CTATCT-CCT----------------------------------------CAC--------------------------------------------------G-G-G--G-ATG-GC-CCTG--GATCGGATGGACGTGTTTTGACTTCTTAGAGGGACAGTTGG---CTTGCCTAATCAAAGGAAGTTTGAGGCAATAACAGGTCTGTGATGCCCTTAGATGTTCTGGGCCGCACGCGCGCTACACTGATCAAGTCAACGAGTTATTCTCCTTCGCCGAAAGGCGCCGGGTAATCTTGTGAAACTTGATCGTGCTGGGGATAGATCCTTGCAATTTTTGATCTT-GAACGAGGAATTCCTAGTAAGCGCAAGTCATC-ACCTTGCGCTGATTACGTCCCTGCCCTTTGTACACACCGCCCGTCGCTACTACCGATTGAATGGTTTAGTGAGGTCTTCGGATCGGCACTGCTCGGCCTC----ACGGCTGTGCGG-AGGCTGAAAAGTTGATCAAACTTGATCATTTAGAGGAA-GTA
>Rossellinae_ngen
------------------AGTAGTCATATGCTTGTCTCAAAGATTAAGCCATGCATGTCCAAGTATAAATCTGGTTCAAGATGAAACTGCGAATGGCTCATTAAATCAGTTCTAGTTTCTTTGATGGTGTCTT-ACTACATGGATAACCGTAGTAAC-ATAGAGCTAATACGTGCTTGAAATCCTGACTGG-TGCTC------TC---------GGG----TGCCTGGAATAGGATGTATTTATTAGATCCAAAACCAATGCGTTGCTTGCGT-GCTT----CGGTGCGTGAGTGGCGGTTATGTTGGTGATTCATGCTAACTTTTCGGATCGCATGGCCTT-GTGCTGGCGATGCTTCATTCAAGTTTCTGCCCTATCAACTGTCGATGGTAGGGTATTGGCCTACCATGGTTGTAACGGGTGACGGAGAATTAGGGTTCGGTTCCGGAGAGGGAGCCTGAGAAATGGCTACCACATCTATGGATGGCAGCAGGCGCGCAAATTACCCAATCCCGACCTGGGGAGGTAGTGACAATAAATAACAATGCGGTTCCTTAATT-GGTTCTGCAATTGGAATGAGAACAATCTAAACACCTTAACGAGGAGCAATTGGAGGGCAAGTCTGGTACCAGCAGCCGCGGTAATTCCAGCTCCAATAGCGTATATTAAAGTTGTTGCAGTTAAAAAGCTCGTAGTTGGATTTCGGAGCGGTCGGGTTGGTCCGCCCTAC-GTGGTGTGTT-ACTG-GCCTTGGT-G-G-TAT--GGCTGG-GGTG-TGT-GCC-T--------------------------------------TCAC----------------------------------------------------------------------------------------------G-GGT-GC-ATGCTTCTGGTCTGCCGCCCTTGTCGCGTGTAT-TGCGTGGCAAGTGATCGTTCTTCTCCCTCGGAGACGGAGTCTGTCCTTAATCG-GGTGGGCTTTGG-ATGCGAGGTGTTTACTTTGAAAAAATTAGAGTGTTCAAAGCAGGCTTTTAT-CTTG-GCTTGAATACATTAGCATGGAATAATGGAATAGGACTCTGT-GTCTATTTTGTTGGTTTGAAGGC--AGAGAGTAATGATTAATAGGGACAGTTGGGGGCATTCGTATTTAATTGTCAGAGGTGAAATTCTTGGATTTCTGAAAGACGAACAACTGCGAAAGCATTTGCCAAGGATGTTTTCATTAATCAAGAACGAAAGTTAGGGGTTCGAAGACGATCAGATACCGTCGTAGTCCTAACCATAAACAATGCCGACTAGGGATCAGCGTACGTTCGTTTTGATT-GGACGTCGTTGGCACCTTACGAGAAATCAAGAGTTTTTGGGTTCTGGGGGGAGTATGGTCACAAGGCTGAAACTTAAAGGAATTGACGGAAGGGCACCACCAGGAGTGGAGCCTGCGGCTTAATTTGACTCAACACGGG-AAAACTCACCAGGTCCGGACATAGTGAGGATTGACAGATTGAGAGCTCTTTCTTGATTCTATGGGTGGTGGTGCATGGCCGTTCTTAGTTGGTGGAGTGATTTGTCTGGTTAATTCCGTTAACGAACGAGACCTTAGCCTGCTAACTAGTCGCGTTATC-CACA-TGGTCTGGGCGT---CTGTCT-CCT---------------------------------------TC---------------------------------------------------GG-G-G--G-ATG-GC-CCTG--GATCGGATGGACGTGTTTTGACTTCTTAGAGGGACAGTTGG---CTTGCCTAATCAAAGGAAGTTTGAGGCAATAACAGGTCTGTGATGCCCTTAGATGTTCTGGGCCGCACGCGCGCTACACTGATCAAGTCAACGAGTTATTCTCCTTCGCCGAAAGGCGCCGGGTAATCTTGTGAAACTTGATCGTGCTGGGGATAGATCCTTGCAATTTTTGATCTT-GAACGAGGAATTCCTAGTAAGCGCAAGTCATC-ACCTTGCGCTGATTACGTCCCTGCCCTTTGTACACACCGCCCGTCGCTACTACCGATTGAATGGTTTAGTGAGGTCTTCGGATCGGCACTGCTCGGCCTC----ACGGCTGTGCGG-AGGCTGAGAAGTTGATCAAACTTGATCATTTAGAGGAAAGTA
>Rossella_nuda
----------------C-AGTAGTCATATGCTTGTCTCAAAGATTAAGCCATGCATGTCCAAGTATAAATCTGGTTCAAGATGAAACTGCGAATGGCTCATTAAATCAGTTCTAGTTTCTTTGATGGTGTCTT-ACTACATGGATAACCGTAGTAAC-ATAGAGCTAATACGTGCTTGAAATCCTGACTGG-TGCTC------TC---------GGG----TGCCTGGAATAGGATGTATTTATTAGATCCAAAACCAATGCGTTGCTTGCGT-GCTT----CGGTGCGTGAGTGGCGGTTATGTTGGTGATTCATGCTAACTTTTCGGATCGCATGGCCTT-GTGCTGGCGATGCTTCATTCAAGTTTCTGCCCTATCAACTGTCGATGGTAGGGTATTGGCCTACCATGGTTGTAACGGGTGACGGAGAATTAGGGTTCGGTTCCGGAGAGGGAGCCTGAGAAATGGCTACCACATCTATGGATGGCAGCAGGCGCGCAAATTACCCAATCCCGACCTGGGGAGGTAGTGACAATAAATAACAATGCGGTTCCTTAATT-GGTTCTGCAATTGGAATGAGAACAATCTAAACACCTTAACGAGGAGCAATTGGAGGGCAAGTCTGGTGCCAGCAGCCGCGGTAATTCCAGCTCCAATAGCGTATATTAAAGTTGTTGCAGTTAAAAAGCTCGTAGTTGGATTTCGGAGCGGTCGGGTTGGTCCGCCCTTC-GTGGTGTGTT-ACTG-GCCTTGGT-G-G-TAT--GGGTGG-GGTG-TGTTGCC-T--------------------------------------TCAC----------------------------------------------------------------------------------------------G-GGTAGC-ATGCT-CTGGTCTGCCGCCCTTGTCGCGTGTAT-TGCGTGGCAAGTGATCGTTCTTCTCCCTCGGAGACGGAGTCTGCCCTTCACCG-GGTGGGCTTTGG-ATGCGAGGTGTTTACTTTGAAAAAATTAGAGTGTTCAAAGCAGGCTTCTAT-CTTG-GCTTGAATACATTAGCATGGAATAATGGAATAGGACTCTGT-GTCTATTTTGTTGGTTTGAAGGC--AGAGAGTAATGATTAATAGGGACAGTTGGGGGCATTCGTATTTAATTGTCAGAGGTGAAATTCTTGGATTTCTGAAAGACGAACAACTGCGAAAGCATTTGCCAAGGATGTTTTCATTAATCAAGAACGAAAGTTAGGGGTTCGAAGACGATCAGATACCGTCGTAGTCCTAACCATAAACAATGCCGACTAGGGATCAGCGTACGTTCGTTT-GATT-GGACGTCGTTGGCACCTTACGAGAAATCAAGAGTTTTTGGGTTCTGGGGGGAGTATGGTCACAAGGCTGAAACTTAAAGGAATTGACGGAAGGGCACCACCAGGAGTGGAGCCTGCGGCTTAATTTGACTCAACACGGG-AAAACTCACCAGGTCCGGACATAGTGAGGATTGACAGATTGAGAGCTCTTTCTTGATTCTATGGGTGGTGGTGCATGGCCGTTCTTAGTTGGTGGAGTGATTTGTCTGGTTAATTCCGTTAACGAACGAGACCTTAGCCTGCTAACTAGTCGCGTTATC-CACA-TGGTCTGGGTGT---YTGTCT-CCT---------------------------------------TC---------------------------------------------------GG-G-G--G-ATGGRC-CCTG--GATCGGATGGACGTGTTTTGACTTCTTAGAGGGACAGTTGG---CTTGCCTAATCAAAGGAAGTTTGAGGCAATAACAGGTCTGTGATGCCCTTAGATGTTCTGGGCCGCACGCGCGCTACACTGATCAAGTCAACGAGTTATTCTCCTTCGCCGAAAGGCGCCGGGTAATCTTGTGAAACTTGATCGTGCTGGGGATAGATCCTTGCAATTTTTGATCTT-GAACGAGGAATTCCTAGTAAGCGCAAGTCATC-ACCTTGCGCTGATTACGTCCCTGCCCTTTGTACACACCGCCCGTCGCTACTACCGATTGAATGGTTTAGTGAGGTCTTCGGATCGGCACTGCTCGGCCTC----ACGGCTGTGCGG-AGGCTGAAAAGTTGATCAAACTTGATCATTTAGAGGAA-GTA
>Rossella_racovitzae
--------------------------------------------------------------GTATAAATATGGTTCAAGATGAAACTGCGAATGGCTCATTAAATCAGTTCTAGTTTCTTTGATGGTGTCTT-ACTACATGGATAACCGTAGTAAC-ATAGAGCTAATACGTGCTTGAAATCCTGACTGG-TGCTC------TC---------GGG----TGCCTGGAATAGGATGTATTTATTAGATCCAAAACCAATGCGTTGCTTGCGT-GCTT----CGGTGCGTGAGTGGCGGTTATGTTGGTGATTCATGCTAACTTTTCGGATCGCATGGCCTT-GTGCTGGCGATGCTTCATTCAAGTTTCTGCCCTATCAACTGTCGATGGTAGGGTATTGGCCTACCATGGTTGTAACGGGTGACGGAGAATTAGGGTTCGGTTCCGGAGAGGGAGCCTGAGAAATGGCTACCACATCTATGGATGGCAGCAGGCGCGCAAATTACCCAATCCCGACCTGGGGAGGTAGTGACAATAAATAACAATGCGGTTCCTTAATT-GGTTCTGCAATTGGAATGAGAACAATCTAAACACCTTAACGAGGAGCAATTGGAGGGCAAGTCTGGTGCCAGCAGCCGCGGTAATTCCAGCTCCAATAGCGTATATTAAAGTTGTTGCAGTTAAAAAGCTCGTAGTTGGATTTCGGAGCGGTCGGGTTGGTCCGCCCTTC-GTGGTGTGTT-ACTG-GCCTTGGT-G-G-TAT--GGGTGG-GGTG-TGTTGCC-T--------------------------------------TCAC----------------------------------------------------------------------------------------------G-GGTAGC-ATGCT-CTGGTCTGCCGCCCTTGTCGCGTGTAT-TGCGTGGCAAGTGATCGTTCTTCTCCCTCGGAGACGGAGTCTGCCCTTCACCG-GGTGGGCTTTGG-ATGCGAGGTGTTTACTTTGAAAAAATTAGAGTGTTCAAAGCAGGCTTCTAT-CTTG-GCTTGAATACATTAGCATGGAATAATGGAATAGGACTCTGT-GTCTATTTTGTTGGTTTGAAGGC--AGAGAGTAATGATTAATAGGGACAGTTGGGGGCATTCGTATTTAATTGTCAGAGGTGAAATTCTTGGATTTCTGAAAGACGAACAACTGCGAAAGCATTTGCCAAGGATGTTTTCATTAATCAAGAACGAAAGTTAGGGGTTCGAAGACGATCAGATACCGTCGTAGTCCTAACCATAAACAATGCCGACTAGGGATCAGCGTACGTTCGTTT-GATT-GGACGTCGTTGGCACCTTACGAGAAATCAAGAGTTTTTGGGTTCTGGGGGGAGTATGGTCACAAGGCTGAAACTTAAAGGAATTGACGGAAGGGCACCACCAGGAGTGGAGCCTGCGGCTTAATTTGACTCAACACGGG-AAAACTCACCAGGTCCGGACATAGTGAGGATTGACAGATTGAGAGCTCTTTCTTGATTCTATGGGTGGTGGTGCATGGCCGTTCTTAGTTGGTGGAGTGATTTGTCTGGTTAATTCCGTTAACGAACGAGACCTTAGCCTGCTAACTAGTCGCGTTATC-CACA-TGGTCTGGGTGT---YTGTCT-CCT---------------------------------------TC---------------------------------------------------GG-G-G--G-ATGGAC-CCTG--GATCGGATGGACGTGTTTTGACTTCTTAGAGGGACAGTTGG---CTTGCCTAATCAAAGGAAGTTTGAGGCAATAACAGGTCTGTGATGCCCTTAGATGTTCTGGGCCGCACGCGCGCTACACTGATCAAGTCAACGAGTTATTCTCCTTCGCCGAAAGGCGCCGGGTAATCTTGTGAAACTTGATCGTGCTGGGGATAGATCCTTGCAATTTTTGATCTT-GAACGAGGAATTCCTAGTAAGCGCAAGTCATC-ACCTTGCGCTGATTACGTCCCTGCCCTTTGTACACACCGCCCGTCGCTACTACCGATTGAATGGTTTAGTGAGGTCTTCGGATCGGCACTGCTCGGCCTC----ACGGCTGTGCGG-AGGCTGAAAAGTTGATCAAACTTGATCATTTAGAGGAA-GTA
>Nodastrella_asconemaoida
-TGGTTGATCC-T-GCC-AGTAGTCATATGCTTGTCTCAAAGAKTAAGCCATGCATGTCCAAGTATAAATCTGGTTCAAGATGAAACTGCGAATGGCTCATTAAATCAGTTCTAGTTTCTTTGATGGTGTCTT-ACTACATGGATAACCGTAGTAAC-ATAGAGCTAATACGTGCTTGAAATCCTGACTGG-TGCTC------TC---------GGG----TGCCTGGAATAGGATGTATTTATTAGATCCAAAACCAATGCGTCGCTTGCGT-GCTTTAACCGGTGCGTGAGTGGCGGTTATGTTGGTGATTCATGCTAACTTTTCGGATCGCATGGCCTT-GTGCTGGCGATGCTTCATTCAAGTTTCTGCCCTATCAACTGTCGATGGTAGGGTATTGGCCTACCATGGTTGTAACGGGTGACGGAGAATTAGGGTTCGGTTCCGGAGAGGGAGCCTGAGAAATGGCTACCACATCTATGGATGGCAGCAGGCGCGCAAATTACCCAATCCCGACCTGGGGAGGTAGTGACAATAAATAACAATGCGGTTCCTTAATT-GGTTCTGCAATTGGAATGAGAACAATCTAAACACCTTAACGAGGAGCAATTGGAGGGCAAGTCTGGTGCCAGCAGCCGCGGTAATTCCAGCTCCAATAGCGTATATTAAAGTTGTTGCAGTTAAAAAGCTCGTAGTTGGATTTCGGAGCGGTCGGGTTGGTCCGCCCTWC-GTGGTGTGTT-ACTG-GCCTTGGT-G-G-TGT--GGCTGG-GGTG-TGTTGCC-T--------------------------------------TCAC----------------------------------------------------------------------------------------------G-GGTAGC-ATGCCTCTGGTCTGCCGCCCTTGTCGCGTGTAT-TGCGTGGCAAGTGATCGTTCTTCTCCCTCGGAGACGGAGTCTGTCCTTAATCG-GGTGGGCTTTGG-ATGCGAGGTGTTTACTTTGAAAAAATTAGAGTGTTCAAAGCAGGCTTCTAT-CTTG-GCTTGAATACATTAGCATGGAATAATGGAATAGGACTCTGT-GTCTATTTTGTTGGTTTGAAGGC--AGAGAGTAATGATTAATAGGGACAGTTGGGGGCATTCGTATTTAATTGTCAGAGGTGAAATTCTTGGATTTCTGAAAGACGAACAACTGCGAAAGCATTTGCCAAGGATGTTTTCATTAATCAAGAACGAAAGTTAGGGGTTCGAAGACGATCAGATACCGTCGTAGTCCTAACCATAAACAATGCCGACTAGGGATCAGCGTACGTTCGTTTTGATT-GGACGTCGTTGGCACCTTACGAGAAATCAAGAGTTTTTGGGTTCTGGGGGGAGTATGGTCACAAGGCTGAAACTTAAAGGAATTGACGGAAGGGCACCACCAGGAGTGGAGCCTGCGGCTTAATTTGACTCAACACGGG-AAAACTCACCAGGTCCGGACATAGTGAGGATTGACAGATTGAGAGCTCTTTCTTGATTCTATGGGTGGTGGTGCATGGCCGTTCTTAGTTGGTGGAGTGATTTGTCTGGTTAATTCCGTTAACGAACGAGACCTTAGCCTGCTAACTAGTCGCGTTATC-CACA-TGGTCTGGGTGT---CTGTCC-TCT---------------------------------------TC---------------------------------------------------GG-G-G--G-ATG-GC-CCTG--GATCGGATTGACGTGTTTTGACTTCTTAGAGGGACAGTTGG---CTTGCCTAATCAAAGGAAGTTTGAGGCAATAACAGGTCTGTGATGCCCTTAGATGTTCTGGGCCGCACGCGCGCTACACTGATCAAGTCAACGAGTTATTCTCCTTCGCCGAAAGGCGCCGGGTAATCTTGTGAAACTTGATCGTGCTGGGGATAGATCCTTGCAATTTTTGATCTT-GAACGAGGAATTCCTAGTAAGCGCAAGTCATC-ACCTTGCGCTGATTACGTCCCTGCCCTTTGTACACACCGCCCGTCGCTACTACCGATTGAATGGTTTAGTGAGGTCTTCGGATCGGCACTGCTCGGCCTC----ACGGCTGTGCGG-AGGCTGAAAAGTTGATCAAACTTGATCATTTAGAGGAA-GTA
>Nodastrella_nodastrella
CTGGTTGATCC-T-GCC-AGTAGTCATATGCTTGTCTCAAAGATTAAGCCATGCATGTCCAAGTATAAATCTGGTTCAAGATGAAACTGCGAATGGCTCATTAAATCAGTTCTAGTTTCTTTGATGGTGTCTT-ACTACATGGATAACCGTAGTAAC-ATAGAGCTAATACGTGCTTGAAATCCTGACTGG-TGCTC------TC---------GGG----TGCCTGGAATAGGATGTATTTATTAGATCCAAAACCAATGCGTCGCTTGCGT-GCTTTAACCGGTGCGTGAGTGGCGGTTATGTTGGTGATTCATGCTAACTTTTCGGATCGCATGGCCTT-GTGCTGGCGATGCTTCATTCAAGTTTCTGCCCTATCAACTGTCGATGGTAGGGTATTGGCCTACCATGGTTGTAACGGGTGACGGAGAATTAGGGTTCGGTTCCGGAGAGGGAGCCTGAGAAATGGCTACCACATCTATGGATGGCAGCAGGCGCGCAAATTACCCAATCCCGACCTGGGGAGGTAGTGACAATAAATAACAATGCGGTTCCTTAATT-GGTTCTGCAATTGGAATGAGAACAATCTAAACACCTTAACGAGGAGCAATTGGAGGGCAAGTCTGGTGCCAGCAGCCGCGGTAATTCCAGCTCCAATAGCGTATATTAAAGTTGTTGCAGTTAAAAAGCTCGTAGTTGGATTTCGGAGCGGTCGGGTTGGTCCGCCCTAC-GTGGTGTGTT-ACTG-GCCTTGGT-G-G-TGT--GGYTGG-GGTG-TGTTGCC-T--------------------------------------TCAC----------------------------------------------------------------------------------------------G-GGTAGC-ATGCT-CTGGTCTGCCGCCCTTGTCGCGTGTAT-TGCGTGGCAAGTGATCGTTCTTCTCCCTCGGAGACGGAGTCTGTCCTTAATCG-GGTGGGCTTTGG-ATGCGAGGTGTTTACTTTGAAAAAATTAGAGTGTTCAAAGCAGGCTTCTAT-CTTG-GCTTGAATACATTAGCATGGAATAATGGAATAGGACTCTGT-GTCTATTTTGTTGGGTTGAAGGC--AGAGAGTAATGATTAATAGGGACAGTTGGGGGCATTCGTATTTAATTGTCAGAGGTGAAATTCTTGGATTTCTGAAAGACGAACAACTGCGAAAGCATTTGCCAAGGATGTTTTCATTAATCAAGAACGAAAGTTAGGGGTTCGAAGACGATCAGATACCGTCGTAGTCCTAACCATAAACAATGCCGACTAGGGATCAGCGTACGTTCGTTTTGATT-GGACGTCGTTGGCACCTTACGAGAAATCAAGAGTTTTTGGGTTCTGGGGGGAGTATGGTCACAAGGCTGAAACTTAAAGGAATTGACGGAAGGGCACCACCAGGAGTGGAGCCTGCGGCTTAATTTGACTCAACACGGG-AAAACTCACCAGGTCCGGACATAGTGAGGATTGACAGATTGAGAGCTCTTTCTTGATTCTATGGGTGGTGGTGCATGGCCGTTCTTAGTTGGTGGAGTGATTTGTCTGGTTAATTCCGTTAACGAACGAGACCTTAGCCTGCTAACTAGTCGCGTTATC-CACA-TGGTCTGGGTGT---CTGTCT-YCT---------------------------------------TC---------------------------------------------------GG-G-G--G-ATG-GC-CCTG--GATCGGATTGACGTGTTTTGACTTCTTAGAGGGACAGTTGG---CTTGCCTAATCAAAGGAAGTTTGAGGCAATAACAGGTCTGTGATGCCCTTAGATGTTCTGGGCCGCACGCGCGCTACACTGATCAAGTCAACGAGTTATTCTCCTTCGCCGAAAGGCGCCGGGTAATCTTGTGAAACTTGATCGTGCTGGGGATAGATCCTTGCAATTTTTGATCTT-GAACGAGGAATTCCTAGTAAGCGCAAGTCATC-ACCTTGCGCTGATTACGTCCCTGCCCTTTGTACACACCGCCCGTCGCTACTACCGATTGAATGGTTTAGTGAGGTCTTCGGATCGGCACTGCTCGGCCTC----ACGGCTGTGCGG-AGGCTGAAAAGTTGATCAAACTTGATCATTTAGAGGAA-GTA
>Aulosaccus_mitsukurii
CTGGTTGATCC-T-GCC-AGTAGTCATATGCTTGTCTCAAAGATTAAGCCATGCATGTCCAAGTATAAATCTGGTTCAAGATGAAACTGCGAATGGCTCATTAAATCAGTTCTAGTTTCTTTGATGGTGTCTT-ACTACATGGATAACCGTAGTAAC-ATAGAGCTAATACGTGCTTGAAATCCTGACTGG-TGCTC------TC---------GGG----TGCCTGGAATAGGATGTATTTATTAGATCCAAAACCAATGCGTCGCTTGCGT-GCTTTAACCGGTGCGTGAGTGGCGGTTATGTTGGTGATTCATGCTAACTTTTCGGATCGCATGGCCTT-GTGCTGGCGATGCTTCATTCAAGTTTCTGCCCTATCAACTGTCGATGGTAGGGTATTGGCCTACCATGGTTGTAACGGGTGACGGAGAATTAGGGTTCGGTTCCGGAGAGGGAGCCTGAGAAATGGCTACCACATCTATGGATGGCAGCAGGCGCGCAAATTACCCAATCCCGACCTGGGGAGGTAGTGACAATAAATAACAATGCGGTTCCTTAATT-GGTTCTGCAATTGGAATGAGAACAATCTAAACACCTTAACGAGGAGCAATTGGAGGGCAAGTCTGGTGCCAGCAGCCGCGGTAATTCCAGCTCCAATAGCGTATATTAAAGTTGTTGCAGTTAAAAAGCTCGTAGTTGGATTTCGGAGCGGTCGGGTTGGTCCGCCCTAC-GTGGTGTGTT-ACTG-GCCTTGGT-G-G-TGT--GGTTGG-GGTG-TGTTGCC-T--------------------------------------TCAC----------------------------------------------------------------------------------------------G-GGTAGC-ATGCT-CTGGTCTGCCGCCCTTGTCGCGTGTAT-TGCGTGGCAAGTGATCGTTCTTCTCCCTCGGAGACGGAGTCTGTCCTTAATCG-GGTGGGCTTTGG-ATGCGAGGTGTTTACTTTGAAAAAATTAGAGTGTTCAAAGCAGGCTTCTAT-CTTG-GCT-GAATACAT-AGCATGGAATAATGGAA---------------------------------------------------------------------------------------------------------------------------------------------------------------------------------------------------------------------------------------------------------------------TCGTTGGCACCTTACGAGAAATCAAGAGTTTTTGGGTTCTGGGGGGAGTATGGTCACAAGGCTGAAACTTAAAGGAATTGACGGAAGGGCACCACCAGGAGTGGAGCCTGCGGCTTAATTTGACTCAACACGGG-AAAACTCACCAGGTCCGGACATAGTGAGGATTGACAGATTGAGAGCTCTTTCTTGATTCTATGGGTGGTGGTGCATGGCCGTTCTTAGTTGGTGGAGTGATTTGTCTGGTTAATTCCGTTAACGAACGAGACCTTAGCCTGCTAACTAGTCGCGTTATC-CACA-TGGTCTGGGTGT---CTGTCT-CCT---------------------------------------TC---------------------------------------------------GG-G-G--G-ATG-GC-CCTG--GATCGGATTGACGTGTTTTGACTTCTTAGAGGGACAGTTGG---CTTGCCTAATCAAAGGAAGTTTGAGGCAATAACAGGTCTGTGATGCCCTTAGATGTTCTGGGCCGCACGCGCGCTACACTGATCAAGTCAACGAGTTATTCTCCTTCGCCGAAAGGCGCCGGGTAATCTTGTGAAACTTGATCGTGCTGGGGATAGATCCTTGCAATTTTTGATCTT-GAACGAGGAATTCCTAGTAAGCGCAAGTCATC-ACCTTGCGCTGATTACGTCCCTGCCCTTTGTACACACCGCCCGTCGCTACTACCGATTGAATGGTTTAGTGAGGTCTTCGGATCGGCACTGCTCGGCCTC----ACGGCTGTGCGG-AGGCTGAAAAGTTGATCAAACTTGATCATTTAGAGGAA-GTA
>Crateromorpha_meyeri
-----------------------------------------------------CATGTCCAAGTATAAATCTGGTTCAAGATGAAACTGCGAATGGCTCATTAAATCAGTTCTAGTTTCTTTGATGGTGTCTT-ACTACATGGATAACCGTAGTAAC-ATAGAGCTAATACGTGCTTGAAATCCTGACTGG-TGCTC------TC---------GGG----TGCCTGGAATAGGATGTATTTATTAGATCCAAAACCAATGCGTTGCTTGCGT-GCTTTAACCGGTGCGTGAGTGGCGGTTATGTTGGTGATTCATGCTAACTTTTCGGATCGCATGGCCTT-GTGCTGGCGATGCTTCATTCAAGTTTCTGCCCTATCAACTGTCGATGGTAGGGTATTGGCCTACCATGGTTGTAACGGGTGACGGAGAATTAGGGTTCGGTTCCGGAGAGGGAGCCTGAGAAATGGCTACCACATCTATGGATGGCAGCAGGCGCGCAAATTACCCAATCCCGACCTGGGGAGGTAGTGACAATAAATAACAATGCGGTTCCTTAATT-GGTTCTGCAATTGGAATGAGAACAATCTAAACACCTTAACGAGGAGCAATTGGAGGGCAAGTCTGGTGCCAGCAGCCGCGGTAATTCCAGCTCCAATAGCGTATATTAAAGTTGTTGCAGTTAAAAAGCTCGTAGTTGGATTTCGGAGCGATCGGGTTGGTCCGCCCTTC-GTGGTGTGTT-ACTG-GCCTTGGT-G-G-TAT--GGCTGG-GGTG-TGTTGCC-T--------------------------------------TCAC----------------------------------------------------------------------------------------------G-GGTAGC-ATGCCTCTGGTCTGCCGCCCTTGTCGTGTGTAT-TGCGTGGCAAGTGATCGTTCTTCTCCCTCGGAGACGGAGTCTGTCCTTAACCG-GGTGGGCTTTGG-ATGCGAGGTGTTTACTTTGAAAAAATTAGAGTGTTCAAAGCAGGCTTCTAT-TTTG-GCTTGAATACATTAGCATGGAATAATGGAATAGGACTCTGT-GTCTATTTTGTTGGTTTGAAGGC--AGAGAGTAATGATTAATAGGGACAGTTGGGGGCATTCGTATTTAATTGTCAGAGGTGAAATTCTTGGATTTCTGAAAGACGAACAACTGCGAAAGCATTTGCCAAGGATGTTTTCATTAATCAAGAACGAAAGTTAGGGGTTCGAAGACGATCAGATACCGTCGTAGTCCTAACCATAAACAATGCCGACTAGGGATCAGCGTACGTTCGTTTTGATT-GGACGTCGTTGGCACCTTACGAGAAATCAAGAGTTTTTGGGTTCTGGGGGGAGTATGGTCACAAGGCTGAAACTTAAAGGAATTGACGGAAGGGCACCACCAGGAGTGGAGCCTGCGGCTTAATTTGACTCAACACGGG-AAAACTCACCAGGTCCGGACATAGTGAGGATTGACAGATTGAGAGCTCTTTCTTGATTCTATGGGTGGTGGTGCATGGCCGTTCTTAGTTGGTGGAGTGATTTGTCTGGTTAATTCCGTTAACGAACGAGACCTTAGCCTGCTAACTAGTCGCGTTATC-CACA-TGGTCTGGGTGT---CTGTCT-CCCC-------------------------------------TTC--------------------------------------------------GGG-G-GTTG-ATG-GC-CCTG--GATCGGATGGACGTGTTTTGACTTCTTAGAGGGACAGTTGG---CTTGCCTAATCAAAGGAAGTTTGAGGCAATAACAGGTCTGTGATGCCCTTAGATGTTCTGGGCCGCACGCGCGCTACACTGATCAAGTCAACGAGTTATTCTCCTTCGCCGAAAGGCGCCGGGTAATCTTGTGAAACTTGATCGTGCTGGGGATAGATCCTTGCAATTTTTGATCTT-GAACGAGGAATTCCTAGTAAGCGCAAGTCATC-ACCTTGCGCTGATTACGTCCCTGCCCTTTGTACACACCGCCCGTCGCTACTACCGATTGAATGGTTTAGTGAGGTCTTCGGATCGGCACTGCTCGGCCTC----ACGGCTGTGCGG-AAGCTGAAAAGTTGATCAAACTTGATCATTTAGAGGAA-GTA
>Bathydorus_spinosus
CTGGTTGATCC-T-GCC-AGTAGTCATATGCTTGTCTCAAAGATTAAGCCATGCATGTCCAAGTATAAATCTGGTTCAAGATGAAACTGCGAATGGCTCATTAAATCAGTTCTAGTTTCTTTGATGGTGTCTT-ACTACATGGATAACCGTAGTAAC-ATAGAGCTAATACGTGCTTGAAATCCTGACTGG-TGCTC------TC---------GGG----TGCCTGGAATGGGATGTATTTATTAGATCCAAAACCAATGCGTTGCTTGCGT-GCTTTCACCGGTGCGTGAGTGGCGGTTAT-TTGGTGATTCATGCTAACTTTTCGGATCGCATGGCCTT-GTGCTGGCGATGCTTCATTCAAGTTTCTGCCCTATCAACTGTCGATGGTAGGGTATTGGCCTACCATGGTTGTAACGGGTGACGGAGAATTAGGGTTCGGTTCCGGAGAGGGAGCCTGAGAAATGGCTACCACATCTATGGATGGCAGCAGGCGCGCAAATTACCCAATCCCGACCTGGGGAGGTAGTGACAATAAATAACAACGCGGTTCCTTAATT-GGTTCTGCTATTGGAATGAGAACAATCTAAACACCTTAACGAGGAGCAATTGGAGGGCAAGTCTGGTGCCAGCAGCCGCGGTAATTCCAGCTCCAATAGCGTATATTAAAGTTGTTGCAGTTAAAAAGCTCGTAGTTGGATTTCGGAACGGTCGGGTTGGTCCGCCCTTC-GTGGTGTGTT-ACTG-GCCTTGGT-G-G-TAT--GGTTGG-GGTG-TGTTGCC-T--------------------------------------GCAA----------------------------------------------------------------------------------------------G-GGTAGC-ATGCT-TTGGTCTGCCGCCCTTGTCGCGTGTAT-TGCGTGGCAAGTGATCGTTCTTCTCCCTCGGAGACGAAGTCTGTCCTTAATCG-GGTGGGCTTTGG-ATGCGAGGTGTTTACTTTGAAAAAATTAGAGTGTTCAAAGCAGGCTTCTAT-CTTA-GCTTGAATACATTAGCATGGAATAATGGAATAGGACTCTGT-GTCTATTTTGTTGGTTTGAAGGC--AGAGAGTAATGATTAATAGGGACAGTTGGGGGCATTCGTATTTAATTGTCAGAGGTGAAATTCTTGGATTTCTGAAAGACGAACAACTGCGAAAGCATTTGCCAAGGATGTTTTCATTAATCAAGAACGAAAGTTAGGGGTTCGAAGACGATCAGATACCGTCGTAGTCCTAACCATAAACAATGCCGACTAGGGATCAGCGTACGTTCGTTTTGATT-GGACGTCGTTGGCACCTTACGAGAAATCAAGAGTTTTTGGGTTCTGGGGGGAGTATGGTCACAAGGCTGAAACTTAAAGGAATTGACGGAAGGGCACCACCAGGAGTGGAGCCTGCGGCTTAATTTGACTCAACACGGG-AAAACTCACCAGGTCCGGACATAGTGAGGATTGACAGATTGAGAGCTCTTTCTTGATTCTATGGGTGGTGGTGCATGGCCGTTCTTAGTTGGTGGAGTGATTTGTCTGGTTAATTCCGTTAACGAACGAGACCTTAGCCTGCTAACTAGTCGCGTTATC-CACA-TGATCTGGGTGT---CTGTCT-CCT---------------------------------------TC---------------------------------------------------GG-G-G--G-ATG-GC-CCTG--GATCGGATCGACGTGTTTTGACTTCTTAGAGGGACAGTTGG---CTTGCCTAATCAAAGGAAGTTTGAGGCAATAACAGGTCTGTGATGCCCTTAGATGTTCTGGGCCGCACGCGCGCTACACTGATCAAGTCAACGAGTTATTCTCCTTCGCCGAAAGGCGCCGGGTAATCTTGTGAAACTTGATCGTGATGGGGATAGATCCTTGCAATTTTTGATCTT-GAACGAGGAATTCCTAGTAAGCGCAAGTCATC-ACCTTGCGCTGATTACGTCCCTGCCCTTTGTACACACCGCCCGTCGCTACTACCGATTGAATGGTTTAGTGAGGTCTTCGGATTGGCACTGCTCGGCCTC----ACGGCTGTGCGG-AGGCTGAAAAGTTGATCAAACTTGATCATTTAGAGGAA-GTA
>Bathydorus_laniger
----------------C-AGTAGTCATATGCTTGTCTCAAAGATTA-GCCATGCATGTCCAAGTATAAATCTGGTTCAAGATGAAACTGCGAATGGCTCATTAAATCAGTTCTAGTTTCTTTGATGGTGTCTT-ACTACATGGATAACCGTAGTAAC-ATAGAGCTAATACGTGCTTGAAATCCTGACTGG-TGCTC------TC---------GGG----TGCCTGGAATGGGATGTATTTATTAGATCCAAAACCAATGCGTTGCTTGCGT-GCTTTCACCGGTGCGTGAGTGGCGGTTAT-TTGGTGATTCATGCTAACTTTTCGGATCGCATGGCCTT-GTGCTGGCGATGCTTCATTCAAGTTTCTGCCCTATCAACTGTCGATGGTAGGGTATTGGCCTACCATGGTTGTAACGGGTGACGGAGAATTAGGGTTCGGTTCCGGAGAGGGAGCCTGAGAAATGGCTACCACATCTATGGATGGCAGCAGGCGCGCAAATTACCCAATCCCGACCTGGGGAGGTAGTGACAATAAATAACAACGCGGTTCCTTAATT-GGTTCTGCTATTGGAATGAGAACAATCTAAACACCTTAACGAGGAGCAATTGGAGGGCAAGTCTGGTGCCAGCAGCCGCGGTAATTCCAGCTCCAATAGCGTATATTAAAGTTGTTGCAGTTAAAAAGCTCGTAGTTGGATTTCGGAACGGTCGGGTTGGTCCGCCCTTC-GTGGTGTGTT-ACTG-GCCTTGGT-G-G-TAT--GGTCGG-GGTG-TGTTGCC-T--------------------------------------GCAA----------------------------------------------------------------------------------------------G-GGTAGC-ATGCT-TCGGTCTGCCGCCCTTGTCGCGTGTAT-TGCGTGGCAAGTGATCGTTCTTCTCCCTCGGAGACGAAGTCTGTCCTTAATCG-GGTGGGCTTTGG-ATGCGAGGTGTTTACTTTGAAAAAATTAGAGTGTTCAAAGCAGGCTTCTAT-CTTA-GCTTGAATACATTAGCATGGAATAATGGAATAGGACTCTGT-GTCTATTTTGTTGGTTTGAAGGC--AGAGAGTAATGATTAATAGGGACAGTTGGGGGCATTCGTATTTAATTGTCAGAGGTGAAATTCTTGGATTTCTGAAAGACGAACAACTGCGAAAGCATTTGCCAAGGATGTTTTCATTAATCAAGAACGAAAGTTAGGGGTTCGAAGACGATCAGATACCGTCGTAGTCCTAACCATAAACAATGCCGACTAGGGATCAGCGTACGTTCGTTTTGATT-GGACGTCGTTGGCACCTTACGAGAAATCAAGAGTTTTTGGGTTCTGGGGGGAGTATGGTCACAAGGCTGAAACTTAAAGGAATTGACGGAAGGGCACCACCAGGAGTGGAGCCTGCGGCTTAATTTGACTCAACACGGG-AAAACTCACCAGGTCCGGACATAGTGAGGATTGACAGATTGAGAGCTCTTTCTTGATTCTATGGGTGGTGGTGCATGGCCGTTCTTAGTTGGTGGAGTGATTTGTCTGGTT-ATTCCGTTAACGAACGAGACCTTAGCCTGCTAACTAGTCGCGTTATC-CACA-TGATCTGGGTGT---CTGTCT-CCT---------------------------------------TA---------------------------------------------------GG-G-G--G-ATG-GC-CCTG--GATCGGATCGACGTGTTTTGACTTCTTAGAGGGACAGTTGG---CTTGCCTAATCAAAGGAAGTTTGAGGCAATAACAGGTCTGTGATGCCCTTAGATGTTCTGGGCCGCACGCGCGCTACACTGATCAAGTCAACGAGTTATTCTCCTTCGCCGAAAGGCGCCGGGTAATCTTGTGAAACTTGATCGTGCTGGGGATAGATCCTTGCAATTTTTGATCTT-GAACGAGGAATTCCTAGTAAGCGCAAGTCATC-ACCTTGCGCTGATTACGTCCCTGCCCTTTGTACACACCGCCCGTCGCTACTACCGATTGAATGGTTTAGTGAGGTCTTCGGATTGGCACTGCTCGGCCTC----ACGGCTGTGCGG-AGGCTGAAAAGTTGATCAAACTTGATCATTTAGAGGAA-GTA
>Bathydorus_poculum_126338
----------------------------------------------AGCCATGCATGTCCAAGTATAAATCTGGTTCAAGATGAAACTGCGAATGGCTCATTAAATCAGTTCTAGTTTCTTTGATGGTGTCTT-ACTACATGGATAACCGTAGTAAC-ATAGAGCTAATACGTGCTTGAAATCCTGACTGG-TGCTC------TC---------GGG----TGCCTGGAATGGGATGTATTTATTAGATCCAAAACCAATGCGTTGCTTGCGT-GCTTTCACCGGTGCGTGAGTGGCGGTTAT-TTGGTGATTCATGCTAACTTTTCGGATCGCATGGCCTT-GTGCTGGCGATGCTTCATTCAAGTTTCTGCCCTATCAACTGTCGATGGTAGGGTATTGGCCTACCATGGTTGTAACGGGTGACGGAGAATTAGGGTTCGGTTCCGGAGAGGGAGCCTGAGAAATGGCTACCACATCTATGGATGGCAGCAGGCGCGCAAATTACCCAATCCCGACCTGGGGAGGTAGTGACAATAAATAACAACGCGGTTCCTTAATT-GGTTCTGCTATTGGAATGAGAACAATCTAAACACCTTAACGAGGAGCAATTGGAGGGCAAGTCTGGTGCCAGCAGCCGCGGTAATTCCAGCTCCAATAGCGTATATTAAAGTTGTTGCAGTTAAAAAGCTCGTAGTTGGATTTCGGAACGGTCGGGTTGGTCCGCCCTTC-GTGGTGTGTT-ACTG-GCCTTGGT-G-G-TAT--GGTCGG-AGTG-TGTTGCC-T--------------------------------------GCAA----------------------------------------------------------------------------------------------G-GGTAGC-ATGCT-TCGGTCTGCCGCCCTTGTCGCGTGTAT-TGCGTGGCAAGTGATCGTTCTTCTCCCTCGGAGACGAAGTCTGTCCTTAATCG-GGTGGGCTTTGG-ATGCGAGGTGTTTACTTTGAAAAAATTAGAGTGTTCAAAGCAGGCTTCTAT-CTTA-GCTTGAATACATTAGCATGGAATAATGGAATAGGACTCTGT-GTCTATTTTGTTGGTTTGAAGGC--AGAGAGTAATGATTAATAGGGACAGTTGGGGGCATTCGTATTTAATTGTCAGAGGTGAAATTCTTGGATTTCTGAAAGACGAACAACTGCGAAAGCATTTGCCAAGGATGTTTTCATTAATCAAGAACGAAAGTTAGGGGTTCGAAGACGATCAGATACCGTCGTAGTCCTAACCATAAACAATGCCGACTAGGGATCAGCGTACGTTCGTTTTGATT-GGACGTCGTTGGCACCTTACGAGAAATCAAGAGTTTTTGGGTTCTGGGGGGAGTATGGTCACAAGGCTGAAACTTAAAGGAATTGACGGAAGGGCACCACCAGGAGTGGAGCCTGCGGCTTAATTTGACTCAACACGGG-AAAACTCACCAGGTCCGGACATAGTGAGGATTGACAGATTGAGAGCTCTTTCTTGATTCTATGGGTGGTGGTGCATGGCCGTTCTTAGTTGGTGGAGTGATTTGTCTGGTTAATTCCGTTAACGAACGAGACCTTAGCCTGCTAACTAGTCGCGTTATC-CACA-TGATCTGGGTGT---CTGTCT-CCT---------------------------------------TCG---------------------------------------------------G-G-G--G-ATG-GC-CCTG--GATCGGATCGACGTGTTTTGACTTCTTAGAGGGACAGTTGG---CTTGCCTAATCAAAGGAAGTTTGAGGCAATAACAGGTCTGTGATGCCCTTAGATGTTCTGGGCCGCACGCGCGCTACACTGATCAAGTCAACGAGTTATTCTCCTTCGCCGAAAGGCGCCGGGTAATCTTGTGAAACTTGATCGTGATGGGGATAGATCCTTGCAATTTTTGATCTT-GAACGAGGAATTCCTAGTAAGCGCAAGTCATC-ACCTTGCGCTGATTACGTCCCTGCCCTTTGTACACACCGCCCGTCGCTACTACCGATTGAATGGTTTAGTGAGGTCTTCGGATCGGCACTGCTCGGCCTC----ACGGCTGTGCGG-AGGCTGAAAAGTTGATCAAACTTGATCATTTAGAGGAA-GTA
>Bathydorus_sp_SMF12064
--------------------------------------------------------------------------------------------------------------------------------------------------------------------------------------------------------------------------------------------------------------------------------------------------------------------------------------------------------------------------------------------------------------------------------------------------------------------------------------------------------------------------------------------------------------------------------------------------------------------------------------------------------------------------------------------------------------------------------TCGGAACGGTCGGGTTGGTCCGCCCTTC-GTGGTGTGTT-ACTG-GCCTTGGT-G-G-TAT--GGTCGG-GGTG-TGTTGCC-T--------------------------------------GCAA----------------------------------------------------------------------------------------------G-GGTAGC-ATGCT-TCGGTCTGCCGCCCTTGTCGCGTGTAT-TGCGTGGCAAGTGATCGTTCTTCTCCCTCGGAGACGAAGTCTGTCCTTAATCG-GGTGGGCTTTGG-ATGCGAGGTGTTTACTTTGAAAAAATTAGAGTGTTCAAAGCAGGCTTCTAT-CTTA-GCTTGAATACATTAGCATGGAATAATGGAATAGGACTCTGT-GTCTATTTTGTTGGTTTGAAGGC--AGAGAGTAATGATTAATAGGGACAGTTGGGGGCATTCGTATTTAATTGTCAGAGGTGAAATTCTTGGATTTCTGAAAGACGAACAACTGCGAAAGCATTTGCCAAGGATGTTTTCATTAATCAAGAACGAAAGTTAGGGGTTCGAAGACGATCAGATACCGTCGTAGTCCTAACCATAAACAATGCCGACTAGGGATCAGCGTACGTTCGTTTTCATT-GGACGTCGTTGGCACCTTACGAGAAATCAAGAGTTTTTGGGTTCTGGGGGGAGTATGGTC-------------------------------------------------------------------------------------------------------------------------------------------------------------------------------------------------------------------------------------------------------------------------------------------------------------------------------------------------------------------------------------------------------------------------------------------------------------------------------------------------------------------------------------------------------------------------------------------------------------------------------------------------------------------------------------------------------------------------------------------------------------------------------------------------------------------------------
>Acanthascus_sp_SMF12080
-------------------------------------------------------------------------------------------------------------------------------------------------------------------------------------------------------------------------------------------------------------------------------------------------------------------------------------------------------------------------------------------------------------------------------------------------------------CCGGAGAGGGAG-CTGAGAAATGGCTACCACATCTATGGATGGCAGCAGGCGCGCAAATTACCCAATCCCGACCTGGGGAGGTAGTGACAATAAATAACAATGCGGTTCCTTAATT-GGTTCTGCAATTGGAATGAGAACAATCTAAACACCTTAACGAGGAGCAATTGGAGGGCAAGTCTGGTGCCAGCAGCCGCGGTAATTCCAGCTCCAATAGCGTATATTAAAGTTGTTGCAGTTAAAAAGCTCGTAGTTGGATTTCGGAGCGGTCGGGTTGGTCCGCCCTAC-GTGGTGTGTTTACTG-GCCTTGGT-G-G-TGT--GGCTGG-GGTG-TGTTGCC-T--------------------------------------TAAC----------------------------------------------------------------------------------------------G-GGTAGC-ATGCCTCTGGTCTGCCGCCCTTGTCGCGTGTAT-TGCGTGGCAGGTGATCGTTCTTCTCCCTCGGAGACGGAGTCTGTCCTTAACCG-GGTGGGCTTTGG-ATGCGAGGTGTTTACTTTGAAAAAATTAGAGTGTTCAAAGCAGGCTTCTAT-CTTG-GCTTGAATACATTAGCATGGAATAATGGAATAGGACTCTGT-GTCTATTTTGTTGGTTTGAAGGC--AGAGAGTAATGATTAATAGGGACAGTTGGGGGCATTCGTATTTAATTGTCAGAGGTGAAATTCTTGGATTTCTGAAAGACGAACAACTGCGAAAGCATTTGCCAAGGATGTTTTCATTAATCAAGAACGAAAGTTAGGGGTTCGAAGACGATCAGATACCGTCGTAGTCCTAACCATAAACAATGCCGACTAGGGATCAGCGTACGTTCGTTTTGATT-GGACGTCGTTGGCACCTTACGAGAAATCAAGAGTTTTTGGGTTCTGGGGGGAGTATGGTCACAAGGCTGAAACTTAAAGGAATTGACGGAAGGGCACCACCAGGAGTGGAGCCTGCGGCTTAATTTGACTCAACACGGG-AAAACTCACCAGGTCCGGACATAGTGAGGATTGACAGATTGAGAGCTCTTTCTTGATTCTATGGGTGGTGGTGCATGGCCGTTCTTAGTTGGTGGAGTGATTTGTCTGG----------------------------------------------------------------------------------------------------------------------------------------------------------------------------------------------------------------------------------------------------------------------------------------------------------------------------------------------------------------------------------------------------------------------------------------------------------------------------------------------------------------------------------------------------------------------------------------------------------------------------------
>Rhabdocalyptus_dawsoni
CTGGTTGATCC-T-GCC-AGTAGTCATATGCTTGTCTCAAAGATTAAGCCATGCATGTCCAAGTATAAATCTGGTTCAAGATGAAACTGCGAATGGCTCATTAAATCAGTTCTAGTTTCTTTGATGGTGTCTT-ACTACATGGATAACCGTAGTAAC-ATAGAGCTAATACGTGCTTGATATCCTGACTGG-TGCTC------TC---------GGG----TGCCTGGAATAGGATGTATTTATTAGATCCAAAACCAATGCGTTGCTTGCGT-GCTTTAACGGGTGCGTGAGTGGCGGTTATGTTGGTGATTCATGCTAACTTTTCGGATCGCATGGCCTT-GTGCTGGCGATGCTTCATTCAAGTTTCTGCCCTATCAACTGTCGATGGTAGGGTATTGGCCTACCATGGTTGTAACGGGTGACGGAGAATTAGGGTTCGGTTCCGGAGAGGGAGCCTGAGAAATGGCTACCACATCTATGGATGGCAGCAGGCGCGCAAATTACCCAATCCCGACCTGGGGAGGTAGTGACAATAAATAACAATGCGGTTCCTTAATT-GGTTCTGCAATTGGAATGAGAACAATCTAAACACCTTAACGAGGAGCAATTGGAGGGCAAGTCTGGTGCCAGCAGCCGCGGTAATTCCAGCTCCAATAGCGTATATTAAAGTTGTTGCAGTTAAAAAGCTCGTAGTTGGATTTCGGAGCGGTCGGGTTGGTCCGCCCTAC-GTGGTGTGTTTACTG-GCCTTGGT-G-G-TGT--GGCTGG-GGTG-TGTTGCC-T--------------------------------------TCAC----------------------------------------------------------------------------------------------G-GGTAGC-ATGCT-CTGGTTTGCCGCCCTTGTCRTGTGTAT-TGCGTGGCAAGTGATCGTTCTTCTCCCTCGGAGACGGRGTCTGTCCTTWACCG-GGTGGGCTTTGG-ATGCGAGGTGTTTACTTTGAAAAAATTAGAGTGTTCAAAGCAGGCTTCTAT-CTTG-GCTTGAATACATTAGCATGGAATAATGGAATAGGACTCTGT-GTCTATTTTGTTGGTTTGAAGGC--AGAGAGTAATGATTAATAGGGACAGTTGGGGGCATTCGTATTTAATTGTCAGAGGTGAAATTCTTGGATTTCTGAAAGACGAACAACTGCGAAAGCATTTGCCAAGGATGTTTTCATTAATCAAGAACGAAAGTTAGGGGTTCGAAGACGATCAGATACCGTCGTAGTCCTAACCATAAACAATGCCGACTAGGGATCAGCGTGCGTTCGTTTTGATT-GGACGTCGTTGGCACCTTACGAGAAATCAAGAGTTTTTGGGTTCTGGGGGGAGTATGGTCACAAGGCTGAAACTTAAAGGAATTGACGGAAGGGCACCACCAGGAGTGGAGCCTGCGGCTTAATTTGACTCAACACGGG-AAAACTCACCAGGTCCGGACATAGTGAGGATTGACAGATTGAGAGCTCTTTCTTGATTCTATGGGTGGTGGTGCATGGCCGTTCTTAGTTGGTGGAGTGATTTGTCTGGTTAATTCCGTTAACGAACGAGACCTTAGCCTGCTAACTAGTCGCGTTATC-CACA-TGGTCTGGGTGT---CTGTCT-CCT---------------------------------------TC---------------------------------------------------GG-G-G--G-ATGGGC-CCTG--GATCGGATTGACGTGTTTTGACTTCTTAGAGGGACAGTTGG---CTTGCCTAATCAAAGGAAGTTTGAGGCAATAACAGGTCTGTGATGCCCTTAGATGTTCTGGGCCGCACGCGCGCTACACTGATCAAGTCAACGAGTTATTCTCCTTCGCCGAAAGGCGCCGGGTAATCTTGTGAAACTTGATCGTGCTGGGGATAGATCCTTGCAATTTTTGATCTT-GAACGAGGAATTCCTAGTAAGCGCAAGTCATC-ACCTTGCGCTGATTACGTCCCTGCCCTTTGTACACACCGCCCGTCGCTACTACCGATTGAATGGTTTAGTGAGGTCTTCGGATCGGCACTGCTCGGCCTC----ACGGCTGTGCGG-AGGCTGAAAAGTTGATCAAACTTGATCATTTAGAGGAA-GTA
>Atlantisella_sp
------------------------------------------------------------------------------------------------------------------------------------------------------------------------------------------------------------------------------------------------------------------------------------------------------------------------------------------------------------------------------------------------------------------------------------------------------------------------------------------------------------------------------------------------------------------------------------------------------------------------------------------------------------------------------------------------------------------------------------------------------------------------------------------------------------------------------------------------------------------------------------------------------------------------------------------------------------------------------------------------------------------------------------------------------------------------------------------------------------------------------------------------------------------------------------------------------------------------------------------------------------------------------------------------------------------------------------------------------------------------------------------------------------------------------------TGTCGTTGGCACCTTACGAGAAATCAAGAGTTTTTGGGTTCTGGGGGGAGTATGGTCACAAGGCTGAAACTTAAAGGAATTGACGGAAGGGCACCACCAGGAGTGGAGCCTGCGGCTTAATTTGACTCAACACGGG-AAAACTCACCAGGTCCGGACATAGTGAGGATTGACAGATTGAGAGCTCTTTCTTGATTCTATGGGTGGTGGTGCATGGCCGTTCTTAGTTGGTGGAGTGATTTGTCTGGTTAATTCCGTTAACGAACGAGACCTTAGCCTGCTAACTAGTCGCGTTATC-CACA-CGGTCGGCTTT-----CGTC--------------------------------------------TCAC---------------------------------------------------------G-ACG--G-GGTC--GATCGGATCGACGTGTTCTGACTTCTTAGAGGGACAGTTGG---CTTGCCTAATCAAAGGAAGTTTGAGGCAATAACAGGTCTGTGATGCCCTTAGATGTTCTGGGCCGCACGCGCGCTACACTGATCAAGTCAACGAGTTATTCTCCTTCGCCGAAAGGCGCCGGGTAATCTTGTGAAACTTGATCGTGCTGGGGATAGATCCTTGCAATTATTGATCTT-GAACGAGGAATTCCTAGTAAGCGCAAGTCATC-ACCTTGCGCTGATTACGTCCCTGCCCTTTGTACACACCGCCCGTCGCTACTACCGATTGAATGGTTTAGTGAGGTCTTCGGATCGGCACTGCTCGGCCTC----ACGGTTGTGCGG-AGGCTGAGAAGTTGATCAAACTTGATCATTTAGAGGAA-GTA
>Docosaccus_maculatus
CTGGTTGATCCCT-GCC-AGTAGTCATATGCTTGTCTCAAAGATTAAGCCATGCATGTCCAAGTATAAATCTGGTACAAGATGAAACTGCGAATGGCTCATTAAATCAGTTCTAGTTTCTTTGATGGTGTCTT-ACTACATGGATAACCGTAGTAAC-ATAGAGCTAATACGTGCTTCAAATCCTGACTGG-TACTCT-----TA------G--GGG----TGCCTGGAATAGGATGTATTTATTAGATCCAAAACCAATGCGTTG-TCGCGT-ACTTTC--GGGTGCGTGG-CGGCGGTTATGTTGGTGATTCATGCTAACTTTTCGGATCGCATGGCCTT-GCGCTGGCGATGCTTCATTCAAGTTTCTGCCCTATCAACTGTCGATGGTAGGGTATTGGCCTACCATGGTTGTAACGGGTGACGGAGAATTAGGGTTCGGTTCCGGAGAGGGAGCCTGAGAAATGGCTACCACATCTATGGATGGCAGCAGGCGCGCAAATTACCCAATCCCGACCTGGGGAGGTAGTGACAATAAATAACAATGCGGTTCCATCTTT-GGTTCTGCAATTGGAATGAGAACAATCTAAACACCTTAACGAGAAGCAATTGGAGGGCAAGTCTGGTGCCAGCAGCCGCGGTAATTCCAGCTCCAATAGCGTATATTAAAGTTGTTGCAGTTAAAAAGCTCGTAGTTGGATTTCGGAGCGGTCGGGTTGGTCCGCCCATC-GTGGTGTGC--ACTG-GCCTTGGT-G-G-TAT--GGCTAG-GGTG-GCTTCTY----------------------------------------TAAC------------------------------------------------------------------------------------------------GAGGGG-CTGCCTTCAGTCTGCCGCCCTTGTTGCGTGTA--CACGTAGCAAGTGACCGTTCTTCTCCCTCGGAGACGGAGTCTGTCCTTCACTG-GATGGGCTTTGG-ATGCGAGGTGTTTACTTTGAAAAAATTAGAGTGTTCAAAGCAGGCCTT-AT-CTTC-GCTTGAATACATTAGCATGGAATAATGGAATAGGACTCTGT-GCCTATTTTGTTGGTTTGAAGGC--AGAGAGTAATGATTAATAGGGACAGTTGGGGGCATTCGTATTTAATTGTCAGAGGTGAAATTCTTGGATTTCTGAAAGACGAACAACTGCGAAAGCATTTGCCAAGGATGTTTTCATTAATCAAGAACGAAAGTTAGGGGTTCGAAGACGATCAGATACCGTCGTAGTCCTAACCATAAACAATGCCGACTAGGGATCAGCGTACGTTCGTTC-TATG-GGACGTCGTTGGCACCTTACGAGAAATCAAGAGTTTTTGGGTTCTGGGGGGAGTATGGTCACAAGGCTGAAACTTAAAGGAATTGACGGAAGGGCACCACCAGGAGTGGAGCCTGCGGCTTAATTTGACTCAACACGGG-AAAACTCACCAGGTCCGGACATAGTGAGGATTGACAGATTGAGAGCTCTTTCTTGATTCTATGGGTGGTGGTGCATGGCCGTTCTTAGTTGGTGGAGTGATTTGTCTGGTTA-TTCCGTTAACGAACGAGACCTTAGCCTGCTAACTAGTCGCGTTATC-CACA-YGGTCGGCTTT-----CGTC--------------------------------------------TCAC---------------------------------------------------------G-ACG--G-GGTC--GATCGGATCGACGTGTTCTGACTTCTTAGAGGGACAGTTGG---CTTGCCTAATCAAAGGAAGTTTGAGGCAATAACAGGTCTGTGATGCCCTTAGATGTTCTGGGCCGCACGCGCGCTACACTGATCAAGTCAACGAGTTATTCTCCTTCGCCGAAAGGCGCCGGGTAATCTTGTGAAACTTGATCGTGCTGGGGATAGATCCTTGCAATTATTGATCTT-GAACGAGGAATTCCTAGTAAGCGCAAGTCATC-ACCTTGCGCTGATTACGTCCCTGCCCTTTGTACACACCGCCCGTCGCTACTACCGATTGAATGGTTTAGTGAGGTCTTCGGATCGGCACTGCTCGGCCTC----ACGGTTGTGCGG-AGGCTGAAAAGTTGATCAAACTTGATCATTTAGAGGAA-GTA
>Euplectella_sp1
----------------C-AGTAGTCATATGCT-GTCTCAAAGATTAAGCCATGCATGTCCAAGTATAAATCTGGTACAAGATGAAACTGCGAATGGCTCATTAAATCAGTTCTAGTTTCTTTGATGGTGTCTT-ACTACATGGATAACCGTAGTAAC-ATAGAGCTAATACGTGCTTCAAATCCTGACTGG-TGCTC------TCTC-------GGG----TGCCTGGAATAGGATGTATTTATTAGATCCAAAACCAATGCGTTG-TCGCGT-GCTTTC--GGGTGCGTGG-CGGCGGTTATGTTGGTGATTCATGCTAACTTTTCGGATCGCATGGCCTT-GCGCTGGCGATGCTTCATTCAAGTTTCTGCCCTATCAACTGTCGATGGTAGGGTATTGGCCTACCATGGTTGTAACGGGTGACGGAGAATTAGGGTTCGGTTCCGGAGAGGGAGCCTGAGAAATGGCTACCACATCTATGGATGGCAGCAGGCGCGCAAATTACCCAATCCCGACCTGGGGAGGTAGTGACAATAAATAACAATGCGGTTCCATCTTT-GGTTCTGCAATTGGAATGAGAACAATCTAAACACCTTAACGAGGAGCAATTGGAGGGCAAGTCTGGTGCCAGCAGCCGCGGTAATTCCAGCTCCAATAGCGTATATTAAAGTTGTTGCAGTTAAAAAGCTCGTAGTTGGATTTCGGAGCGGTCGGGTTGGTCCGCCCAGC-GTGGTGTGC--ACTG-GCCTTGGC-G-G-TAT--GGCTAG-GGTATGCTTCTY----------------------------------------TCAC------------------------------------------------------------------------------------------------GAGGGG-CTGCCTTCAGTCTGCCGCCCTTGTTGCGTGTA--CACGTAGCAAGTGACCGTTCTTCTCCCTCGGAGACGGAGTCTGTCCTTCACTG-GATGGGCTTTGG-ATGCGAGGTGTTTACTTTGAAAAAATTAGAGTGTTCAAAGCAGGCCTT-AT-CTTC-GCTTGAATACATTAGCATGGAATAATGGAATAGGACTCTGT-GCCTATTTTGTTGGTTTGAAGGC--AGAGAGTAATGATTAATAGGGACAGTTGGGGGCATTCGTATTTAATTGTCAGAGGTGAAATTCTTGGATTTCTGAAAGACGAACAACTGCGAAAGCATTTGCCAAGGATGTTTTCATTAATCAAGAACGAAAGTTAGGGGTTCGAAGACGATCAGATACCGTCGTAGTCCTAACCATAAACAATGCCGACTAGGGATCAGCGTACGTTCGTTC-TATG-GGACGTCGTTGGCACCTTACGAGAAATCAAGAGTTTTTGGGTTCTGGGGGGAGTATGGTCACAAGGCTGAAACTTAAAGGAATTGACGGAAGGGCACCACCAGGAGTGGAGCCTGCGGCTTAATTTGACTCAACACGGG-AAAACTCACCAGGTCCGGACATAGTGAGGATTGACAGATTGAGAGCTCTTTCTTGATTCTATGGGTGGTGGTGCATGGCCGTTCTTAGTTGGTGGAGTGATTTGTCTGGTTAATTCCGTTAACGAACGAGACCTTAGCCTGCTAACTAGTCGCGTTATC-CACA-CGGTCGGCTTT-----CGTC--------------------------------------------TCAC---------------------------------------------------------G-ACG--G-GGTC--GATCGGATCGACGTGTTCTGACTTCTTAGAGGGACAGTTGG---CTTGCCTAATCAAAGGAAGTTTGAGGCAATAACAGGTCTGTGATGCCCTTAGATGTTCTGGGCCGCACGCGCGCTACACTGATCAAGTCAACGAGTTATTCTCCTTCGCCGAAAGGCGCCGGGTAATCTTGTGAAACTTGATCGTGCTGGGGATAGATCCTTGCAATTATTGATCTT-GAACGAGGAATTCCTAGTAAGCGCAAGTCATC-ACCTTGCGCTGATTACGTCCCTGCCCTTTGTACACACCGCCCGTCGCTACTACCGATTGAATGGTTTAGTGAGGTCTTCGGATCGGCACTGCTCGGCCTC----ACGGTTGTGCGG-AGGCTGAGAAGTTGATCAAACTTGATCATTTAGAGGAA-GTA
>Euplectella_sp2
-TGGTTGATCC-T-GCC-AGTAGTCATATGCTTGTCTCAAAGATTAAGCCATGCATGTCCAAGTATAAATCTGGTACAAGATGAAACTGCGAATGGCTCATTAAATCAGTTCTAGTTTCTTTGATGGTGTCTT-ACTACATGGATAACCGTAGTAAC-ATAGAGCTAATACGTGCTTCAAATCCTGACTGG-TGCTC------TCTC-------GGG----TGCCTGGAATAGGATGTATTTATTAGATCCAAAACCAATGCGTTG-TCGCGT-GCTTTC--GGGTGCGTGG-CGGCGGTTATGTTGGTGATTCATGCTAACTTTTCGGATCGCATGGCCTT-GCGCTGGCGATGCTTCATTCAAGTTTCTGCCCTATCAACTGTCGATGGTAGGGTATTGGCCTACCATGGTTGTAACGGGTGACGGAGAATTAGGGTTCGGTTCCGGAGAGGGAGCCTGAGAAATGGCTACCACATCTATGGATGGCAGCAGGCGCGCAAATTACCCAATCCCGACCTGGGGAGGTAGTGACAATAAATAACAATGCGGTTCCATCTTT-GGTTCTGCAATTGGAATGAGAACAATCTAAACACCTTAACGAGGAGCAATTGGAGGGCAAGTCTGGTGCCAGCAGCCGCGGTAATTCCAGCTCCAATAGCGTATATTAAAGTTGTTGCAGTTAAAAAGCTCGTAGTTGGATTTCGGAGCGGTCGGGTTGGTCCGCCCAGC-GTGGTGTGC--ACTG-GCCTTGGT-G-G-TAT--GGCTAG-GGTATGCTTCTT----------------------------------------TCAC------------------------------------------------------------------------------------------------GAGGGG-CTGCCTTCAGTCTGCCGCCCTTGTTGCGTGTA--CACGTAGCAAGTGACCGTTCTTCTCCCTCGGAGACGGAGTCTGTCCTTCACTG-GATGGGCTTTGG-ATGCGAGGTGTTTACTTTGAAAAAATTAGAGTGTTCAAAGCAGGCCTT-AT-CTTC-GCTTGAATACATTAGCATGGAATAATGGAATAGGACTCTGT-GCCTATTTTGTTGGTTTGAAGGC--AGAGAGTAATGATTAATAGGGACAGTTGGGGGCATTCGTATTTAATTGTCAGAGGTGAAATTCTTGGATTTCTGAAAGACGAACAACTGCGAAAGCATTTGCCAAGGATGTTTTCATTAATCAAGAACGAAAGTTAGGGGTTCGAAGACGATCAGATACCGTCGTAGTCCTAACCATAAACAATGCCGACTAGGGATCAGCGTACGTTCGTTC-TATG-GGACGTCGTTGGCACCTTACGAGAAATCAAGAGTTTTTGGGTTCTGGGGGGAGTATGGTCACAAGGCTGAAACTTAAAGGAATTGACGGAAGGGCACCACCAGGAGTGGAGCCTGCGGCTTAATTTGACTCAACACGGG-AAAACTCACCAGGTCCGGACATAGTGAGGATTGACAGATTGAGAGCTCTTTCTTGATTCTATGGGTGGTGGTGCATGGCCGTTCTTAGTTGGTGGAGTGATTTGTCTGGTTAATTCCGTTAACGAACGAGACCTTAGCCTGCTAACTAGTCGCGTTATC-CACA-CGGTCGGCTTT-----CGTC--------------------------------------------TCAC---------------------------------------------------------G-ACG--G-GGTC--GATCGGATCGACGTGTTCTGACTTCTTAGAGGGACAGTTGG---CTTGCCTAATCAAAGGAAGTTTGAGGCAATAACAGGTCTGTGATGCCCTTAGATGTTCTGGGCCGCACGCGCGCTACACTGATCAAGTCAACGAGTTATTCTCCTTCGCCGAAAGGCGCCGGGTAATCTTGTGAAACTTGATCGTGCTGGGGATAGATCCTTGCAATTATTGATCTT-GAACGAGGAATTCCTAGTAAGCGCAAGTCATC-ACCTTGCGCTGATTACGTCCCTGCCCTTTGTACACACCGCCCGTCGCTACTACCGATTGAATGGTTTAGTGAGGTCTTCGGATCGGCACTGCTCGGCCTC----ACGGTTGTGCGG-AGGCTGAGAAGTTGATCAAACTTGATCATTTAGAGGAA-GTA
>Regadrella_pedunculata_126299
--------------------------------------------TA-GCCATGCATGTCCCAGTATAAATCTGGTACAAGATGAAACTGCGAATGGCTCATTAAATCAGTTCTAGTTTCTTTGATGGTGTCTT-ACTACATGGATAACCGTAGTAAC-ATAGAGCTAATACGTGCTTCAAATCCTGACTGG-TGCTCT-----CC------G--GGG----TGCCTGGAATAGGATGTATTTATTAGATCCAAAACCAATGCGTTG-TTGCGT-GCTTTC--GGGTGCGTGG-CGGCGGTTATGTTGGTGATTCATGCTAACTTTTCGGATCGCATGGCCTT-GCGCTGGCGATGCTTCATTCAAGTTTCTGCCCTATCAACTGTCGATGGTAGGGTATTGGCCTACCATGGTTGTAACGGGTGACGGAGAATTAGGGTTCGGTTCCGGAGAGGGAGCCTGAGAAATGGCTACCACATCTATGGATGGCAGCAGGCGCGCAAATTACCCAATCCCGACCTGGGGAGGTAGTGACAATAAATAACAATGCGGTTCCATCTTT-GGTTCTGCAATTGGAATGAGAACAATCTAAACACCTTAACGAGGAGCAATTGGAGGGCAAGTCTGGTGCCAGCAGCCGCGGTAATTCCAGCTCCAATAGCGTATATTAAAGTTGTTGCAGTTAAAAAGCTCGTAGTTGGATTTCGGAGCGGTCGGGTTGGTCCGCCCAGC-GTGGTGTGC--ACTG-GCCTTGGT-G-G-TAT--GGCTAG-GGTATGCTTCTT----------------------------------------TCAC------------------------------------------------------------------------------------------------GAGGGG-CTGCCTTCAGTCTGCCGCCCTTGTTGCGTGTA--CACGTAGCAAGTGACCGTTCTTCTCCCTCGGAGACGGAGTCTGTCCTTCACTG-GATGGGCTTTGG-ATGCGAGGTGTTTACTTTGAAAAAATTAGAGTGTTCAAAGCAGGCCTT-AT-CTTC-GCTTGAATACATTAGCATGGAATAATGGAATAGGACTCTGT-GCCTATTTTGTTGGTTTGAAGGC--AGAGAGTAATGATTAATAGGGACAGTTGGGGGCATTCGTATTTAATTGTCAGAGGTGAAATTCTTGGATTTCTGAAAGACGAACAACTGCGAAAGCATTTGCCAAGGATGTTTTCATTAATCAAGAACGAAAGTTAGGGGTTCGAAGACGATCAGATACCGTCGTAGTCCTAACCATAAACAATGCCGACTAGGGATCAGCGTACGTTCGTTC-TATG-GGACGTCGTTGGCACCTTACGA---------------------------------------------------------------------------------------------------------------------------------------------------------------------------------------------------------------------------------------------------------------------------------------------------------------------------------------------------------------------------------------------------------------------------------------------------------------------------------------------------------------------------------------------------------------------------------------------------------------------------------------------------------------------------------------------------------------------------------------------------------------------------------------------------------------------------------------------------------------------
>Regadrella_okinoseana_126166
-------------------------------------------------------------------------------------------------------------------------------------------------------------------------------------------------------------------------------------------------------------------------------------------------------------------------------------------------------------------------------------------------------------------------------------------------------------------------------------------------------------------------------------------------------------------GCGGTTCCTATTTT-GGTTCTGCAATTGGAATGAGAACAATCTAAACACCTTAACGAGGAGCAATTGGAGGGCAAGTCTGGTGCCAGCAGCCGCGGTAATTCCAGCTCCAATAGCGTATATTAAAGTTGTTGCAGTTAAAAAGCTCGTAGTTGGATTTCGGAGCGGTCGGGTTGGTCCGCCCTTACGTGGTGTGC--ACTG-GCCTTGGT-G-G-TAT--GGCTAG-GGTGTGTTCCTT----------------------------------------TAAC------------------------------------------------------------------------------------------------GAGGGG-CTGCCTTCAGTCTGCCGCCCTTGTTGCGTGTA--CACGTAGCAAGTGACCGTTCTTCTCCCTCGGAGACGGAGTCTGTCCTTCACTG-GATGGGCTTTGG-ATGCGAGGTGTTTACTTTGAAAAAATTAGAGTGTTCAAAGCAGGCCTT-AT-CTTC-GCTTGAATACATTAGCATGGAATAATGGAATAGGACTCTGT-GCCTATTTTGTTGGTTTGAAGGC--AGAGAGTAATGATTAATAGGGACAGTTGGGGGCATTCGTATTTAATTGTCAGAGGTGAAATTCTTGGATTTCTGAAAGACGAACAACTGCGAAAGCATTTGCCAAGGATGTTTTCATTAATCAAGAACGAAAGTTAGGGGTTCGAAGACGATCAGATACCGTCGTAGTCCTAACCATAAACAATGCCGACTAGGGATCAGCGTACGTTCGTTC-TATG-GGACGTCGTTGGCACCTTACGA---------------------------------------------------------------------------------------------------------------------------------------------------------------------------------------------------------------------------------------------------------------------------------------------------------------------------------------------------------------------------------------------------------------------------------------------------------------------------------------------------------------------------------------------------------------------------------------------------------------------------------------------------------------------------------------------------------------------------------------------------------------------------------------------------------------------------------------------------------------------
>Malacosaccus_coatsi
CTGGTTGATCC-T-GCC-AGTAGTCATATGCTTGTCTCAAAGATTAAGCCATGCATGTCCAAGTATAAATCTGGTACAAGATGAAACTGCGAATGGCTCATTAAATCAGTTCTAGTTTCTTTGATGGTGTCTT-ACTACATGGATAACCGTAGTAAC-ATAGAGCTAATACGTGCTTCAAATCCTGACTGG-TGCTC------TCTC-------GGG----TGCCTGGAATAGGATGTATTTATTAGATCCAAAACCAATGCGTTG-TCGCGT-GCTTTC--GGGTGCGTGG-CGGCGGTTATGTTGGTGATTCATGCTAACTTTTCGGATCGCATGGCCTT-GCGCTGGCGATGCTTCATTCAAGTTTCTGCCCTATCAACTGTCGATGGTAGGGTATTGGCCTACCATGGTTGTAACGGGTGACGGAGAATTAGGGTTCGGTTCCGGAGAGGGAGCCTGAGAAATGGCTACCACATCTATGGATGGCAGCAGGCGCGCAAATTACCCAATCCCGACCTGGGGAGGTAGTGACAATAAATAACAATGCGGTTCCATTATT-GGTTCTGCAATTGGAATGAGAACAATCTAAACACCTTAACGAGGAGCAATTGGAGGGCAAGTCTGGTGCCAGCAGCCGCGGTAATTCCAGCTCCAATAGCGTATATTAAAGTTGTTGCAGTTAAAAAGCTCGTAGTTGGATTTCGGAGCGGTCGGGTTGGTCCGCCCAGC-GTGGTGTGC--ACTG-GCCTTGGT-G-G-TAT--GGCTAG-GGTATGCTTCTT----------------------------------------TCAC------------------------------------------------------------------------------------------------GAGGGG-CTGCCTTCAGTCTGCCGCCCTTGTTGCGTGTA--CACGTAGCAAGTGACCGTTCTTCTCCCTCGGAGACGGAGTCTGTCCTTCACTG-GATGGGCTTTGG-ATGCGAGGTGTTTACTTTGAAAAAATTAGAGTGTTCAAAGCAGGCCTT-AT-CTTC-GCTTGAATACATTAGCATGGAATAATGGAATAGGACTCTGT-GCCTATTTTGTTGGTTTGAAGGC--AGAGAGTAATGATTAATAGGGACAGTTGGGGGCATTCGTATTTAATTGTCAGAGGTGAAATTCTTGGATTTCTGAAAGACGAACAACTGCGAAAGCATTTGCCAAGGATGTTTTCATTAATCAAGAACGAAAGTTAGGGGTTCGAAGACGATCAGATACCGTCGTAGTCCTAACCATAAACAATGCCGACTAGGGATCAGCGTACGTTCGTTC-TATG-GGACGTCGTTGGCACCTTACGAGAAATCAAGAGTTTTTGGGTTCTGGGGGGAGTATGGTCACAAGGCTGAAACTTAAAGGAATTGACGGAAGGGCACCACCAGGAGTGGAGCCTGCGGCTTAATTTGACTCAACACGGG-AAAACTCACCAGGTCCGGACATAGTGAGGATTGACAGATTGAGAGCTCTTTCTTGATTCTATGGGTGGTGGTGCATGGCCGTTCTTAGTTGGTGGAGTGATTTGCCTGGTTAATTCCGTTAACGAACGAGACCTTAGCCTGCTAACTAGTCGCGTTATC-CACA-CGGTCGGCTTT-----CGTT--------------------------------------------TCAC---------------------------------------------------------G-ACG--G-GGTC--GATCGGATCGACGTGTTCTGACTTCTTAGAGGGACAGTTGG---CTTGCCTAATCAAAGGAAGTTTGAGGCAATAACAGGTCTGTGATGCCCTTAGATGTTCTGGGCCGCACGCGCGCTACACTGATCAAGTCAACGAGTTATTCTCCTTCGCCGAAAGGCGCCGGGTAATCTTGTGAAACTTGATCGTGCTGGGGATAGATCCTTGCAATTATTGATCTT-GAACGAGGAATTCCTAGTAAGCGCAAGTCATC-ACCTTGCGCTGATTACGTCCCTGCCCTTTGTACACACCGCCCGTCGCTACTACCGATTGAATGGTTTAGTGAGGTCTTCGGATCGGCACTGCTCGGCCTC----ACGGTTGTGCGG-AGGCTGAGAAGTTGATCAAACTTGATCATTTAGAGGAA-GTA
>Acoelocalyx_brucei
------------------------------------TCA-AGATTA-GCCATGCATGTCCAAGTATAAATCTGGTACAAGATGAAACTGCGAATGGCTCATTAAATCAGTTCTAGTTTCTTTGATGGTGTCTT-ACTACATGGATAACCGTAGTAAC-ATAGAGCTAATACGTGCTTCAAATCCTGACTGG-TGCTC------TC---------GGG----TGCCTGGAATAGGATGTATTTATTAGATCCAAAACCAATGCGTTG-TTGCGT-GCTTTC--GGGTGCGTGG-CGGCGGTTATGTTGGTGATTCATGCTAACTTTTCGGATCGCATGGCCTT-GCGCTGGCGATGCTTCATTCAAGTTTCTGCCCTATCAACTGTCGATGGTAGGGTATTGGCCTACCATGGTTGTAACGGGTGACGGAGAATTAGGGTTCGGTTCCGGAGAGGGAGCCTGAGAAATGGCTACCACATCTATGGATGGCAGCAGGCGCGCAAATTACCCAATCCCGACCTGGGGAGGTAGTGACAATAAATAACAATGCGGTTCCATTATT-GGTTCTGCAATTGGAATGAGAACAATCTAAACACCTTAACGAGGAGCAATTGGAGGGCAAGTCTGGTGCCAGCAGCCGCGGTAATTCCAGCTCCAATAGCGTATATTAAAGTTGTTGCAGTTAAAAAGCTCGTAGTTGGATTTCGGAGCGGTCGGGTTGGTCCGCCCAGC-GTGGTGTGC--ACTG-GCCTTGGT-G-G-TAT--GGCTAG-GGTATGCTTCTT----------------------------------------TCAC------------------------------------------------------------------------------------------------GAGGGG-CTGCCTTCAGTCTGCCGCCCTTGTTGCGTGTA--CACGTAGCAAGTGACCGTTCTTCTCCCTCGGAGACGGAGTCTGTCCTTCACTG-GATGGGCTTTGG-ATGCGAGGTGTTTACTTTGAAAAAATTAGAGTGTTCAAAGCAGGCCTT-AT-CTTC-GCTTGAATACATTAGCATGGAATAATGGAATAGGACTCTGT-GCCTATTTTGTTGGTTTGAAGGC--AGAGAGTAATGATTAATAGGGACAGTTGGGGGCATTCGTATTTAATTGTCAGAGGTGAAATTCTTGGATTTCTGAAAGACGAACAACTGCGAAAGCATTTGCCAAGGATGTTTTCATTAATCAAGAACGAAAGTTAGGGGTTCGAAGACGATCAGATACCGTCGTAGTCCTAACCATAAACAATGCCGACTAGGGATCAGCGTACGTTCGTTC-TATG-GGACGTCGTTGGCACCTTACGAGAAATCAAGAGTTTTTGGGTTCTGGGGGGAGTATGGTCACAAGGCTGAAACTTAAAGGAATTGACGGAAGGGCACCACCAGGAGTGGAGCCTGCGGCTTAATTTGACTCAACACGGG-AAAACTCACCAGGTCCGGACATAGTGAGGATTGACAGATTGAGAGCTCTTTCTTGATTCTATGGGTGGTGGTGCATGGCCGTTCTTAGTTGGTGGAGTGATTTGTCTGGTTAATTCCGTTAACGAACGAGACCTTAGCCTGCTAACTAGTCGCGTTATC-CACA-CGGTCGGCTTT-----CGTT--------------------------------------------TCAC---------------------------------------------------------G-ACG--G-GGTC--GATCGGATCGACGTGTTCTGACTTCTTAGAGGGACAGTTGG---CTTGCCTAATCAAAGGAAGTTTGAGGCAATAACAGGTCTGTGATGCCCTTAGATGTTCTGGGCCGCACGCGCGCTACACTGATCAAGTCAACGAGTTATTCTCCTTCGCCGAAAGGCGCCGGGTAATCTTGTGAAACTTGATCGTGCTGGGGATAGATCCTTGCAATTATTGATCTT-GAACGAGGAATTCCTAGTAAGCGCAAGTCATC-ACCTTGCGCTGATTACGTCCCTGCCCTTTGTACACACCGCCCGTCGCTACTACCGATTGAATGGTTTAGTGAGGTCTTCGGATCGGCACTGCTCGGCCTC----ACGGTTGTGCGG-AGGCTGAGAAGTTGATCAAACTTGATCATTTAGAGGAA-GTA
>Walteria_leuckarti
--------------GCC-AGTAGTCATATGCTTGTCTCAAAGATTAAGCCATGCATGTCCAAGTATAAATCTGTTACAAGATGAAACTGCGAATGGCTCATTAAATCAGTTCTAGTTTCTTTGATGGTGTCTT-ACTACATGGATAACCGTAGTAAC-ATAGAGCTAATACGTGCTTCAAATCCTGACTGG-TGCCC------TC---------GGG----TGCCTGGAATAGGATGTATTTATTTGATCCAAAACCAATGCGTTG-TCACGT-GCTTTC--GGGTGCGTGG-TGGCGGTTATGTTGGTGATTCATGCTAACTTTTCGGATCGCATGGCCTT-GCGCTGGCGATGCTTCATTCAAGTTTCTGCCCTATCAACTGTCGATGGTAGGGTATTGGCCTACCATGGTTGTAACGGGTGACGGAGAATTAGGGTTCGGTTCCGGAGAGGGAGCCTGAGAAATGGCTACCACATCTATGGATGGCAGCAGGCGCGCAAATTACCCAATCCCGACCTGGGGAGGTAGTGACAATAAATAACAATGCGGTTCCTTCTTT-GGTTCTGCAATTGGAATGAGAACAATCTAAACACCTTAACGAGGAGCAATTGGAGGGCAAGTCTGGTGCCAGCAGCCGCGGTAATTCCAGCTCCAATAGCGTATATTAAAGTTGTTGCAGTTAAAAAGCTCGTAGTTGGATTTCGGAGCGGTCGGGTTGGTCTGCCCTAC-GTGGTGTGT--ACTG-GCCTTGGT-G-G-TAT--GGCTAG-GGTATGCTTCTT----------------------------------------TCAC------------------------------------------------------------------------------------------------GAGGGG-CCGCCTTCAGTCTGCCGCCCTTGTTGCGTGTA--CACGTAGCAGGTGACCGTTCTTCTCCCTCGGAGACGGAGTCTGTCCTTGAGAG-GATGGGCTTTGG-ATGCGAGGTGTTTACTTTGAAAAAATTAGAGTGTTCAAAGCAGGCCTT-AT-CTTC-GCTTGAATACATTAGCATGGAATAATGGAATAGGACTCTGT-GYCTAYTTTGTTGGTTTGAAGGC--AGAGAGTAATGATTAATAGGGACAGTTGGGGGCATTCGTATTTAATTGTCAGAGGTGAAATTCTTGGATTTCTGAAAGACGAACAACTGCGAAAGCATTTGCCAAGGATGTTTTCATTAATCAAGAACGAAAGTTAGGGGTTCGAAGACGATCAGATACCGTCGTAGTCCTAACCATAAACAATGCCGACTAGGGATCAGCGTACGTTCGTTC-TATG-GGACGTCGTTGGCACCTTACGAGAAATCAAGAGTTTTTGGGTTCTGGGGGGAGTATGGTCACAAGGCTGAAACTTAAAGGAATTGACGGAAGGGCACCACCAGGAGTGGAGCCTGCGGCTTAATTTGACTCAACACGGG-AAAACTCACCAGGTCCGGACATAGTGAGGATTGACAGATTGAGAGCTCTTTCTTGATTCTATGGGTGGTGGTGCATGGCCGTTCTTAGTTGGTGGAGTGATTTGTCTGGTTAATTCCGTTAACGAACGAGACCTTAGCCTGCTAACTAGTCGCGTTATC-CACA-CGGTTGGCTTT-----CGTCT-------------------------------------------TC--------------------------------------------------------G--G-ACG--G-GGTC--GATCGGATCGACGTGTTCTGACTTCTTAGAGGGACAGTTGG---CTTGCCTAATCAAAGGAAGTTTGAGGCAATAACAGGTCTGTGATGCCCTTAGATGTTCTGGGCCGCACGCGCGCTACACTGATCAAGTCAACGAGTTATTCTCCTTCGCCGAAAGGCGCCGGGCAATCTTGTGAAACTTGATCGTGATGGGGATAGATCCTTGCAATTATTGATCTT-GAACGAGGAATTCCTAGTAAGCGCAAGTCATC-ACCTTGCGCTGATTACGTCCCTGCCCTTTGTACACACCGCCCGTCGCTACTACCGATTGAATGGTTTAGTGAGGTCTTCGGATCGGCACTGCTCGGCCTC----ACGGTTGTGCGG-AGGCTGAAAAGTTGATCAAACTTGATCATTTAGAGGAA-GTA
>Corbitella_nsp_126122
----------------------------------------AGA-TA-GCCATGCATGTCCAAGTATAAATCTGTTACAAGATGAAACTGCGAATGGCTCATTAAATCAGTTCTAGTTTCTTTGATGGTGTCTT-ACTACATGGATAACCGTAGTAAC-ATAGAGCTAATACGTGCTTCAAATCCTGACTGG-TGCTC------TC---------GGG----TGCCTGGAATAGGATGTATTTATTAGATCCAAAACCAATGCGTTA-TCGCGT-GCTTTC--GGGTGCGTGG-TGGCGGTTATGTTGGTGATTCATGCTAACTTTTCGGATCGCATGGCCTT-GCGCTGGCGATGCTTCATTCAAGTTTCTGCCCTATCAACTGTCGATGGTAGGGTATTGGCCTACCATGGTTGTAACGGGTGACGGAGAATTAGGGTTCGGTTCCGGAGAGGGAGCCTGAGAAATGGCTACCACATCTATGGATGGCAGCAGGCGCGCAAATTACCCAATCCCGACCTGGGGAGGTAGTGACAATAAATAACAATGCGGTTCCTTCTTT-GGTTCTGCAATTGGAATGAGAACAATCTAAACACCTTAACGAGGAGCAATTGGAGGGCAAGTCTGGTGCCAGCAGCCGCGGTAATTCCAGCTCCAATAGCGTATATTAAAGTTGTTGCAGTTAAAAAGCTCGTAGTTGGATTTCGGAGCGGTCGGGTTGGTCCGCCCAGC-GTGGTGTGT--ACTG-GCCTTGGT-G-G-TAC--GGCTAG-GGTATGCTTCTT----------------------------------------TCAC------------------------------------------------------------------------------------------------GAGGGG-CTGCCTTCAGTCTGCCGCCCTTGTTGCGTGTA--CACGTAGCAAGTGACCGTTCTTCTCCCTCGGAGACGGAGTCTGTCCTTCAGTG-GATGGGCTTTGG-ATGCGAGGTGTTTACTTTGAAAAAATTAGAGTGTTCAAAGCAGGCCTT-AT-CTTC-GCTTGAATACATTAGCATGGAATAATGGAATAGGACTCTGT-GCCTATTTTGTTGGTTTGAAGGC--AGAGAGTAATGATTAATAGGGACAGTTGGGGGCATTCGTATTTAATTGTCAGAGGTGAAATTCTTGGATTTCTGAAAGACGAACAACTGCGAAAGCATTTGCCAAGGATGTTTTCATTAATCAAGAACGAAAGTTAGGGGTTCGAAGACGATCAGATACCGTCGTAGTCCTAACCATAAACAATGCCGACTAGGGATCAGCGTACGTTCGTTC-WATG-GGACGTCGTTGGCACCTTACGA---------------------------------------------------------------------------------------------------------------------------------------------------------------------------------------------------------------------------------------------------------------------------------------------------------------------------------------------------------------------------------------------------------------------------------------------------------------------------------------------------------------------------------------------------------------------------------------------------------------------------------------------------------------------------------------------------------------------------------------------------------------------------------------------------------------------------------------------------------------------
>Corbitella_plagiariorum_126162
------------------------------------------ATTA-GCCATGCATGTCCAAGTATAAATCTGTTACAAGATGAAACTGCGAATGGCTCATTAAATCAGTTCTAGTTTCTTTGATGGTGTCTT-ACTACATGGATAACCGTAGTAAC-ATAGAGCTAATACGTGCTTCAAATCCTGACTGG-TGCTC------TC---------GGG----TGCCTGGAATAGGATGTATTTATTAGATCCAAAACCAATGCGTTR-TYGCGT-GCTTTC--GGGTGCGTGG-TGGCGGTTATGTTGGTGATTCATGCTAACTTTTCGGATCGCATGGCCTT-GCGCTGGCGATGCTTCATTCAAGTTTCTGCCCTATCAACTGTCGATGGTAGGGTATTGGCCTACCATGGTTGTAACGGGTGACGGAGAATTAGGGTTCGGTTCCGGAGAGGGAGCCTGAGAAATGGCTACCACATCTATGGATGGCAGCAGGCGCGCAAATTACCCAATCCCGACCTGGGGAGGTAGTGACAATAAATAACAATGCGGTTCCTTCTTT-GGTTCTGCAATTGGAATGAGAACAATCTAAACACCTTAACGAGGAGCAATTGGAGGGCAAGTCTGGTGCCAGCAGCCGCGGTAATTCCAGCTCCAATAGCGTATATTAAAGTTGTTGCAGTTAAAAAGCTCGTAGTTGGATTTCGGAGCGGTCGGGTTGGTCCGCCCAGC-GTGGTGTGT--ACTG-GCCTTGGT-G-G-TAC--GGCTAG-GGTATGCTTCTT----------------------------------------TCAC------------------------------------------------------------------------------------------------GAGGGG-CTGCCTTCAGTCTGCCGCCCTTGTTGCGTGTA--CACGTAGCAAGTGACCGTTCTTCTCCCTCGGAGACGGAGTCTGTCCTTCAGTG-GATGGGCTTTGG-ATGCGAGGTGTTTACTTTGAAAAAATTAGAGTGTTCAAAGCAGGCCTT-AT-CTTC-GCTTGAATACATTAGCATGGAATAATGGAATAGGACTCTGT-GCCTATTTTGTTGGTTTGAAGGC--AGAGAGTAATGATTAATAGGGACAGTTGGGGGCATTCGTATTTAATTGTCAGAGGTGAAATTCTTGGATTTCTGAAAGACGAACAACTGCGAAAGCATTTGCCAAGGATGTTTTCATTAATCAAGAACGAAAGTTAGGGGTTCGAAGACGATCAGATACCGTCGTAGTCCTAACCATAAACAATGCCGACTAGGGATCAGCGTACGTTCGTTCTGATG-GGACGTCGTTGGCACCTTACGA---------------------------------------------------------------------------------------------------------------------------------------------------------------------------------------------------------------------------------------------------------------------------------------------------------------------------------------------------------------------------------------------------------------------------------------------------------------------------------------------------------------------------------------------------------------------------------------------------------------------------------------------------------------------------------------------------------------------------------------------------------------------------------------------------------------------------------------------------------------------
>Bolosoma_sp_SMF11695
-------------------------------------------------------------------------------------------------------------------------------------------------------------------------------------------------------------------------------------------------------------------------------------------------------------------------------------------------------------------------------------------------------------------------------------------------------------CCGGAGAGGGAGCCTGAGAAATGGCTACCACATCTATGGATGGCAGCAGGCGCGCAAATTACCCAATCCCGACCTGGGGAGGTAGTGACAATAAATAACAATGCGGTTCCATCTTT-GGTTCTGCAATTGGAATGAGAACAATCTAAACACCTTAACGAGGAGCAATTGGAGGGCAAGTCTGGTGCCAGCAGCCGCGGTAATTCCAGCTCCAATAGCGTATATTAAAGTTGTTGCAGTTAAAAAGCTCGTAGTTGGATTTCGGAGCGGTCGGGTTGGTCCGCCCAGC-GTGGTGTGC--ACTG-GCCTTGGT-G-G-TAT--GGCTGG-GGT-TGCTTCTT----------------------------------------TCAC------------------------------------------------------------------------------------------------GAGGG--CTTCCTTTAGTCTGCCGCCCTTGTTGCGTGTA--CGCGTAGCAAGTGACCGTTCTTCTCCCTCGGAGACGGAGTCTGTCCTTCACTG-GATGGGCTTTGG-ATGCGAGGTGTTTACTTTGAAAAAATTAGAGTGTTCAAAGCAGGCCTT-AT-CTTC-GCTTGAATACATTAGCATGGAATAATGGAATAGGACTCTGT-GCCTATTTTGTTGGTTTGAAGGC--AGAGAGTAATGATTAATAGGGACAGTTGGGGGCATTCGTATTTAATTGTCAGAGGTGAAATTCTTGGATTTCTGAAAGACGAACAACTGCGAAAGCATTTGCCAAGGATGTTTTCATTAATCAAGAACGAAAGTTAGGGGTTCGAAGACGATCAGATACCGTCGTAGTCCTAACCATAAACAATGCCGACTAGGGATCAGCGTACGTTCGTTC-TATG-GGACGTCGTTGGCACCTTACGAGAAATCAAGAGTTTTTGGGTTCTGGGGG-AGTATGGTCACAAGGCTGAAACTTAAAGGAATTGACGGAAGG-CACCACCAGGAGTGGAGCCTGCGGCTTAATTTGACTCAACACGGG-AAAACTCACCAGGTCCGGACATAGTGAGGATTGACAGATTGAGAGCTCTTTCTTGATTCTATGGGTGGTGGTGCATGGCCGTTCTTAGTTGGTGGAGTGATTTGTCTGG----------------------------------------------------------------------------------------------------------------------------------------------------------------------------------------------------------------------------------------------------------------------------------------------------------------------------------------------------------------------------------------------------------------------------------------------------------------------------------------------------------------------------------------------------------------------------------------------------------------------------------
>Holascus_euonyx_SMF12092
-------------------------------------------------------------------------------------------------------------------------------------------------------------------------------------------------------------------------------------------------------------------------------------------------------------------------------------------------------------------------------------------------------------------------------------------------------------CCGGAGAGGGAGCCTGAGAAATGGCTACCACATCTATGGATGGCAGCAGGCGCGCAAATTACCCAATCCCGACCTGGGGAGGTAGTGACAATAAATAACAATGCGGTTCCATTATT-GGTTCTGCAATTGGAATGAGAACAATCTAAACACCTTAACGAGGAGCAATTGGAGGGCAAGTCTGGTGCCAGCAGCCGCGGTAATTCCAGCTCCAATAGCGTATATTAAAGTTGTTGCAGTTAAAAAGCTCGTAGTTGGATTTCGGAGCGGTCGGGTTGGTCCGCCCAGC-GTGGTGTGC--ACTG-GCCTTGGT-G-G-TAT--GGCTAG-GGTATGCTTCTT----------------------------------------TCAC------------------------------------------------------------------------------------------------GAGGGG-CTGCCTTCAGTCTGCCGCCCTTGTTGCGTGTA--CACGTAGCAAGTGACCGTTCTTCTCCCTCGGAGACGGAGTCTGTCCTTCACTG-GATGGGCTTTGG-ATGCGAGGTGTTTACTTTGAAAAAATTAGAGTGTTCAAAGCAGGCCTT-AT-CTTC-GCTTGAATACATTAGCATGGAATAATGGAATAGGACTCTGT-GCCTATTTTGTTGGTTTGAAGGC--AGAGAGTAATGATTAATAGGGACAGTTGGGGGCATTCGTATTTAATTGTCAGAGGTGAAATTCTTGGATTTCTGAAAGACGAACAACTGCGAAAGCATTTGCCAAGGATGTTTTCATTAATCAAGAACGAAAGTTAGGGGTTCGAAGACGATCAGATACCGTCGTAGTCCTAACCATAAACAATGCCGACTAGGGATCAGCGTACGTTCGTTC-TATG-GGACGTCGTTGGCACCTTACGAGAAATCAAGAGTTTTTGGGTTCTGGGGGGAGTATGGTCACAAGGCTGAAACTTAAAGGAATTGACGGAAGGGCACCACCAGGAGTGGAGCCTGCGGCTTAATTTGACTCAACACGGG-AAAACTCACCAGGTCCGGACATAGTGAGGATTGACAGATTGAGAGCTCTTTCTTGATTCTATGGGTGGTGGTGCATGGCCGTTCTTAGTTGGTGGAGTGATTTGTCTGG----------------------------------------------------------------------------------------------------------------------------------------------------------------------------------------------------------------------------------------------------------------------------------------------------------------------------------------------------------------------------------------------------------------------------------------------------------------------------------------------------------------------------------------------------------------------------------------------------------------------------------
>Hyalostylus_microfloricomus_SMF12085
-------------------------------------------------------------------------------------------------------------------------------------------------------------------------------------------------------------------------------------------------------------------------------------------------------------------------------------------------------------------------------------------------------------------------------------------------------------CCGGAGAGGGAGCCTGAGAAATGGCTACCACATCTATGGATGGCAGCAGGCGCGCAAATTACCCAATCCCGACCTGGGGAGGTAGTGACAATAAATAACAATGCGGTTCCATTTTT-GGTTCTGCAATTGGAATGAGAACAATCTAAACACCTTAACGAGGAGCAATTGGAGGGCAAGTCTGGTGCCAGCAGCCGCGGTAATTCCAGCTCCAATAGCGTATATTAAAGTTGTTGCAGTTAAAAAGCTCGTAGTTGGATTTCGGAGCGGTCGGGTTGGTCCGCCCAGC-GTGGTGTGC--ACTG-GCCTTGGT-G-G-TAT--GGCTGG-GGT-TGCTTCTT----------------------------------------TCAC------------------------------------------------------------------------------------------------GAGGGG-CTTCCCTTAGTCTGCCGCCCTTGTTGCGTGTA--CACGTAGCAAGTGACCGTTCTTCTCCCTCGGAGACGGAGTCTGTCCTTCACTG-GATGGGCTTTGG-ATGCGAGGTGTTTACTTTGAAAAAATTAGAGTGTTCAAAGCAGGCCTT-AT-CTTC-GCTTGAATACATTAGCATGGAATAATGGAATAGGACTCTGT-GCCTATTTTGTTGGTTTGAAGGC--AGAGAGTAATGATTAATAGGGACAGTTGGGGGCATTCGTATTTAATTGTCAGAGGTGAAATTCTTGGATTTCTGAAAGACGAACAACTGCGAAAGCATTTGCCAAGGATGTTTTCATTAATCAAGAACGAAAGTTAGGGGTTCGAAGACGATCAGATACCGTCGTAGTCCTAACCATAAACAATGCCGACTAGGGATCAGCGTACGTTCGTTC-TATG-GGACGTCGTTGGCACCTTACGAGAAATCAAGAGTTTTTGGGTTCTGGGGGGAGTATGGTCACAAGGCTGAAACTTAAAGGAATTGACGGAAGGGCACCACCAGGAGTGGAGCCTGCGGCTTAATTTGACTCAACACGGG-AAAACTCACCAGGTCCGGACATAGTGAGGATTGACAGATTGAGAGCTCTTTCTTGATTCTATGGGTGGTGG------------------------------------------------------------------------------------------------------------------------------------------------------------------------------------------------------------------------------------------------------------------------------------------------------------------------------------------------------------------------------------------------------------------------------------------------------------------------------------------------------------------------------------------------------------------------------------------------------------------------------------------------------------------------
>Saccocalyx_microhexactin_SMF12063
-------------------------------------------------------------------------------------------------------------------------------------------------------------------------------------------------------------------------------------------------------------------------------------------------------------------------------------------------------------------------------------------------------------------------------------------------------------CCGGAGAGGGAGCCTGAGAAATGGCTACCACATCTATGGATGGCAGCAGGCGCGCAAATTACCCAATCCCGACCTGGGGAGGTAGTGACAATAAATAACAATGCGGTTCCTTCTTT-GGTTCTGCAATTGGAATGAGAACAATCTAAACACCTTAACGAGGAGCAATTGGAGGGCAAGTCTGGTGCCAGCAGCCGCGGTAATTCCAGCTCCAATAGCGTATATTAAAGTTGTTGCAGTTAAAAAGCTCGTAGTTGGATTTCGGAGCGGTCGGGTTGGTCCGCCCAAC-GTGGTGTGC--ACTG-GCCTTGGT-G-G-TAT--GGCTAG-GGTATGCCTCTT----------------------------------------TCAC------------------------------------------------------------------------------------------------GAGGGG-CTGCCTTCAGTCTGCCGCCCTTGTTGCGTGTA--CACGTAGCAGGTGACCGTTCTTCTCCCTCGGAGACGGAGTCTGTCCTTCAGTG-GATGGGCTTTGG-ATGCGAGGTGTTTACTTTGAAAAAATTAGAGTGTTCAAAGCAGGCCTT-AT-CTTC-GCTTGAATACATTAGCATGGAATAATGGAATAGGACTCTGT-GCCTATTTTGTTGGTTTGAAGGC--AGAGAGTAATGATTAATAGGGACAGTTGGGGGCATTCGTATTTAATTGTCAGAGGTGAAATTCTTGGATTTCTGAAAGACGAACAACTGCGAAAGCATTTGCCAAGGATGTTTTCATTAATCAAGAACGAAAGTTAGGGGTTCGAAGACGATCAGATACCGTCGTAGTCCTAACCATAAACAATGCCGACTAGGGATCAGCGTACGTTCGTTC-TATG-GGACGTCGTTGGCACCTTACGAGAAATCAAGAGTTTTTGGGTTCTGGGGGGAGTATGGTCACAAGGCTGAAACTTAAAGGAATTGACGGAAGGGCACCACCAGGAGTGGAGCCTGCGGCTTAATTTGACTCAACACGGG-AAAACTCACCAGGTCCGGACATAGTGAGGAT-GACAGA-TGAGAGCTCTTTCTTGATTCTATGGGTG----------------------------------------------------------------------------------------------------------------------------------------------------------------------------------------------------------------------------------------------------------------------------------------------------------------------------------------------------------------------------------------------------------------------------------------------------------------------------------------------------------------------------------------------------------------------------------------------------------------------------------------------------------------------------
>Saccocalyx_pedunculatus_SMF12082
-------------------------------------------------------------------------------------------------------------------------------------------------------------------------------------------------------------------------------------------------------------------------------------------------------------------------------------------------------------------------------------------------------------------------------------------------------------CCGGAGAGGGAGCCTGAGAAATGGCTACCACATCTATGGATGGCAGCAGGCGCGCAAATTACCCAATCCCGACCTGGGGAGGTAGTGACAATAAATAACAATGCGGTTCCTTCTTT-GGTTCTGCAATTGGAATGAGAACAATCTAAACACCTTAACGAGGAGCAATTGGAGGGCAAGTCTGGTGCCAGCAGCCGCGGTAATTCCAGCTCCAATAGCGTATATTAAAGTTGTTGCAGTTAAAAAGCTCGTAGTTGGATTTCGGAGCGGTCGGGTTGGTCCGCCCAAC-GTGGTGTGC--ACTG-GCCTTGGT-G-G-TAT--GGCTAG-GGTATGCCTCTT----------------------------------------TCAC------------------------------------------------------------------------------------------------GAGGGG-CTGCCTTCAGTCTGCCGCCCTTGTTGCGTGTA--CACGTAGCAGGTGACCGTTCTTCTCCCTCGGAGACGGAGTCTGTCCTTCAGTG-GATGGGTTTTGG-ATGCGAGGTGTTTACTTTGAAAAAATTAGAGTGTTCAAAGCAGGCCTT-AT-CTTC-GCTTGAATACATTAGCATGGAATAATGGAATAGGACTCTGT-GCCTATTTTGTTGGTTTGAAGGC--AGAGAGTAATGATTAATAGGGACAGTTGGGGGCATTCGTATTTAATTGTCAGAGGTGAAATTCTTGGATTTCTGAAAGACGAACAACTGCGAAAGCATTTGCCAAGGATGTTTTCATTAATCAAGAACGAAAGTTAGGGGTTCGAAGACGATCAGATACCGTCGTAGTCCTAACCATAAACAATGCCGACTAGGGATCAGCGTACGTTCGTTC-TATG-GGACGTCGTTGGCACCTTACGAGAAATCAAGAGTTTTTGGGTTCTGGGGGGAGTATGGTCACAAGGCTGAAACTTAAAGGAATTGACGGAAGGGCACCACCAGGAGTGGAGCCTGCGGCTTAATTTGACTCAACACGGG-AAAACTCACCAGGTCCGGACATAGTGAGGATTGACAGAYTGAGAGCTCTTTCTYGATTCTATGGGTGGTGGTGCATGGCCGTTCTTAGTTGGTGGAGTGATTTGTCTGG----------------------------------------------------------------------------------------------------------------------------------------------------------------------------------------------------------------------------------------------------------------------------------------------------------------------------------------------------------------------------------------------------------------------------------------------------------------------------------------------------------------------------------------------------------------------------------------------------------------------------------
>Saccocalyx_nsp_126323
--------------------------------------------TA-GCCATGCATGTCCAAGTATAAATCTGGTACAAGATGAAACTGCGAATGGCTCATTAAATCAGTTCTAGTTTCTTTGATGGTGTCTT-ACTACATGGATAACCGTAGTAAC-ATAGAGCTAATACGTGCTTCAAATCCTGACTGG-TGCTC------TC---------GGG----TGCCTGGAATAGGATGTATTTATTAGATCCAAAACCAATGCGTTG-CCWCGT-GCTTTC--GGGTGCGTGG-TGGCGGTTATGTTGGTGATTCATGCTAACTTTTCGGATCGCATGGCCTT-GCGCTGGCGATGCTTCATTCAAGTTTCTGCCCTATCAACTGTCGATGGTAGGGTATTGGCCTACCATGGTTGTAACGGGTGACGGAGAATTAGGGTTCGGTTCCGGAGAGGGAGCCTGAGAAATGGCTACCACATCTATGGATGGCAGCAGGCGCGCAAATTACCCAATCCCGACCTGGGGAGGTAGTGACAATAAATAACAATGCGGTTCCTTCTTT-GGTTCTGCAATTGGAATGAGAACAATCTAAACACCTTAACGAGGAGCAATTGGAGGGCAAGTCTGGTGCCAGCAGCCGCGGTAATTCCAGCTCCAATAGCGTATATTAAAGTTGTTGCAGTTAAAAAGCTCGTAGTTGGATTTCGGAGCGGTCGGGTTGGTCCGCCCAAC-GTGGTGTGC--ACTG-GCCTTGGT-G-G-TAT--GGCTAG-GGTATGCCTCTT----------------------------------------TCAC------------------------------------------------------------------------------------------------GAGGGG-CTGCCTTCAGTCTGCYGCCCTTGTTGCGTGTA--CACGTAGCARGTGACCGTTCTTCTCCCTCGGAGACGGAGTCTGTCCTTCAGTG-GATGGGTTTTGG-ATGCGAGGTGTTTACTTTGAAAAAATTAGAGTGTTCAAAGCAGGCCTT-AT-CTTC-GCTTGAATACATTAGCATGGAATAATGGAATAGGACTCTGT-GCCTATTTTGTTGGTTTGAAGGC--AGAGAGTAATGATTAATAGGGACAGTTGGGGGCATTCGTATTTAATTGTCAGAGGTGAAATTCTTGGATTTCTGAAAGACGAACAACTGCGAAAGCATTTGCCAAGGATGTTTTCATTAATCAAGAACGAAAGTTAGGGGTTCGAAGACGATCAGATACCGTCGTAGTCCTAACCATAAACAATGCCGACTAGGGATCAGCGTACGTTCGTTC-TATG-GGACGTCGTTGGCACCTTACGAGAAATCAAGAGTTTTTGGGTTCTGGGGGGAGTATGGTCACAAGGCTGAA-CTTAAAGGAATTGACGGAAGGGCACCACCAGGAGTGGAGCCTGCGGCTTAATTTGACTCAACACGGG-AAAACTCACCAGGTCCGGACATAGTGAGGATTGACAGATTGAGAGCTCTTTCTTGATTCTATGGGTGGTGGTGCATGGCCGTTCTTAGTTGGTGGAGTGATTTGTCTGGTTAATTCCGTTAACGAACGAGACCTTAGCCTGCTAACTAGTCGCGTTATC-CACA-TGGTTGGCTTT-----CGTT--------------------------------------------TCAC---------------------------------------------------------G-ACG--G-GGTC--GATCGGATTGACGTGTTCTGACTTCTTAGAGGGACAGTTGG---CTTGCCTAATCAAAGGAAGTTTGAGGCAATAACAGGTCTGTGATGCCCTTAGATGTTCTGGGCCGCACGCGCGCTACACTGATCAAGTCAACGAGTTATTCTCCTTCGCCGAAAGGCGCCGGGTAATCTTGTGAAACTTGATCGTGCTGGGGATAGATCCTTGCAATTATTGATCTT-GAACGAGGAATTCCTAGTAAGCGCAAGTCATC-ACCTTGCGCTGATTACGTCCCTGCCCTTTGTACACACCGCCCGTCGCTACTACCGATTGAATGGTTTAGTGAGGTCTTCGGATCGGCACTGCTCGGCCTC----ACGGTTGTGCGG-AGGCTGAGAAGTTGATCAAACTTGATCATT-AGAGGAA-GTA
>Rhabdopectella_tintinnus
-TGGTTGATCC-T-GCC-AGTAGTCATATGCTTGTCTCAAAGATTAAGCCATGCATGTCCAAGTATAAATCTGGTACAAGATGAAACTGCGAATGGCTCATTAAATCAGTTCTAGTTTCTTTGATGGTGTCTT-ACTACATGGATAACCGTAGTAAC-ATAGAGCTAATACGTGCTTCAAATCCTGACTGG-TGCTC------TC---------GGG----TGCCTGGAATAGGATGTATTTATTAGATCCAAAACCAATGCGTTG-TCGCGT-GCTTTC--GAGTGCGTGG-CGGCGGTTATGTTGGTGATTCATGCTAACTTTTCGGATCGCATGGCCTT-GCGCTGGCGATGCTTCATTCAAGTTTCTGCCCTATCAACTGTCGATGGTAGGGTATTGGCCTACCATGGTTGTAACGGGTGACGGAGAATTAGGGTTCGGTTCCGGAGAGGGAGCCTGAGAAATGGCTACCACATCTATGGATGGCAGCAGGCGCGCAAATTACCCAATCCCGACCTGGGGAGGTAGTGACAATAAATAACAATGCGGTTCCATTTTT-GGTTCTGCAATTGGAATGAGAACAATCTAAACACCTTAACGAGGAGCAATTGGAGGGCAAGTCTGGTGCCAGCAGCCGCGGTAATTCCAGCTCCAATAGCGTATATTAAAGTTGTTGCAGTTAAAAAGCTCGTAGTTGGATTTCGGAGCGGTCGGGTTGGTCCGCCCAGC-GTGGTGTGC--ACTG-GCCTTGGT-G-G-TAT--GGCTGG-GGTT-GCTTCTT----------------------------------------TCAC------------------------------------------------------------------------------------------------GAGGGG-CTTCCTTTAGCCTGCCGCCCTTGTTGCGTGTA--CACGTAGCAAGTGACCGTTCTTCTCCCTCGGAGACGGAGTCTGTCCTTCACTG-GATGGGCTTTGG-ATGCGAGGTGTTTACTTTGAAAAAATTAGAGTGTTCAAAGCAGGCCTT-AT-CTTC-GCTTGAATACATTAGCATGGAATAATGGAATAGGACTCTGT-GCCTATTTTGTTGGTTTGAAGGC--AGAGAGTAATGATTAATAGGGACAGTTGGGGGCATTCGTATTTAATTGTCAGAGGTGAAATTCTTGGATTTCTGAAAGACGAACAACTGCGAAAGCATTTGCCAAGGATGTTTTCATTAATCAAGAACGAAAGTTAGGGGTTCGAAGACGATCAGATACCGTCGTAGTCCTAACCATAAACAATGCCGACTAGGGATCAGCGTACGTTCGTTC-TATG-GGACGTCGTTGGCACCTTACGAGAAATCAAGAGTTTTTGGGTTCTGGGGGGAGTATGGTCACAAGGCTGAAACTTAAAGGAATTGACGGAAGGGCACCACCAGGAGTGGAGCCTGCGGCTTAATTTGACTCAACACGGG-AAAACTCACCAGGTCCGGACATAGTGAGGATTGACAGATTGAGAGCTCTTTCTTGATTCTATGGGTGGTGGTGCATGGCCGTTCTTAGTTGGTGGAGTGATTTGTCTGGTTAATTCCGTTAACGAACGAGACCTTAGCCTGCTAACTAGTCGCGTTATC-CACA-CGGTCGGCTTT-----CGTT--------------------------------------------TCAC---------------------------------------------------------G-ATG--G-GGTC--GATCGGATAGACGTGTTCTGACTTCTTAGAGGGACAGTTGG---CTTGCCTAATCAAAGGAAGTTTGAGGCAATAACAGGTCTGTGATGCCCTTAGATGTTCTGGGCCGCACGCGCGCTACACTGATCAAGTCAACGAGTTATTCTCCTTCGCCGAAAGGCGCCGGGTAATCTTGTGAAACTTGATCGTGCTGGGGATAGATCCTTGCAATTATTGATCTT-GAACGAGGAATTCCTAGTAAGCGCAAGTCATC-ACCTTGCGCTGATTACGTCCCTGCCCTTTGTACACACCGCCCGTCGCTACTACCGATTGAATGGTTTAGTGAGGTCTTCGGATCGGCACTGCTCGGCCTC----ACGGTTGTGCGG-AGGCTGAGAAGTTGATCAAACTTGATCATTTAGAGGAA-GTA
>Hertwigia_sp
-------------------------------------------TTAAGCCATGCATGTCCAAGTATAAATCTGGTACAAGATGAAACTGCGAATGGCTCATTAAATCAGTTCTAGTTTCTTTGATGGTGTCTT-ACTACATGGATAACCGTAGTAAC-ATAGAGCTAATACGTGCTTCAAATCCTGACTGG-TGCTC------TC---------GGG----TGCCTGGAATAGGATGTATTTATTAGATCCAAAACCAATGCGTTG-CCTCGT-GCTTTC--GGGTGCGTGG-TGGCGGTTATGTTGGTGATTCATGCTAACTTTTCGGATCGCATGGCCTT-GCGCTGGCGATGCTTCATTCAAGTTTCTGCCCTATCAACTGTCGATGGTAGGGTATTGGCCTACCATGGTTGTAACGGGTGACGGAGAATTAGGGTTCGGTTCCGGAGAGGGAGCCTGAGAAATGGCTACCACATCTATGGATGGCAGCAGGCGCGCAAATTACCCAATCCCGACCTGGGGAGGTAGTGACAATAAATAACAATGCGGTTCCTTCTTT-GGTTCTGCAATTGGAATGAGAACAATCTAAACACCTTAACGAGGAGCAATTGGAGGGCAAGTCTGGTGCCAGCAGCCGCGGTAATTCCAGCTCCAATAGCGTATATTAAAGTTGTTGCAGTTAAAAAGCTCGTAGTTGGATTTCGGAGCGGTCGGGTTGGTCCGCCCATC-GTGGTGTGC--ACTG-GCCTTGGT-G-G-TAT--GGCTAG-GGTATGTCTCTT----------------------------------------TCAC------------------------------------------------------------------------------------------------GAGGGG-CTGCCTTCAGTCTGCCGCCCTTGTTGCGTGTA--CACGTAGCAAGTGACCGTTCTTCTCCCTCGGAGACGGAGTCTGTCCTTCAGTG-GATGGGCTTTGG-ATGCGAGGTGTTTACTTTGAAAAAATTAGAGTGTTCAAAGCAGGCCTT-AT-CTTC-GCTTGAATACATTAGCATGGAATAATGGAATAGGACTCTGT-GYCTATTTTGTTGGTTTGAAGGC--AGAGAGTAATGATTAATAGGGACAGTTGGGGGCATTCGTATTTAATTGTCAGAGGTGAAATTCTTGGATTTCTGAAAGACGAACAACTGCGAAAGCATTTGCCAAGGATGTTTTCATTAATCAAGAACGAAAGTTAGGGGTTCGAAGACGATCAGATACCGTCGTAGTCCTAACCATAAACAATGCCGACTAGGGATCAGCGTACGTTCGTTC-TATG-GGACGTCGTTGGCACCTTACGAGAAATCAAGAGTTTTTGGGTTCTGGGGGGAGTATGGTCACAAGGCTGAAACTTAAAGGAATTGACGGAAGGGCACCACCAGGAGTGGAGCCTGCGGCTTAATTTGACTCAACACGGG-AAAACTCACCAGGTCCGGACATAGTGAGGATTGACAGATTGAGAGCTCTTTCTTGATTCTATGGGTGGTGGTGCATGGCCGTTCTTAGTTGGTGGAGTGATTTGTCTGGTTAATTCCGTTAACGAACGAGACCTTAGCCTGCTAACTAGTCGCGTTATC-CACA-TGGTTGGCTTT-----CGTT--------------------------------------------TCAC---------------------------------------------------------G-ACG--G-GGTC--GATCGGATAGACGTGTTCTGACTTCTTAGAGGGACAGTTGG---CTTGCCTAATCAAAGGAAGTTTGAGGCAATAACAGGTCTGTGATGCCCTTAGATGTTCTGGGCCGCACGCGCGCTACACTGATCAAGTCAACGAGTTATTCTCCTTCGCCGAAAGGCGCCGGGTAATCTTGTGAAACTTGATCGTGCTGGGGATAGATCCTTGCAATTATTGATCTT-GAACGAGGAATTCCTAGTAAGCGCAAGTCATC-ACCTTGCGCTGATTACGTCCCTGCCCTTTGTACACACCGCCCGTCGCTACTACCGATTGAATGGTTTAGTGAGGTCTTCGGATCGGCACTGCTCGGCCTC----ACGGTTGGGCGG-AGGCTGAAAAGTTGATCAAACTTGATCATTTAGAGGAA-GTA
>Amphidiscella_abyssalis_126030
----------------------------------------AGATTAAGCCATGCATGTCCAAGTATAAATCTGGTACAAGATGAAACTGCGAATGGCTCATTAAATCAGTTCTAGTTTCTTTGATGGTGTCTT-ACTACATGGATAACCGTAGTAAC-ATAGAGCTAATACGTGCTTCAAATCCTGACTGG-TGCTC------TC---------GGG----TGCCTGGAATAGGATGTATTTATTAGATCCAAAACCAATGCGTTG-TCGCGT-GCTTTC--GGGTGCGAGGCCAGCGGTTATGTTGGTGATTCATGCTAACTTTTCGGATCGCATGGCCTT-GCGCTGGCGATGCTTCATTCAAGTTTCTGCCCTATCAACTGTCGATGGTAGGGTATTGGCCTACCATGGTTGTAACGGGTGACGGAGAATTAGGGTTCGGTTCCGGAGAGGGAGCCTGAGAAATGGCTACCACATCTATGGATGGCAGCAGGCGCGCAAATTACCCAATCCCGACCTGGGGAGGTAGTGACAATAAATAACAATGCGGTTCCATCTTT-GGTTCTGCAATTGGAATGAGAACAATCTAAACACCTTAACGAGGAGCAATTGGAGGGCAAGTCTGGTGCCAGCAGCCGCGGTAATTCCAGCTCCAATAGCGTATATTAAAGTTGTTGCAGTTAAAAAGCTCGTAGTTGGATTTCGGAGCGGTCGGGTTGGTCCGCCCAGC-GTGGTGTGC--ACTG-GCCTTGGT-G-G-TAT--GGCTGG-GGTT-GCTTCTT----------------------------------------TCAC------------------------------------------------------------------------------------------------GAGGGG-CTTCCTTTAGTCTGCCGCCCTTGTTGCGTGTA--CACGTAGCAAGTGACCGTTCTTCTCCCTCGGAGACGGAGTCTGTCCTTCACTG-GATGGGCTTTGG-ATGCGAGGTGTTTACTTTGAAAAAATTAGAGTGTTCAAAGCAGGCCTT-AT-CTTC-GCTTGAATACATTAGCATGGAATAATGGAATAGGACTCTGT-GCCTATTTTGTTGGTTTGAAGGC--AGAGAGTAATGATTAATAGGGACAGTTGGGGGCATTCGTATTTAATTGTCAGAGGTGAAATTCTTGGATTTCTGAAAGACGAACAACTGCGAAAGCATTTGCCAAGGATGTTTTCATTAATCAAGAACGAAAGTTAGGGGTTCGAAGACGATCAGATACCGTCGTAGTCCTAACCATAAACAATGCCGACTAGGGATCAGCGTACGTTCGTTC-AATG-GGACGTCGTTGGCACCTTACGAGAAATCAAGAGTTTTTGGGTTCTGGGGGGAGTATGGTCACAAGGCTGAAACTTAAAGGAATTGACGGAAGGGCACCACCAGGAGTGGAGCCTGCGGCTTAATTTGACTCAACACGGG-AAAACTCACCAGGTCCGGACATAGTGAGGATTGACAGATTGAGAGCTCTTTCTTGATTCTATGGGTGGTGGTGCATGGCCGTTCTTAGTTGGTGGAGTGATTTGTCTGGTTAATTCCGTTAACGAACGAGACCTTAGCCTGCTAACTAGTCGCGTTATC-CACA-CGGTCGGCTTT-----CGTT--------------------------------------------TCAC---------------------------------------------------------G-ACG--G-GGTC--GATCGGATAGACGTGTTCTGACTTCTTAGAGGGACAGTTGG---CTTGCCTAATCAAAGGAAGTTTGAGGCAATAACAGGTCTGTGATGCCCTTAGATGTTCTGGGCCGCACGCGCGCTACACTGATCAAGTCAACGAGTTATTCTCCTTCGCCGAAAGGCGCCGGGTAATCTTGTGAAACTTGATCGTGCTGGGGATAGATCCTTGCAATTATTGATCTT-GAACGAGGAATTCCTAGTAAGCGCAAGTCATC-ACCTTGCGCTGATTACGTCCCTGCCCTTTGTACACACCGCCCGTCGCTACTACCGATTGAATGGTTTAGTGAGGTCTTCGGATCGGCACTGCTCGGCCTC----ACGGTTGTGCGG-AGGCTGAGAAGTTGATCAAACTTGATCATTTAGAGGAA-GTA
>Amphidiscella_sonnae_126034
--------------------------------------------TAAGCCATGCATGTCCAAGTATAAATCTGGTACAAGATGAAACTGCGAATGGCTCATTAAATCAGTTCTAGTTTCTTTGATGGTGTCTT-ACTACATGGATAACCGTAGTAAC-ATAGAGCTAATACGTGCTTCAAATCCTGACTGG-TGCTC------TC---------GGG----TGCCTGGAATAGGATGTATTTATTAGATCCAAAACCAATGCGTTG-TCGCGT-GCTTTC--GGGTGCGAGG-CGGCGGTTATGTTGGTGATTCATGCTAACTTTTCGGATCGCATGGCCTT-GCGCTGGCGATGCTTCATTCAAGTTTCTGCCCTATCAACTGTCGATGGTAGGGTATTGGCCTACCATGGTTGTAACGGGTGACGGAGAATTAGGGTTCGGTTCCGGAGAGGGAGCCTGAGAAATGGCTACCACATCTATGGATGGCAGCAGGCGCGCAAATTACCCAATCCCGACCTGGGGAGGTAGTGACAATAAATAACAATGCGGTTCCATCTTT-GGTTCTGCAATTGGAATGAGAACAATCTAAACACCTTAACGAGGAGCAATTGGAGGGCAAGTCTGGTGCCAGCAGCCGCGGTAATTCCAGCTCCAATAGCGTATATTAAAGTTGTTGCAGTTAAAAAGCTCGTAGTTGGATTTCGGAGCGGTCGGGTTGGTCCGCCCAGC-GTGGTGTGC--ACTG-GCCTTGGT-G-G-TAT--GGCTGG-GGTT-GCTTCTT----------------------------------------TCAC------------------------------------------------------------------------------------------------GAGGGG-CTTCCTTTAGTCTGCCGCCCTTGTTGCGTGTA--CACGTAGCAAGTGACCGTTCTTCTCCCTCGGAGACGGAGTCTGTCCTTCACTG-GATGGGCTTTGG-ATGCGAGGTGTTTACTTTGAAAAAATTAGAGTGTTCAAAGCAGGCCTT-AT-CTTC-GCTTGAATACATTAGCATGGAATAATGGAATAGGACTCTGT-GCCTATTTTGTTGGTTTGAAGGC--AGAGAGTAATGATTAATAGGGACAGTTGGGGGCATTCGTATTTAATTGTCAGAGGTGAAATTCTTGGATTTCTGAAAGACGAACAACTGCGAAAGCATTTGCCAAGGATGTTTTCATTAATCAAGAACGAAAGTTAGGGGTTCGAAGACGATCAGATACCGTCGTAGTCCTAACCATAAACAATGCCGACTAGGGATCAGCGTACGTTCGTTC-AATG-GGACGTCGTTGGCACCTTACGAGAAATCAAGAGTTTTTGGGTTCTGGGGGGAGTATGGTCACAAGGCTGAAACTTAAAGGAATTGACGGAAGGGCACCACCAGGAGTGGAGCCTGCGGCTTAATTTGACTCAACACGGG-AAAACTCACCAGGTCCGGACATAGTGAGGATTGACAGATTGAGAGCTCTTTCTTGATTCTATGGGTGGTGGTGCATGGCCGTTCTTAGTTGGTGGAGTGATTTGTCTGGTTAATTCCGTTAACGAACGAGACCTTAGCCTGCTAACTAGTCGCGTTATC-CACA-CGGTCGGCTTT-----CGTT--------------------------------------------TCAC---------------------------------------------------------G-ACG--G-GGTC--GATCGGATAGACGTGTTCTGACTTCTTAGAGGGACAGTTGG---CTTGCCTAATCAAAGGAAGTTTGAGGCAATAACAGGTCTGTGATGCCCTTAGATGTTCTGGGCCGCACGCGCGCTACACTGATCAAGTCAACGAGTTATTCTCCTTCGCCGAAAGGCGCCGGGTAATCTTGTGAAACTTGATCGTGCTGGGGATAGATCCTTGCAATTATTGATCTT-GAACGAGGAATTCCTAGTAAGCGCAAGTCATC-ACCTTGCGCTGATTACGTCCCTGCCCTTTGTACACACCGCCCGTCGCTACTACCGATTGAATGGTTTAGTGAGGTCTTCGGATCGGCACTGCTCGGCCTC----ACGGTTGTGCGG-AGGCTGAGAAGTTGATCAAACT-GATCATT-AGAG-AA-G--
>Dictyaulus_hydrangeaformis_126124
---------------------------------------AAGGTTA-GCCATGCATGTCCAAGTATAAATCTGGTACAAGATGAAACTGCGAATGGCTCATTAAATCAGTTCTAGTTTCTTTGATGGTGTCTT-ACTACATGGATAACCGTAGTAAC-ATAGAGCTAATACGTGCTTCAAATCCTGACTGG-TGCTC------TC---------GGG----TGCCTGGAATAGGATGTATTTATTAGATCCAAAACCAATGCGTTG-TCGCGT-GCTTTC--GGGTGCGTGG-TGGCGGTTATGTTGGTGATTCATGCTAACTTTTCGGATCGCATGGCCTT-GCGCTGGCGATGCTTCATTCAAGTTTCTGCCCTATCAACTGTCGATGGTAGGGTATTGGCCTACCATGGTTGTAACGGGTGACGGAGAATTAGGGTTCGGTTCCGGAGAGGGAGCCTGAGAAATGGCTACCACATCTATGGATGGCAGCAGGCGCGCAAATTACCCAATCCCGACCTGGGGAGGTAGTGACAATAAATAACAATGCGGTTCCATCTTT-GGTTCTGCAATTGGAATGAGAACAATCTAAACACCTTAACGAGGAGCAATTGGAGGGCAAGTCTGGTGCCAGCAGCCGCGGTAATTCCAGCTCCAATAGCGTATATTAAAGTTGTTGCAGTTAAAAAGCTCGTAGTTGGATTTCGGAGCGGTCGGGTTGGTCCGCCCAGC-GTGGTGTGC--ACTG-GCCTTGGT-G-G-TAT--GGCTGG-GGTT-GCTTCTT----------------------------------------TCAC------------------------------------------------------------------------------------------------GAGGGG-CTTCCTTTAGTCTGCCGCCCTTGTTGCGTGTA--CACGTAGCAGGTGACCGTTCTTCTCCCTCGGAGACGGAGTCTGTCCTTCACTG-GATGGGCTTTGG-ATGCGAGGTGTTTACTTTGAAAAAATTAGAGTGTTCAAAGCAGGCCTT-AT-CTTC-GCTTGAATACATTAGCATGGAATAATGGAATAGGACTCTGT-GCCTATTTTGTTGGTTTGAAGGC--AGAGAGTAATGATTAATAGGGACAGTTGGGGGCATTCGTATTTAATTGTCAGAGGTGAAATTCTTGGATTTCTGAAAGACGAACAACTGCGAAAGCATTTGCCAAGGATGTTTTCATTAATCAAGAACGAAAGTTAGGGGTTCGAAGACGATCAGATACCGTCGTAGTCCTAACCATAAACAATGCCGACTAGGGATCAGCGTACGTTCGTTC-TATG-GGACGTCGTTGGCACCTTACGA---------------------------------------------------------------------------------------------------------------------------------------------------------------------------------------------------------------------------------------------------------------------------------------------------------------------------------------------------------------------------------------------------------------------------------------------------------------------------------------------------------------------------------------------------------------------------------------------------------------------------------------------------------------------------------------------------------------------------------------------------------------------------------------------------------------------------------------------------------------------
>Trychella_kermadecensis_126125
----------------------------------------AGATTA-GCCATGCATGTCCAAGTATAAATCTGGTACAAGATGAAACTGCGAATGGCTCATTAAATCAGTTCTAGTTTCTTTGATGGTGTCTT-ACTACATGGATAACCGTAGTAAC-ATAGAGCTAATACGTGCTTCAAATCCTGACTGG-TGCTC------TC---------GGG----TGCCTGGAATAGGATGTATTTATTAGATCCAAAACCAATGCGTTA-TCGCGT-TCCTTC--GGGTGCGTGG-TGGCGGTTATGTTGGTGATTCATGCTAACTTTTCGGATCGCATGGCCTT-GCGCTGGCGATGCTTCATTCAAGTTTCTGCCCTATCAACTGTCGATGGTAGGGTATTGGCCTACCATGGTTGTAACGGGTGACGGAGAATTAGGGTTCGGTTCCGGAGAGGGAGCCTGAGAAATGGCTACCACATCTATGGATGGCAGCAGGCGCGCAAATTACCCAATCCCGACCTGGGGAGGTAGTGACAATAAATAACAATGCGGTTCCTTCTTT-GGTTCTGCAATTGGAATGAGAACAATCTAAACACCTTAACGAGGAGCAATTGGAGGGCAAGTCTGGTGCCAGCAGCCGCGGTAATTCCAGCTCCAATAGCGTATATTAAAGTTGTTGCAGTTAAAAAGCTCGTAGTTGGATTTCGGAGCGGTCGGGTTGGTCCGCCCAGC-GTGGTGTGC--ACTG-GCCTTGGT-G-G-TAT--GGCTGG-GGTT-GTTTCTT----------------------------------------TCAC------------------------------------------------------------------------------------------------GAGGGG-CTTCCTTTAGCCTGCTGCCCTTGTTGCGTGTA--CACGTAGCAAGTGACCGTTCTTCTCCCTCGGAGACGGAGTCTGTCCTTCACTG-GATGGGCTTTGG-ATGCGAGGTGTTTACTTTGAAAAAATTAGAGTGTTCAAAGCAGGCCTT-AT-CTTC-GCTTGAATACATTAGCATGGAATAATGGAATAGGACTCTGT-GCCTATTTTGTTGGTTTGAAGGC--AGAGAGTAATGATTAATAGGGACAGTTGGGGGCATTCGTATTTAATTGTCAGAGGTGAAATTCTTGGATTTCTGAAAGACGAACAACTGCGAAAGCATTTGCCAAGGATGTTTTCATTAATCAAGAACGAAAGTTAGGGGTTCGAAGACGATCAGATACCGTCGTAGTCCTAACCATAAACAATGCCGACTAGGGATCAGCGTACGTTCGTTC-TATG-GGACGTCGTTGGCACCTTACGA---------------------------------------------------------------------------------------------------------------------------------------------------------------------------------------------------------------------------------------------------------------------------------------------------------------------------------------------------------------------------------------------------------------------------------------------------------------------------------------------------------------------------------------------------------------------------------------------------------------------------------------------------------------------------------------------------------------------------------------------------------------------------------------------------------------------------------------------------------------------
>Trychella_nsp_126306
----------------------------------------------AGCCATGCATGTCCAAGTATAAATCTGGTACAAGATGAAACTGCGAATGGCTCATTAAATCAGTTCTAGTTTCTTTGATGGTGTCTT-ACTACATGGATAACCGTAGTAAC-ATAGAGCTAATACGTGCTTCAAATCCTGACTGG-TGCTC------TC---------GGG----TGCCTGGAATAGGATGTATTTATTAGATCCAAAACCAATGCGTTA-TCGCGT-TCCTTC--GGGTGCGTGG-TGGCGGTTATGTTGGTGATTCATGCTAACTTTTCGGATCGCATGGCCTT-GCGCTGGCGATGCTTCATTCAAGTTTCTGCCCTATCAACTGTCGATGGTAGGGTATTGGCCTACCATGGTTGTAACGGGTGACGGAGAATTAGGGTTCGGTTCCGGAGAGGGAGCCTGAGAAATGGCTACCACATCTATGGATGGCAGCAGGCGCGCAAATTACCCAATCCCGACCTGGGGAGGTAGTGACAATAAATAACAATGCGGTTCCTTCTTT-GGTTCTGCAATTGGAATGAGAACAATCTAAACACCTTAACGAGGAGCAATTGGAGGGCAAGTCTGGTGCCAGCAGCCGCGGTAATTCCAGCTCCAATAGCGTATATTAAAGTTGTTGCAGTTAAAAAGCTCGTAGTTGGATTTCGGAGCGGTCGGGTTGGTCCGCCCAGC-GTGGTGTGC--ACTG-GCCTTGGT-G-G-TAT--GGCTGG-GGTT-GCTTCTT----------------------------------------TCAC------------------------------------------------------------------------------------------------GAGGGG-CTTCCTTTAGCCTGCTGCCCTTGTTGCGTGTA--CACGTAGCAAGTGACCGTTCTTCTCCCTCGGAGACGGAGTCTGTCCTTTACTG-GATGGGCTTTGG-ATGCGAGGTGTTTACTTTGAAAAAATTAGAGTGTTCAAAGCAGGCCTT-AT-CTTC-GCTTGAATACATTAGCATGGAATAATGGAATAGGACTCTGT-GCCTATTTTGTTGGTTTGAAGGC--AGAGAGTAATGATTAATAGGGACAGTTGGGGGCATTCGTATTTAATTGTCAGAGGTGAAATTCTTGGATTTCTGAAAGACGAACAACTGCGAAAGCATTTGCCAAGGATGTTTTCATTAATCAAGAACGAAAGTTAGGGGTTCGAAGACGATCAGATACCGTCGTAGTCCTAACCATAAACAATGCCGACTAGGGATCAGCGTACGTTCGTTC-TATG-GGACGTCGTTGGCACCTTACGA---------------------------------------------------------------------------------------------------------------------------------------------------------------------------------------------------------------------------------------------------------------------------------------------------------------------------------------------------------------------------------------------------------------------------------------------------------------------------------------------------------------------------------------------------------------------------------------------------------------------------------------------------------------------------------------------------------------------------------------------------------------------------------------------------------------------------------------------------------------------
>Amphoreus_schuppi_126035
----------------------------------------------AGCCATGCATGTCCA-GTATAAATCTGGTACAAGATGAAACTGCGAATGGCTCATTAAATCAGTTCTAGTTTCTTTGATGGTGTCTT-ACTACATGGATAACCGTAGTAAC-ATAGAGCTAATACGTGCTTCAAATCCTGACTGG-TGCTC------TC---------GGG----TGCCTGGAATAGGATGTATTTATTAGATCCAAAACCAATGCGTTA-TCGCGT-GCTTTC--GGGTGCGTGG-TGGCGGTTATGTTGGTGATTCATGCTAACTTTTCGGATCGCATGGCCTT-GCGCTGGCGATGCTTCATTCAAGTTTCTGCCCTATCAACTGTCGATGGTAGGGTATTGGCCTACCATGGTTGTAACGGGTGACGGAGAATTAGGGTTCGGTTCCGGAGAGGGAGCCTGAGAAATGGCTACCACATCTACGGATGGCAGCAGGCGCGCAAATTACCCAATCCCGACCTGGGGAGGTAGTGACAATAAATAACAATGCGGTTCCATCTTT-GGTTCTGCAATTGGAATGAGAACAATCTAAACACCTTAACGAGGAGCAATTGGAGGGCAAGTCTGGTGCCAGCAGCCGCGGTAATTCCAGCTCCAATAGCGTATATTAAAGTTGTTGCAGTTAAAAAGCTCGTAGTTGGATTTCGGAGCGGTCGGGTTGGTCCGCCCAGC-GTGGTGTGC--ACTG-GCCTTGGT-G-G-TAT--GGCTGG-GGTT-GCTTCTT----------------------------------------TCAC------------------------------------------------------------------------------------------------GAGGGG-CTTCCTTTAGTCTGCTGCCCTTGTTGCGTGTA--CACGTAGCAAGTGACCGTTCTTCTCCCTCGGAGACGGAGTCTGTCCTTCACTG-GATGGGCTTTGG-ATGCGAGGTGTTTACTTTGAAAAAATTAGAGTGTTCAAAGCAGGCCTT-AT-CTTC-GCTTGAATACATTAGCATGGAATAATGGAATAGGACTCTGT-GCCTATTTTGTTGGTTTGAAGGC--AGAGAGTAATGATTAATAGGGACAGTTGGGGGCATTCGTATTTAATTGTCAGAGGTGAAATTCTTGGATTTCTGAAAGACGAACAACTGCGAAAGCATTTGCCAAGGATGTTTTCATTAATCAAGAACGAAAGTTAGGGGTTCGAAGACGATCAGATACCGTCGTAGTCCTAACCATAAACAATGCCGACTAGGGATCAGCGTACGTTCGTTC-TATG-GGACGTCGTTGGCACCTTACGAGAAATCAAGAGTTTTTGGGTTCTGGGGGGAGTATGGTCACAAGGCTGAAACTTAAAGGAATTGACGGAAGGGCACCACCAGGAGTGGAGCCTGCGGCTTAATTTGACTCAACACGGG-AAAACTCACCAGGTCCGGACATAGTGAGGATTGACAGATTGAGAGCTCTTTCTTGATTCTATGGGTGGTGGTGCATGGCCGTTCTTAGTTGGTGGAGTGATTTGTCTGGTTAATTCCGTTAACGAACGAGACCTTAGCCTGCTAACTAGTCGCGTTATC-CACA-CGGTCGGCTTT-----CGTT--------------------------------------------TCAC---------------------------------------------------------G-ACG--G-GGTC--GATCGGATCGACGTGTTCTGACTTCTTAGAGGGACAGTTGG---CTTGCCTAATCAAAGGAAGTTTGAGGCAATAACAGGTCTGTGATGCCCTTAGATGTTCTGGGCCGCACGCGCGCTACACTGATCAAGTCAACGAGTT---------------------------------------------------------------------------------------------------------------------------------------------------------------------------------------------------------------------------------------------------------------------------------
>Bolosoma_meridionale_126121
CTGGTTGATCC-T-GCC-AGTAGTCATATGCTTGTCTCAAAGATTAAGCCATGCATGTCCAAGTATAAATCTGGTACAAGATGAAACTGCGAATGGCTCATTAAATCAGTTCTAGTTTCTTTGATGGTGTCTT-ACTACATGGATAACCGTAGTAAC-ATAGAGCTAATACTTGCTTCAAATCCTGACTGG-TGCTC------TC---------GGG----TGCCTGGAATAGGATGTATTTATTAGATCCAAAACCAATGCGTTG-TCGCGT-GCTTTC--GGGTGCGTGG-TGGCGGTTATGTTGGTGATTCATGCTAACTTTTCGGATCGCATGGCCTT-GCGCTGGCGATGCTTCATTCAAGTTTCTGCCCTATCAACTGTCGATGGTAGGGTATTGGCCTACCATGGTTGTAACGGGTGACGGAGAATTAGGGTTCGGTTCCGGAGAGGGAGCCTGAGAAATGGCTACCACATCTATGGATGGCAGCAGGCGCGCAAATTACCCAATCCCGACCTGGGGAGGTAGTGACAATAAATAACAATGCGGTTCCATCTTT-GGTTCTGCAATTGGAATGAGAACAATCTAAACACCTTAACGAGGAGCAATTGGAGGGCAAGTCTGGTGCCAGCAGCCGCGGTAATTCCAGCTCCAATAGCGTATATTAAAGTTGTTGCAGTTAAAAAGCTCGTAGTTGGATTTCGGAGCGGTCGGGTTGGTCCGCCCAGC-GTGGTGTGC--ACTG-GCCTTGGT-G-G-TAT--GGCTGG-GGTT-GCTTCTT----------------------------------------TCAC------------------------------------------------------------------------------------------------GAGGGG-CTTCCTTTAGTCTGCCGCCCTTGTTGCGTGTA--CACGTAGCAAGTGACCGTTCTTCTCCCTCGGAGACGGAATCTGTCCTTCACTG-GATGGGCTTTGG-ATGCGAGGTGTTTACTTTGAAAAAATTAGAGTGTTCAAAGCAGGCCTT-AT-CTTC-GCTTGAATACATTAGCATGGAATAATGGAATAGGACTCTGT-GCCTATTTTGTTGGTTTGAAGGC--AGAGAGTAATGATTAATAGGGACAGTTGGGGGCATTCGTATTTAATTGTCAGAGGTGAAATTCTTGGATTTCTGAAAGACGAACAACTGCGAAAGCATTTGCCAAGGATGTTTTCATTAATCAAGAACGAAAGTTAGGGGTTCGAAGACGATCAGATACCGTCGTAGTCCTAACCATAAACAATGCCGACTAGGGATCAGCGTACGTTCGTTC-TATG-GGACGTCGTTGGCACCTTACGAGAAATCAAGAGTTTTTGGGTTCTGGGGGGAGTATGGTCACAAGGCTGAAACTTAAAGGAATTGACGGAAGGGCACCACCAGGAGTGGAGCCTGCGGCTTAATTTGACTCAACACGGG-AAAACTCACCAGGTCCGGACATAGTGAGGATTGACAGATTGAGAGCTCTTTCTTGATTCTATGGGTGGTGGTGCATGGCCGTTCTTAGTTGGTGGAGTGATTTGTCTGGTTAATTCCGTTAACGAACGAGACCTTAGCCTGCTAACTAGTCGCGTTATC-CACA-CGGTCGGCTTT-----CGTT--------------------------------------------TCAC---------------------------------------------------------G-AYG--G-GGTC--GATCGGATCGACGTGTTCTGACTTCTTAGAGGGACAGTTGG---CTTGCCTAATCAAAGGAAGTTTGAGGCAATAACAGGTCTGTGATGCCCTTAGATGTTCTGGGCCGCACGCGCGCTACACTGATCAAGTCAACGAGTTGTTCTCCTTCGCCGAAAGGCGCCGGGTAATCTTGTGAAACTTGATCGTGCTGGGGATAGATCCTTGCAATTATTGATCTT-G-----------------------------------------------------------------------------------------------------------------------------------------------------------------------------------------------
>Bolosoma_cyanae_126339
----------------------------------------------AGCCATGCATGTCCAAGTATAAATCTGGTACAAGATGAAACTGCGAATGGCTCATTAAATCAGTTCTAGTTTCTTTGATGGTGTCTT-ACTACATGGATAACCGTAGTAAC-ATAGAGCTAATACGTGCTTCAAATCCTGACTGG-TGCTC------TC---------GGG----TGCCTGGAATAGGATGTATTTATTAGATCCAAAACCAATGCGTTG-TCGCGT-GCTTTC--GGGTGCGTGG-TGGCGGTTATGTTGGTGATTCATGCTAACTTTTCGGATCGCATGGCCTT-GCGCTGGCGATGCTTCATTCAAGTTTCTGCCCTATCAACTGTCGATGGTAGGGTATTGGCCTACCATGGTTGTAACGGGTGACGGAGAATTAGGGTTCGGTTCCGGAGAGGGAGCCTGAGAAATGGCTACCACATCTATGGATGGCAGCAGGCGCGCAAATTACCCAATCCCGACCTGGGGAGGTAGTGACAATAAATAACAATGCGGTTCCATCTTT-GGTTCTGCAATTGGAATGAGAACAATCTAAACACCTTAACGAGGAGCAATTGGAGGGCAAGTCTGGTGCCAGCAGCCGCGGTAATTCCAGCTCCAATAGCGTATATTAAAGTTGTTGCAGTTAAAAAGCTCGTAGTTGGATTTCGGAGCGGTCGGGTTGGTCCGCCCAGC-GTGGTGTGC--ACTG-GCCTTGGT-G-G-TAT--GGCTGG-GGTT-GCTTCTT----------------------------------------TCAC------------------------------------------------------------------------------------------------GAGGGG-CTTCCTTTAGTCTGCCGCCCTTGTTGCGTGTA--CACGTAGCAAGTGACCGTTCTTCTCCCTCGGAGACGGAGTCTGTCCTTCACTG-GATGGGCTTTGG-ATGCGAGGTGTTTACTTTGAAAAAATTAGAGTGTTCAAAGCAGGCCTT-AT-CTTC-GCTTGAATACATTAGCATGGAATAATGGAATAGGACTCTGT-GCCTATTTTGTTGGTTTGAAGGC--AGAGAGTAATGATTAATAGGGACAGTTGGGGGCATTCGTATTTAATTGTCAGAGGTGAAATTCTTGGATTTCTGAAAGACGAACAACTGCGAAAGCATTTGCCAAGGATGTTTTCATTAATCAAGAACGAAAGTTAGGGGTTCGAAGACGATCAGATACCGTCGTAGTCCTAACCATAAACAATGCCGACTAGGGATCAGCGTACGTTCGTTC-TATG-GGACGTCGTTGGCACCTTACGAG----------------GGT-CTGGGGGGAGTATGGTCACAAGGCTGAAACTTAAAGGAATTGACGGAAGGGCACCACCAGGAGTGGAGCCTGCGGCTTAATTTGACTCAACACGGG-AAAACTCACCAGGTCCGGACATAGTGAGGATTGACAGATTGAGAGCTCTTTCTTGATTCTATGGGTGGTGGTGCATGGCCGTTCTTAGTTGGTGGAGTGATTTGTCTGGTTAATTCCGTTAACGAACGAGACCTTAGCCTGCTAACTAGTCGCGTTATC-CACA-CGGTCGGCTTT-----CGTT--------------------------------------------TCAC---------------------------------------------------------G-AYG--G-GGTC--GATCGGATCGACGTGTTCTGACTTCTTAGAGGGACAGTTGG---CTTGCCTAATCAAAGGAAGTTTGAGGCAATAACAGGTCTGTGATGCCCTTAGATGTTCTGGGCCGCACGCGCGCTACACTGATCAAGTCAACGAGTTGTTCTCCTTCGCCGAAAGGCGCCGGGTAATCTTGTGAAACTTGATCGTGCTGGGGATAGATCCTTGCAATTATTGATCTT-GAACGAGGAATTCCTAGTAAGCGCAAGTCATC-ACCTTGCGCTGATTACGTCCCTGCCCTTTGTACACACCGCCCGTCGCTACTACCGATTGAATGGTTTAGTGAGGTCTTCGGATCGGCACTGCTCGGCCTC----ACGGTTGTGCGG-AGGCTGAGAAGTTGATCAAACT-GATCATT-AGAG-AA-G--
>Bolosoma_nsp
CTGGTTGATCC-T-GCC-AGTAGTCATATGCTTGTCTCAAAGATTAAGCCATGCATGTCCAAGTATAAATCTGGTACAAGATGAAACTGCGAATGGCTCATTAAATCAGTTCTAGTTTCTTTGATGGTGTCTT-ACTACATGGATAACCGTAGTAAC-ATAGAGCTAATACGTGCTTCAAATCCTGACTGG-TGCTC------TC---------GGG----TGCCTGGAATAGGATGTATTTATTAGATCCAAAACCAATGCGTTG-TCGCGT-GCYTTC--GGGTGCGTGG-TGGCGGTTATGTTGGTGATTCATGCTAACTTTTCGGATCGCATGGCCTT-GCGCTGGCGATGCTTCATTCAAGTTTCTGCCCTATCAACTGTCGATGGTAGGGTATTGGCCTACCATGGTTGTAACGGGTGACGGAGAATTAGGGTTCGGTTCCGGAGAGGGAGCCTGAGAAATGGCTACCACATCTATGGATGGCAGCAGGCGCGCAAATTACCCAATCCCGACCTGGGGAGGTAGTGACAATAAATAACAATGCGGTTCCATCTTT-GGTTCTGCAATTGGAATGAGAACAATCTAAACACCTTAACGAGGAGCAATTGGAGGGCAAGTCTGGTGCCAGCAGCCGCGGTAATTCCAGCTCCAATAGCGTATATTAAAGTTGTTGCAGTTAAAAAGCTCGTAGTTGGATTTCGGAGCGGTCGGGTTGGTCCGCCCAGC-GTGGTGTGC--ACTG-GCCTTGGT-G-G-TAT--GGCTGG-GGTT-GCTTCTT----------------------------------------TCAC------------------------------------------------------------------------------------------------GAGGGG-CTTCCTTTAGTCTGCCGCCCTTGTTGCGTGTA--CACGTAGCAAGTGACCGTTCTTCTCCCTCGGAGACGGAGTCTGTCCTTCACTG-GATGGGCTTTGG-ATGCGAGGTGTTTACTTTGAAAAAATTAGAGTGTTCAAAGCAGGCCTT-AT-CTTC-GCTTGAATACATTAGCATGGAATAATGGAATAGGACTCTGT-GCCTATTTTGTTGGTTTGAAGGC--AGAGAGTAATGATTAATAGGGACAGTTGGGGGCATTCGTATTTAATTGTCAGAGGTGAAATTCTTGGATTTCTGAAAGACGAACAACTGCGAAAGCATTTGCCAAGGATGTTTTCATTAATCAAGAACGAAAGTTAGGGGTTCGAAGACGATCAGATACCGTCGTAGTCCTAACCATAAACAATGCCGACTAGGGATCAGCGTACGTTCGTTC-TATG-GGACGTCGTTGGCACCTTACGAGAAATCAAGAGTTTTTGGGTTCTGGGGGGAGTATGGTCACAAGGCTGAAACTTAAAGGAATTGACGGAAGGGCACCACCAGGAGTGGAGCCTGCGGCTTAATTTGACTCAACACGGG-AAAACTCACCAGGTCCGGACATAGTGAGGATTGACAGATTGAGAGCTCTTTCTTGATTCTATGGGTGGTGGTGCATGGCCGTTCTTAGTTGGTGGAGTGATTTGTCTGGTTAATTCCGTTAACGAACGAGACCTTAGCCTGCTAACTAGTCGCGTTATC-CACA-CGGTCGGCTTT-----CGTT--------------------------------------------TCAC---------------------------------------------------------G-ACG--G-GGTC--GATCGGATCGACGTGTTCTGACTTCTTAGAGGGACAGTTGG---CTTGCCTAATCAAAGGAAGTTTGAGGCAATAACAGGTCTGGGATGCCCTTAGATGTTCTGGGCCGCACGCGCGCTACACTGATCAAGTCAACGAGTTATTCTCGTTCGCCGAAAGGCGCCGGGTAATCTTGTGAAACTTGATCGTGATGGGGATAGATCCTTGCAATTATTGATCTT-GAACGAGGAATTCCTAGTAAGCGCAAGTCATC-ACCTTGCGCTGATTACGTCCCTGCCCTTTGTACACACCGCCCGTCGCTACTACCGATTGAATGGTTTAGTGAGGTCTTGGGATCGGCACTGCTCGGCCTC----ACGGTTGTGCGG-AGGCTGAGAAGTTGATCAAACTTGATCATTTAGAGGAA-GTA
>Rhizophyta_yapensis
-------------------------------------------------------------------------------------------------------------------------------------------------------------------------------------------------------------------------------------------------------------------------------------------------------------------------------------------------------------------------------------------------------------------------------------------------TAGGGTTCGGTTCCGGAGAGGGAGCCTGAGAAATGGCTACCACATCTATGGATGGCAGCAGGCGCGCAAATTACCCAATCCCGACTCGGGGAGGTAGTGACAATAAATAACAATGCGGTTCCTTCTTT-GGTTCTGCAATTGGAATGAGAACAATCTAAACACCTTAACGAGGAGCAATTGGAGGGCAAGTCTGGTGCCAGCAGCCGCGGTAATTCCAGCTCCAATAGCGTATATTAAAGTTGTTGCAGTTAAAAAGCTCGTAGTTGGATTTCGGAGCGGTCGGGTTGGTCCGCCCTGC-GTGGTGTGC--ACTG-GCCTTGGT-G-G-TATC-GGCTGTGGGTG-GTTTCTT----------------------------------------TCAC------------------------------------------------------------------------------------------------GAGGGC-TGCCCT-CAGTCTGCCGCCCTTGTTGCGTCTC--CACGTGGCAAGTGACCGTTCTTCTCCCTCGGAGACGGAGTCTGTCCTTTGCTG-GATGGGCTTTGG-ATGCGAGGTGTTTACTTTGAAAAAATTAGAGTGTTCAAAGCAGGCCTT-AT-CTTC-GCTTGAATACATTAGCATGGAATAATGGAATAGGACTCTGT-GCCTATTTTGTTGGTTTGAAGGC--AGAGAGTAATGATTAATAGGGACAGTTGGGGGCATTCGTATTTAATTGTCAGAGGTGAAATTCTTGGATTTCTGAAAGACGAACAACTGCGAAAGCATT-------------------------------------------------------------------------------------------------------------------------------------------------------------------------------------------------------------------------------------------------------------------------------------------------------------------------------------------------------------------------------------------------------------------------------------------------------------------------------------------------------------------------------------------------------------------------------------------------------------------------------------------------------------------------------------------------------------------------------------------------------------------------------------------------------------------------------------------------------------------------------------------------------------------------------------------------------------------------------------------------------------------
>Iphiteon_panicea
-TGGTTGATCCCT-GCC-AGTAGTCATATGCTTGTCTCAAAGATTAAGCCATGCATGTCCAAGTATAAATCTGGTTCAAGATGAAACTGCGAATGGCTCATTAAATCAGTTCTAGTTTCTTTGATGGTGTCTT-ACTACATGGATAACCGTAGTAAC-ATAGAGCTAATACGTGCTTGAAATCCTGACTGG-TGCTC------TCTC-------GGG----TGCCTGGAATAGGATGTATTTATTAGATCCAAAACCAATGCGTTGCTTGCGT-GCTTTCACGAGTGCGTAGGTGGCGGTTCTGTTGGTGATTCATGCTAACTTTTCGGATCGCATGGCCTT-GTGCTGGCGATGCTTCATTCAAGTTTCTGCCCTATCAACTGTCGATGGTAGGGTATTGGCCTACCATGGTTGTAACGGGTGACGGAGAATTAGGGTTCGGTTCCGGAGAGGGAGCCTGAGAAATGGCTACCACATCTATGGATGGCAGCAGGCGCGCAAATTACCCAATCCCGACCTGGGGAGGTAGTGACAATAAATAACAATGCGGTTCCTTGTTT-GGTTCTGCAATTGGAATGAGAACAATCTAAACACCTTAACGAGGAGCAATTGGAGGGCAAGTCTGGTGCCAGCAGCCGCGGTAATTCCAGCTCCAATAGCGTATATTAAAGTTGTTGCAGTTAAAAAGCTCGTAGTTGGATTTCGGAGCGGTCGGGTTGGTCCGCCCAAC-GTGGTGTGT--ACTG-GCCTTGGT-G-G-TAT--GGCTGGAGGTT-GTTTCTT----------------------------------------TCAC------------------------------------------------------------------------------------------------GA-GGG-CTTCCTTCAGACTGCTGCCCGTGTTGCGTATC--CACGTAGCATGTGACCGTTCTTCTCCCTCGGAGACGGAGTCTGTCCTTCACTG-GATGGGCTTTGG-ATGCGAGGTGTTTACTTTGAAAAAATTAGAGTGTTCAAAGCAGGCCTT-AT-CTTC-GCTTGAATACATTAGCATGGAATAATGGAATAGGACTCTGT-GCCTATTTTGTTGGTTTGAAGGC--AGAGAGTAATGATTAATAGGGACAGTTGGGGGCATTCGTATTTAATTGTCAGAGGTGAAATTCTTGGATTTCTGAAAGACGAACAACTGCGAAAGCATTTGCCAAGGATGTTTTCATTAATCAAGAACGAAAGTTAGGGGTTCGAAGACGATCAGATACCGTCGTAGTCCTAACCATAAACAATGCCGACTAGGGATCAGCGTACGTTCGTTT-CATTTGGACGTCGTTGGCACCTTACGAGAAATCAAGAGTGTTTGGGTTCTGGGGGGAGTATGGTCACAAGGCTGAAACTTAAAGGAATTGACGGAAGGGCACCACCAGGAGTGGAGCCTGCGGCTTAATTTGACTCAACACGGG-AAAACTCACCAGGTCCGGACATAGTGAGGATTGACAGATTGAGAGCTCTTTCTTGATTCTATGGGTGGTGGTGCATGGCCGTTCTTAGTTGGTGGAGTGATTTGTCTGGTTAATTCCGTTAACGAACGAGACCTTAGCCTGCTAACTAGTCGCGTTATC-CACA-CGGTCAGCTTT------GTT--------------------------------------------TCAC---------------------------------------------------------G-AC---A-GGTT--GATCGGATTGACGTGTTCTGACTTCTTAGAGGGACAGTTGG---CTTGCCTAATCAAAGGAAGTTTGAGGCAATAACAGGTCTGTGATGCCCTTAGATGTTCTGGGCCGCACGCGCGCTACACTGATCAAGTCAACGAGTTATTTTCCTTCGCCGAAAGGCGCCGGGTAATCTTGTGAAACTTGATCGTGATGGGGATAGATCCTTGCAATTATTGATCTT-GAACGAGGAATTCCTAGTAAGCGCAAGTCATC-ACCTTGCGCTGATTACGTCCCTGCCCTTTGTACACACCGCCCGTCGCTACTACCGATTGAATGGTTTAGTGAGGTCTTCGGATCGGCRCTGCTCGGCCTC----ACCGCTGTGCGG-AYGCTGAGAAGCTGATCAAACNTGATCATT------------
>Dactylocalyx_pumiceus_Bahamas
------------------------------------------ATTAAGCCATGCATGTCCAAGTATAAATCTGGTACAAGATGAAACTGCGAATGGCTCATTAAATCAGTTCTAGTTTCTTTGATGGTGTCTT-ACTACACGGATAACCGTAGTAAC-ATAGAGCTAATACGTGCGTTAAATCCTGACTGG-TGCCT------CC---------GGG----TGCCTGGAATAGGATGTATTTATTAGATCCAAAACCAATGCGTCGCTCTTGT-GCTTTC--GGGTGCGGGGGTGGCGGTCATGTTGGTGATTCATGCTAACTTTTCGGATCGCATGGCCTT-GCGCTGGCGATGCTTCATTCAAGTTTCTGCCCTATCAACTGTCGATGGTAGGGTATTGGCCTACCATGGTTGTAACGGGTGACGGAGAATTAGGGTTCGGTTCCGGAGAGGGAGCCTGAGAAATGGCTACCACATCTATGGATGGCAGCAGGCGCGCAAATTACCCAATCCCGACCTGGGGAGGTAGTGACAATAAATAACAATGCGGTTCCTTATTT-GGTTCTGCAATTGGAATGAGAACAATTTAAACACCTTAACGAGGAGCAATTGGAGGGCAAGTCTGGTGCCAGCAGCCGCGGTAATTCCAGCTCCAATAGCGTATATTAAAGTTGTTGCAGTTAAAAAGCTCGTAGTTGGATTTCGGAGCGGTCGGGTTGGTCCGCCCTAC-GTGGTGTGC--ACTA-GCCTTGGC-A-G-TGTCAGGCTGTTGGT---------------------------------------------TGCAACAC---------------------------------------------------------------------------------------------------------ACTTTCAGCCGGCTGCCCGTGTTGCGTAGCA-TGCGCAGCATGTGACCGTTCTTCTCCCTCGGAGACAGGGTCTGTCCTTTGCTG-GATGGGCTTTGG-ATGCGAGGTGTTTACTTTGAAAAAATTAGAGTGTTCAAAGCAGGCGTT-TA-CTTTAGCTTGAATACATTAGCATGGAATAATGGAATAGGACTCTGT-GCCTATTTTGTTGGTTTGAAGGC--AGAGAGTAATGATTAATAGGGACAGTTGGGGGCATTCGTATTTAATTGTCAGAGGTGAAATTCTTGGATTTCTGAAAGACGAACAACTGCGAAAGCATTTGCCAAGGATGTTTTCATTAATCAAGAACGAAAGTTAGGGGTTCGAAGACGATCAGATACCGTCGTAGTCCTAACCATAAACAATGCCGACTAGGGATCAGCGTACGTTCGTTC-TATG-GGACGTCGTTGGCACCTTACGAGAAATCAAGAGTGTTTGGGTTCTGGGGGGAGTATGGTCACAAGGCTGAAACTTAAAGGAATTGACGGAAGGGCACCACCAGGAGTGGAGCCTGCGGCTTAATTTGACTCAACACGGG-AAAACTCACCAGGTCCGGACATAGTGAGGATTGACAGATTGAGAGCTCTTTCTTGATTCTATGGGTGGTGGTGCATGGCCGTTCTTAGTTGGTGGAGTGATTTGTCTGGTTAATTCCGTTAACGAACGAGACCTTAGCCTGCTAACTAGTCGCGTTATC-CACA-TGGTCGGCTTT------G--C-TCTCTCCTT----------------------------------CRC-------------------------------------------GGGGAGAG-GTG-----C---G-GGTC--GATCGGATAGACGTGTTCTGACTTCTTAGAGGGACAGTTGG---CTTGCCTAATCAAAGGAAGTTTGAGGCAATAACAGGTCTGTGATGCCCTTAGATGTTCTGGGCCGCACGCGCGCTACACTGATCAAGTCAGCGAGTTATTCTCCTTCGCCGAAAGGCGCCGGGTAATCTTGTGAAACTTGATCGTGATGGGGATAGATCCTTGCAATTATTGATCTT-GAACGAGGAATTCCTAGTAAGCGCAAGTCATC-AGCTTGCGCTGATTACGTCCCTGCCCTTTGTACACACCGCCCGTCGCTACTACCGATCGAATGGTTTAGTGAGGTCTTCGGATTGGCACTGCTCGGCCTC----ACGGCTGTGCGG-AGGCTGAAAA--------------------------------
>Heterochone_sp
CTGGTTGATCC-T-GCC-AGTAGTCATATGCTTGTCTCAAAGATTAAGCCATGCATGTCTAAGTATAAATCTGGTTCTAGATGAAACTGCGAATGGCTCATTAAATCAGTTCTAGTTTCTTTGATGGTATTTGAACTACATGGATAACCGTAGTAAC-ATAGAGCTAATACATGCTTGAATTCCTGACTGGGTGCTC------TC---------GGG----CATTCGGAATAGGATGTATTTATTAGATCCAAAACCAATGCGCTGCTTGCGTGGCTT-TACGGTTGCGTGAGTGGCGGTTAGATTGGTGATTCATGCTAACTTTTCGGATCGCATGGCCTT-GCGCTGGCGACGCTTCATACAAGTTTCTGCCCTATCAACTGTCGATGGTAGGGTATTGGCCTACCATGGTTGTAACGGGTGACGGAGAATTAGGGTTCGATTCCGGAGAGGGAGCCTGAGAAACGGCTACCACATCTATGGATGGCAGCAGGCGCGCAAATTACCCAATCCCGACCTGGGGAGGTAGTGACAATAAATAACAATGCGGTTCCTTCATT-GGTTCTGCAATTGGAATGAGAACAATGTAAATACCTTAACGAGGAGCAATTGGAGGGCAAGTCTGGTGCCAGCAGCCGCGGTAATTCCAGCTCCAATAGCGTATATTAAAGTTGTTGCAGTTAAAAAGCTCGTAGTTGGATTTCGGAACGGTCGGGTTGGTCTGCCCTTTAGTGGTTTGT--ACTA-GCCTTGGT-ATG-TAT--GGTTGG-----------------------------------------------------TCCT--------------------------TGTGT------------------------------------------------------------------------------CTGACCTGCTGCCCGTGTTGCACGTG--TGTGTAGCATGTGATCGTTCTTCTCCCTCGGAGACGAGGTCTTTCCTTTACCG-GATGGGCTTTGG-ATGCGAGGTGTTTACTTTGAAAAAATTAGAGTGTTCAAAGCAGGCTAA-AT-CT-C-GCTTGAATACATTAGCATGGAATAATGGAATAGGACTCTGT-GTCTATTTTGTTGGTTTGAAGGC--AGAGAGTAATGATTAATAGGGACAGTTGGGGGCATTCGTATTTAATTGTCAGAGGTGAAATTCTTRGATTTCTGAAAGACGAACAACTGCGAAAGCATTTGCCAAGGATGTTTTCATTAATCAAGAACGAAAGTTAGGGGTTCGAAGACGATCAGATACCGTCGTAGTCCTAACCATAAACAATGCCGACTAGGGATCAGCGTACGTTCGTGT-AATT-GGACGTCGTTGGCACCTTACGAGAAATCAAGAGTGTTTGGGTTCTGGGGGGAGTATGGTCACAAGGCTGAAACTTAAAGGAATTGACGGAAGGGCACCACCAGGAGTGGAGCCTGCGGCTTAATTTGACTCAACACGGG-AAACCTCACCAGGTCCGGACATAGTTAGGATTGACAGATTGAGAGCTCTTTCTTGATTCTATGGGTGGTGGTGCATGGCCGTTCTTAGTTGGTGGAGTGATTTGTCTGGTTAATTCCGTTAACGAACGAGACCTTAGCCTACTAACTAGTCGCGTCATC-CACA-CGGCCTCCC-GG----TCTCT-TGTTCAC-----------------------------------TT-----------------------------------------------GTGGGC-A-G--G-GGG-CT-GGGTT-GGTCGGATCGGCGTATTT-GACTTCTTAGAGGGACAGTTGG---CTTGCCTAATCAAAGGAAGTTTGAGGCAATAACGGGTCTGTGATGCCATTAGATGTTCTGGGCCGCACGCGCGCTACACTGATCAAGTCAACAAGTTGTCAACCTTCGCCGTAAGGCGCTGGGTAATCTTGTGAAACTTGATCGTGCTGGGGATAGATCCTTGCAATTTTTGATCTT-GAACGAGGAATTCCTAGTAAGCGCAAGTCATCTAACTTGCGCTGATTACGTCCCTGCCCTTTGTACACACCGCCCGTCGCTACTACCGATTGAATGTTTTAGTGAGGTCTTCGGATCGACACTGCACGGCCAG-CA-ATGGCTGTGCGG-AGGTTGAGAAGCTGATCAAACTTGATCATTTAGAGGAA-GTA
>Aphrocallistes_vastus
----------------C-AGTAGTCATATGCTTGTCTCAAAGATTAAGCCATGCATGTCTAAGTATAAATCTGGTTCTAGATGAAACTGCGAATGGCTCATTAAATCAGTTCTAGTTTCTTTGATGGTATTTGAACTACATGGATAACCGTAGTAAC-ATAGAGCTAATACATGCTTGAATTCCTGACTGGGTGCTC------TC---------GGG----CATTCGGAATAGGATGTATTTATTAGATCCAAAACCAATGCGCTGCTTGCGTGGCTT-CACGGTTGCGTGAGTGGCGGTTAGATTGGTGATTCATGCTAACTTTTCGGATCGCATGGCCTT-GCGCTGGCGACGCTTCATACAAGTTTCTGCCCTATCAACTGTCGATGGTAGGGTATTGGCCTACCATGGTTGTAACGGGTGACGGAGAATTAGGGTTCGATTCCGGAGAGGGAGCCTGAGAAACGGCTACCACATCTATGGATGGCAGCAGGCGCGCAAATTACCCAATCCCGACCTGGGGAGGTAGTGACAATAAATAACAATGCGGTTCCTTCATT-GGTTCTGCAATTGGAATGAGAACAATGTAAATACCTTAACGAGGAGCAATTGGAGGGCAAGTCTGGTGCCAGCAGCCGCGGTAATTCCAGCTCCAATAGCGTATATTAAAGTTGTTGCAGTTAAAAAGCTCGTAGTTGGATTTCGGAACGGTCGGGTTGGTCTGCCCTTTAGTGGTTTGT--ACTA-GCCTTGGT-ATG-TAT--GGTTGG-----------------------------------------------------TCCT--------------------------TGTGT------------------------------------------------------------------------------CTAGCCTGCTGCCCGTGTTGCACGTG--TGTGYAGCATGTGATCGTTCTTCTCCCTCGGAGACGAGGTCTGTCCTTTACTG-GATGGGCTTTGG-ATGCGAGGTGTTTACTTTGAAAAAATTAGAGTGTTCAAAGCAGGCCAA-AT-CT-C-GCTTGAATACATTAGCATGGAATAATGGAATAGGACTCTGT-GTCTATTTTGTTGGTTTGAAGGC--AGAGAGTAATGATTAATAGGGACAGTTGGGGGCATTCGTATTTAATTGTCAGAGGTGAAATTCTTGGATTTCTGAAAGACGAACAACTGCGAAAGCATTTGCCAAGGATGTTTTCATTAATCAAGAACGAAAGTTAGGGGTTCGAAGACGATCAGATACCGTCGTAGTCCTAACCATAAACAATGCCGACTAGGGATCAGCGTACGTTCGTGT-GATT-GGACGTCGTTGGCACCTTACGAGAAATCAAGAGTTTTTGGGTTCTGGGGGGAGTATGGTCACAAGGCTGAAACTTAAAGGAATTGACGGAAGGGCACCACCAGGAGTGGAGCCTGCGGCTTAATTTGACTCAACACGGG-AAACCTCACCAGGTCCGGACATAGTTAGGATTGACAGATTGAGAGCTCTTTCTTGATTCTATGGGTGGTGGTGCATGGCCGTTCTTAGTTGGTGGAGTGATTTGTCTGGTTAATTCCGTTAACGAACGAGACCTTAGCCTACTAACTAGTCGCGTCATC-CACA-CGGCCACTC-GG----TCGCT-TGTCC-------------------------------------TC-------------------------------------------------GGGC-A-G--G-CGG-CT-GGGTT-GGTCGGATAGGCGTGTTT-GACTTCTTAGAGGGACAGTTGG---CTTGCCTAATCAAAGGAAGTTTGAGGCAATAACAGGTCTGTGATGCCCTTAGATGTTCTGGGCCGCACGCGCGCTACACTGATCAAGTCAACAAGTTGTTAACCTTCGCCGTAAGGCGCTGGGTAATCTTGTGAAACTTGATCGTGCTGGGGATAGATCCTTGCAATTTTTGATCTT-GAACGAGGAATTCCTAGTAAGCGCAAGTCATCTAACTTGCGCTGATTACGTCCCTGCCCTTTGTACACACCGCCCGTCGCTACTACCGATTGAATGTTTTAGTGAGGTCTTCGGATCGACACTGCACGGCCAG-CA-ATGGCTGTGCGG-AGGTTGAGAAGTTGATCAAACTTGATCATTTAGAGGAA-GTA
>Heterochone_calyx
---------------------------------------------------TGCATGTCTAAGTATAAATCTGGTTCTAGATGAAACTGCGAATGGCTCATTAAATCAGTTCTAGTTTCTTTGATGGTATTTGAACTACATGGATAACCGTAGTAAC-ATAGAGCTAATACATGCTTGAATTCCTGACTGGGTGCTC------TC---------GGG----CATTCGGAATAGGATGTATTTATTAGATCCAAAACCAATGCGCTGCTTGCGTGGCTT-CACGGTTGCGTGAGTGGCGGTTAGATTGGTGATTCATGCTAACTTTTCGGATCGCATGGCCTT-GCGCTGGCGACGCTTCATACAAGTTTCTGCCCTATCAACTGTCGATGGTAGGGTATTGGCCTACCATGGTTGTAACGGGTGACGGAGAATTAGGGTTCGATTCCGGAGAGGGAGCCTGAGAAACGGCTACCACATCTATGGATGGCAGCAGGCGCGCAAATTACCCAATCCCGACCTGGGGAGGTAGTGACAATAAATAACAATGCGGTTCCTTCATT-GGTTCTGCAATTGGAATGAGAACAATGTAAATACCTTAACGAGGAGCAATTGGAGGGCAAGTCTGGTGCCAGCAGCCGCGGTAATTCCAGCTCCAATAGCGTATATTAAAGTTGTTGCAGTTAAAAAGCTCGTAGTTGGATTTCGGAACGGTCGGGTTGGTCTGCCCTTGAGTGGTTTGT--ACTA-GCCTTGGT-ATG-TAT--GGTTGG-----------------------------------------------------TCCT--------------------------TGTGT------------------------------------------------------------------------------CTAACCTGCTGCCCGTGTTGCACGTG--TGTGTAGCATGTGATCGTTCTTCTCCCTCGGAGACGAGGTCTGTCCTTTACTG-GATGGGCTTTGG-ATGCGAGGTGTTTACTTTGAAAAAATTAGAGTGTTCAAAGCAGGCCAA-AT-CT-C-GCTTGAATACATTAGCATGGAATAATGGAATAGGACTCTGT-GTCTATTTTGTTGGTTTGAAGGC--AGAGAGTAATGATTAATAGGAACAGTTGGGGGCATTCGTATTTAATTGTCAGAGGTGAAATTCTTGGATTTCTGAAAGACGAACAACTGCGAAAGCATTTGCCAAGGATGTTTTCATTAATCAAGAACGAAAGTTAGGGGTTCGAAGACGATCAGATACCGTCGTAGTCCTAACCATAAACAATGCCGACTAGGGATCAGCGTACGTTCGTGT-GATT-GGACGTCGTTGGCACCTTACGAGAAATCAAGAGTTTTTGGGTTCTGGGGGGAGTATGGTCACAAGGCTGAAACTTAAAGGAATTGACGGAAGGGCACCACCAGGAGTGGAGCCTGCGGCTTAATTTGACTCAACACGGG-AAACCTCACCAGGTCCGGACATAGTTAGGATTGACAGATTGAGAGCTCTTTCTTGATTCTATGGGTGGTGGTGCATGGCCGTTCTTAGTTGGTGGAGTGATTTGTCTGGTTAATTCCGTTAACGAACGAGACCTTAGCCTACTAACTAGTCGCGTCATC-CACA-CGGCCACTC-AG----TCTCT-TGCCC-------------------------------------TC-------------------------------------------------GGGT-A-G--G-AGG-CT-GGGTT-GGTCGGATAGGCGTGTTT-GACTTCTTAGAGGGACAGTTGG---CTTGCCTAATCAAAGGAAGTTTGAGGCAATAACAGGTCTGTGATGCCCTTAGATGTTCTGGGCCGCACGCGCGCTACACTGATCAAGTCAACAAGTTGTCAACCTTCGCCGTAAGGCGCTGGGTAATCTTGTGAAACTTGATCGTGCTGGGGATAGATCCTTGCAATTTTTGATCTT-GAACGAGGAATTCCTAGTAAGCGCAAGTCATCTAACTTGCGCTGATTACGTCCCTGCCCTTTGTACACACCGCCCGTCGCTACTACCGATTGAATGTTTTAGTGAGGTCTTCGGATCGACACTGCACGGCCAG-CA-ATGGCTGTGCGG-AGGTTGAGAAGTTGATCAAACTTGATCATTTAGAGGAA-GTA
>Aphrocallistes_beatrix
-------------------------------------------------------------AGTATAAATCTGGTTCTAGATGAAACTGCGAATGGCTCATTAAATCAGTTCTAGTTTCTTTGATGGTATTTGAACTACATGGATAACCGTAGTAAC-ATAGAGCTAATACATGCTTGAATTCCTGACTGGGTGCTC------TC---------GGG----CATTCGGAATAGGATGTATTTATTAGATCCAAAACCAATGCGCTGCTTGCGTGGCTT-CACGGTTGCGTGAGTGGCGGTTAGATTGGTGATTCATGCTAACTTTTCGGATCGCATGGCCTT-GCGCTGGCGACGCTTCATACAAGTTTCTGCCCTATCAACTGTCGATGGTAGGGTATTGGCCTACCATGGTTGTAACGGGTGACGGAGAATTAGGGTTCGATTCCGGAGAGGGAGCCTGAGAAACGGCTACCACATCTATGGATGGCAGCAGGCGCGCAAATTACCCAATCCCGACCTGGGGAGGTAGTGACAATAAATAACAATGCGGTTCCTTCATT-GGTTCTGCAATTGGAATGAGAACAATGTAAATACCTTAACGAGGAGCAATTGGAGGGCAAGTCTGGTGCCAGCAGCCGCGGTAATTCCAGCTCCAATAGCGTATATTAAAGTTGTTGCAGTTAAAA-GCTCGTAGTTGGATTTCGGAACGGTCGGGTTGGTCTGCCCTTTAGTGGTTTGT--ACTA-GCCTTGGT-ATG-TAC--GGTTGG-----------------------------------------------------TCCT--------------------------TGTGT------------------------------------------------------------------------------CTAACCTGCTGCCCGTGTTGCACGTG--TGTGTAGCATGTGATCGTTCTTCTCCCTCGGAGACGAGGTCTGTCCTTTACTG-GATGGGCTTTGG-ATGCGAGGTGTTTACTTTGAAAAAATTAGAGTGTTCAAAGCAGGCCAG-AT-CT-C-GCTTGAATACATTAGCATGGAATAATGGAATAGGACTCTGT-GTCTATTTTGTTGGTTTGAAGGC--AGAGAGTAATGATTAATAGGGACAGTTGGGGGCATTCGTATTTAATTGTCAGAGGTGAAATTCTTGGATTTCTGAAAGACGAACAACTGCGAAAGCATTTGCCAAGGATGTTTTCATTAATCAAGAACGAAAGTTAGGGGTTCGAAGACGATCAGATACCGTCGTAGTCCTAACCATAAACAATGCCGACTAGGGATCAGCGTACGTTCGTGT-AATT-GGACGTCGTTGGCACCTTACGAGAAATCAAGAGTGTTTGGGTTCTGGGGGGAGTATGGTCACAAGGCTGAAACTTAAAGGAATTGACGGAAGGGCACCACCAGGAGTGGAGCCTGCGGCTTAATTTGACTCAACACGGG-AAACCTCACCAGGTCCGGACATAGTTAGGATTGACAGATTGAGAGCTCTTTCTTGATTCTATGGGTGGTGGTGCATGGCCGTTCTTAGTTGGTGGAGTGATTTGTCTGGTTA-TTCCGTTA-CGAACGAGACCTTAGCCTACTAACTAGTCGCGTCATC-CACA-CGGCCGCTC-AG----TCTCT-TGTCC-------------------------------------TC-------------------------------------------------GGGC-A-G--G-AG--CT-GGGTT-GGTCGGATCGGCGTGTTT-GACTTCTTAGAGGGACAGTTGG---CTTGCCTAATCAAAGGAAGTTTGAGGCAATAACAGGTCTGTGATGCCCTTAGATGTTCTGGGCCGCACGCGCGCTACACTGATCAAGTCAACAAGTTGTTAACCTTCGCCGTAAGGCGCTGGGTAATCTTGTGAAACTTGATCGTGCTGGGGATAGATCCTTGCAATTTTTGATCTT-GAACGAGGAATTCCTAGTAAGCGCAAGTCATCTAACTTGCGCTGATTACGTCCCTGCCCTTTGTACACACCGCCCGTCGCTACTACCGATTGAATGTTTTAGTGAGGTCTTCGGATCGACACTGCACGGCCAG-YA-ATGGCTGTGCGG-AGGTTGAGAAGTTGATCAAACGTGATCATT-AGAGGAA-G--
>Conorete_pourtalesi
CTGGTTGATCC-T-GCC-AGTAGTCATATGCTTGTCTCAAAGATTAAGCCATGCATGTCTAAGTATAAATCTGATTCTAGATGAAACTGCGAATGGCTCATTAAATCAGTTCTAGTTTCTTTGATGGTATCTTAACTACATGGATAACCGTAGTAAC-ATAGAGCTAATACATGCTTGAATTCCTGACTGGTTGCTC------TC---------GGG----CAATCGGAATAGGATGTATTTATTAGATCCAAAACCAATGCGCTACTTGCGTTGCTT-AACTGTGGCGTGAGTGGTGGTTAGATTGGTGATTCATGCTAACTTTTCGGATCGCATGGCCTT-GCGCTGGCGACGCTTCATACAAGTTTCTGCCCTATCAACTGTCGATGGTAGGGTATTGGCCTACCATGGTTGTAACGGGTGACGGAGAATTAGGGTTCGATTCCGGAGAGGGAGCCTGAGAAACGGCTACCACATCTATGGATGGCAGCAGGCGCGCAAATTACCCAATCCCGACCTGGGGAGGTAGTGACAATAAATAACAATGCGG-TCCAAATTT-GGTTCTGCAATTGGAATGAGAACAATGTAAATACCTTAACGAGGAGCAATTGGAGGGCAAGTCTGGTGCCAGCAGCCGCGGTAATTCCAGCTCCAATAGCGTATATTAAAGTTGTTGCAGTTAAAAAGCTCGTAGTTGGATTTCGGAACGGTCGGGTTGGTCCGCCCTAA-GTGGTGTGT--ACTA-GCTTTGGT-ATG-TAT--GGTTGG-----------------------------------------------------TCCT--------------------------TCTGGTT----------------------------------------------------------------------------CTGGCCTGCTGCCCGTGTTGCACGTG--TGTGTAGCACGTGATCGTTCTTCTCCCTCGGAGACGAGGTCTGTCCTTGATTG-GATGGGCTTTGG-ATGCGAGGTGTTTACTTTGAAAAAATTAGAGTGTTCAAAGCAGGCCAT-TT-CT-C-GCTTGAATACATTAGCATGGAATAATGGAATAGGACTCTGT-GTCTATTTTGTTGGTTTGAAGGC--AGAGAGTAATGATTAATAGGGACAGTTGGGGGCATTCGTATTTAATTGTCAGAGGTGAAATTCTTGGATTTCTGAAAGACGAACAACTGCGAAAGCATTTGCCAAGGATGTTTTCATTAATCAAGAACGAAAGTTAGGGGTTCGAAGACGATCAGATACCGTCGTAGTCCTAACCATAAACAATGCCGACTAGGGATCAGCGTACGTTCGTGT-GATT-GGACGTCGTTGGCACCTTACGAGAAATCAAGAGTGTTTGGGTTCTGGGGGGAGTATGGTCACAAGGCTGAAACTTAAAGGAATTGACGGAAGGGCACCACCAGGAGTGGAGCCTGCGGCTTAATTTGACTCAACACGGG-AAACCTCACCAGGTCCGGACATAGTTAGGATTGACAGATTGAGAGCTCTTTCTTGATTCTATGGGTGGTGGTGCATGGCCGTTCTTAGTTGGTGGAGTGATTTGTCTGGTTAATTCCGTTAACGAACGAGACCTTAGCCTACTAACTAGTCGCGTCATC-CACA-TGGCCACTC-AG----TCGCT-TGCCT------------------------------------CTTGC-----------------------------------------------AGGT-G-G--G-TGG-CT---GTTTGGTCGGATCGGCGTGTTT-GACTTCTTAGAGGGACAGTTGG---CTTGCCTAATCAAAGGAAGTTTGAGGCAATAACAGGTCTGTGATGCCCTTAGATGTTCTGGGCCGCACGCGCGCTACACTGATCAAGTCAACGAGTTGTTCACCTTCGCCGATAGGCGCTGGGTAATCTTGTGAAACTTGATCGTGCTGGGGATAGATCCTTGCAATTTTTGATCTT-GAACGAGGAATTCCTAGTAAGCGCAAGTCATCTAACTTGCGCTGATTACGTCCCTGCCCTTTGTACACACCGCCCGTCGCTACTACCGATTGAATGTTTTAGTGAGGTCTTCGGATCGACRCTGCACGGCCAG-CA-ATGGCTGTGCGG-AGGTTGAAAAGTTGATCAAACTTGATCATTTAGAGGAA-GTA
>Lefroyella_decora
----------------------------------------AGATTAAGCCATGCATGTCTAAGTATAAATCTGGTTCTAGATGAAACTGCGAATGGCTCATTAAATCAGTTCTAGTTTCTTTGATGGTATCT-AACTACATGGATAACCGTAGTAAC-ATAGAGCTAATACATGCTTGAATTCCTGACTGGTTGTYC------TC---------GGG----CAATCGGAATAGGATGTATTTATTAGATCCAAAACCAATGCGTTGCTTGCGTTGCTT-AACGGTGGCGTGAGTGGCGGTTAATTTGGTGATTCATGCTAACTTTTCGGATCGCATGGCCTT-GCGCTGGCGACGCTTCATACAAGTTTCTGCCCTATCAACTGTCGATGGTAGGGTATTGGCCTACCATGGTTGTAACGGGTGACGGAGAATTAGGGTTCGATTCCGGAGAGGGAGCCTGAGAAACGGCTACCACATCTATGGATGGCAGCAGGCGCGCAAATTACCCAATCCCGACCTGGGGAGGTAGTGACAATAAATAACAATGCGG-TCCAAATTT-GGTTCTGCAATTGGAATGAGAACAATGTAAATACCTTAACGAGGAGCAATTGGAGGGCAAGTCTGGTGCCAGCAGCCGCGGTAATTCCAGCTCCAATAGCGTATATTAAAGTTGTTGCAGTTAAAAAGCTCGTAGTTGGATTTCGGAACGGTCGGGTTGGTCCGCCCTGA-GTGGTGTGT--ACTA-GCCTTGGT-ATG-TAT--GGTTGG-GGCA-TCGCTC--------------------------------------------T--------------------------TGC--------------------------------------------------------------------GGGTG-GTGTTTCCAGCCTGCTGCCCGTGCTGCATGTG--TGTGTAGCATGTGATCGTTCTTCTCCCTCGGAGACGAGGTCTGTCCTTGATTG-GGTGGGCTTTGG-ATGCGAGGTGTTTACTTTGAAAAAATTAGAGTGTTCAAAGCAGGCCAT-TT-CT-C-GCTTGAATACATTAGCATGGAATAATGGAATAGGACTCTGT-GTCTATTTTGTTGGTTTGAAGGC--AGAGAGTAATGATTAATAGGGACAGTTGGGGGCATTCGTATTTAATTGTCAGAGGTGAAATTCTTGGATTTCTGAAAGACGAACAACTGCGAAAGCATTTGCCAAGGATGTTTTCATTAATCAAGAACGAAAGTTAGGGGTTCGAAGACGATCAGATACCGTCGTAGTCCTAACCATAAACAATGCCGACTAGGGATCAGCGTACGTTCGTGT-GATT-GGACGTCGTTGGCACCTTACGAGAAATCAAGAGTGTTTGGGTTCTGGGGGGAGTATGGTCACAAGGCTGAAACTTAAAGGAATTGACGGAAGGGCACCACCAGGAGTGGAGCCTGCGGCTTAATTTGACTCAACACGGG-AAACCTCACCAGGTCCGGACATAGTTAGGATTGACAGATTGAGAGCTCTTTCTTGATTCTATGGGTGGTGGTGCATGGCCGTTCTTAGTTGGTGGAGTGATTTGTCTGGTTAATTCCGTTAACGAACGAGACCTTAGCCTACTAACTAGTCACGTCATC-CACA-TGGCCGCTC-AG----TCTCG-TGTGTCTGTCCTT----------------------------TTCC-----------------------------------------AAGGCGGGCGC-A-C--GCGGG-CT-GTGT--GGTCGGATAGGCGTGTTC-TACTTCTTAGAGGGACAGTTGG---CTTGCCTAATCAAAGGAAGTTTGAGGCAATAACAGGTCTGTGATGCCCTTAGATGTTCTGGGCCGCACGCGCGCTACACTGATCAAGTCAACGAGTTGTTAACCTTCGCCGATAGGCGCTGGGTAATCTTGTGAAACTTGATCGTGCTGGGGATAGATCCTTGCAATTATTGATCTT-GAACGAGGAATTCCTAGTAAGCGCAAGTCATCTAGCTTGCGCTGATTACGTCCCTGCCCTTTGTACACACCGCCCGTCGCTACTACCGATTGAATGTTTTAGTGAGGTCTTCGGATCGACACTGCACGGCCAG-CA-ATGGCTGTACGG-AGGTTGAGAAGTTGATCAAACTTGATCATTTAGAGGAA-GT-
>Cyrtaulon_sigsbeei
--------------------------------------------------------------------------------------------------------------------------------------------------------------------------------------------------------------------------------------------------------------------------------------------------------------------------------------------------------------------------------------------------------------------------------------------------------------------------------------------------------------------------------------------------------------------------------------------------------------------------------------------------------------------------------------------------------------------------------------------------------------------------------------------------------------------------------------------------------------------------------------------------------------------------------------------------------------------------------------------------------------------------------------------------------------------------------------------------------------------------------------------------------------------------------------------------------------ATGATTAATAGGGACAGTTGGGGGCATTCGTATTTAATTGTCAGAGGTGAAATTCTTGGATTTATGAAAGACGAACAACTGCGAAAGCATTTGCCAAGGATGTTTTCATTAATCAAGAACGAAAGTTAGGGGTTCGAAGACGATCAGATACCGTCGTAGTCCTAACCATAAACAATGCCGACTAGGGATCAGCGTACGTTCGTGT-GATT-GGACGTCGTTGGCACCTTACGAGAAATCAAGAGTGTTTGGGTTCTGGGGGGAGTATGGTCACAAGGCTGAAACTTAAAGGAATTGACGGAAGGGCACCACCAGGAGTGGAGCCTGCGGCTTAATTTGACTCAACACGGG-AAACCTCACCAGGTCCGGACATAGTTAGGATTGACAGATTGAGAGCTCTTTCTTGATTCTATGGGTGGTGGTGCATGGCCGTTCTTAGTTGGTGGAGTGATTTGTCTGGTTAATTCCGTTAACGAACGAGACCTTAGCCTGCTAACTAGTCACGTTATC-CACA-TGGCCAC---AGCAG-TTTCTTGTCCT-------------------------------------TC--------------------------------------------------GGG-ATG--G-GGG-CT---GCTTGGTCGGATCGACGTGTTC-GACTTCTTAGAGGGACAGTTGG---CTTGCCTAATCAAAGGAAGTTTGAGGCAATAACAGGTCTGTGATGCCCTTAGATGTTCTGGGCCGCACGCGCGCTACACTGATCAAGTCAACGAGTTGCTAACCTTCGCCGATAGGCGCTGGGTAATCTTGTGAAACTTGATCGTGCTGGGGATAGATCCTTGCAATTTTTGATCTT-GAACGAGGAATTCCTAGTAAGCGCAAGTCATCTAACTTGCGCTGATTACGTCCCTGCCCTTTGTACACACCGCCCGTCGCTACTACCGATTGAATGGTTTAGTGAGGTCTTCAGATCGGCACTGCTCGGCTGA-CA-A-GGCTGTGCGG-AGGCTGAAAAGTTGATCAAACTTGATCATTTAGAGA------
>Verrucocoeloidea_liberatorii
-----------------------------------------GATTAAGCCATGCATGTCTAAGTATAAATCTGGTTCTAGATGAAACTGCGAATGGCTCATTAAATCAGTTCTAGTTTCTTTGATGGTATCT-AACTACATGGATAACCGTAGTAAC-ATAGAGCTAATACATGCTTGAATTCCTGACTGGTTGCTC------TC---------GGG----CAATCGGAATAGGATGTATTTATTAGATCCAAAACCAATGCGTTACTTGCGTCGCTT-AACGGTGGCGTGAGTGGCGGTTAATTTGGTGATTCATGCTAACTTTTCGGATCGCATGGCCTT-GCGCTGGCGACGCTTCATACAAGTTTCTGCCCTATCAACTGTCGATGGTAGGGTATTGGCCTACCATGGTTGTAACGGGTGACGGAGAATTAGGGTTCGATTCCGGAGAGGGAGCCTGAGAAACGGCTACCACATCTATGGATGGCAGCAGGCGCGCAAATTACCCAATCCCGACCTGGGGAGGTAGTGACAATAAATAACAATGCGG-TCCAAATTT-GGTTCTGCAATTGGAATGAGAACAATGTAAATACCTTAACGAGGAGCAATTGGAGGGCAAGTCTGGTGCCAGCAGCCGCGGTAATTCCAGCTCCAATAGCGTATATTAAAGTTGTTGCAGTTAAAAAGCTCGTAGTTGGATTTCGGAACGGTCGGGTTGGTCCGCCCTGA-GTGGTGTGT--ACTA-GCCTTGGT-ATG-TAT--GGTTGG-GGCG-CC-----------------------------------------------CT--------------------------TGT------------------------------------------------------------------------G-GTGTTTCTAACCTGCTGCCCGTGCTGCACGTG--TGTGTAGCATGTGATCGTTCTTCTCCCTCGGAGACGAGGTCTGTCCTTGATTG-GGTGGGCTTTGG-ATGCGAGGTGTTTACTTTGAAAAAATTAGAGTGTTCAAAGCAGGCCAT-TT-CT-C-GCTTGAATACATTAGCATGGAATAATGGAATAGGACTCTGT-GTCTATTTTGTTGGTTTGAAGGC--AGAGAGTAATGATTAATAGGGACAGTTGGGGGCATTCGTATTTAATTGTCAGAGGTGAAATTCTTGGATTTCTGAAAGACGAACAACTGCGAAAGCATTTGCCAAGGATGTTTTCATTAATCAAGAACGAAAGTTAGGGGTTCGAAGACGATCAGATACCGTCGTAGTCCTAACCATAAACAATGCCGACTAGGGATCAGC-------------------------------------------------------------------------------------------------------------------------------------------------------------------------------------------------------------------------------------------------------------------------------------------------------------------------------------------------------------------------------------------------------------------------------------------------------------------------------------------------------------------------------------------------------------------------------------------------------------------------------------------------------------------------------------------------------------------------------------------------------------------------------------------------------------------------------------------------------------------------------------------------------------
>Lonchiphora_antarctica
CTGGTTGATCC-T-GCC-AGTAGTCATATGCTTGTCTCAAAGATTAAGCCATGCATGTCTAAGTATAAATCTGGTTCAAGATGAAACTGCGAATGGCTCATTAAATCAGTTCTAGTTTCTTTGATGGTATCTTAACTACATGGATAACCGTAGTAAC-ATAGAGCTAATACATGCTTGAATTCCTGACTGGTTGCTC------TC---------GAG----CATTCGGAATAGGATGTATTTATTAGATCCAAAACCAATGCGCTACTTGTGTTGCTT-CACGG-TGCATGAGTGGCGGTTAGATTGGTGATTCATGCTAACTTTTCGGATCGCATGGCCTT-GTGCTGGCGACGCTTCATACAAGTTTCTGCCCTATCAACTGTCGATGGTAGGGTATTGGCCTACCATGGTTGTAACGGGTGACGGAGAATTAGGGTTCGATTCCGGAGAGGGAGCCTGAGAAACGGCTACCACATCTATGGATGGCAGCAGGCGCGCAAATTACCCAATCCCGACCTGGGGAGGTAGTGACAATAAATAACAATGCGG-TCCATATTT-GGTTCTGCAATTGGAATGAGAACAATGTAAATACCTTAACGAGGAGCAATTGGAGGGCAAGTCTGGTGCCAGCAGCCGCGGTAATTCCAGCTCCAATAGCGTATATTAAAGTTGTTGCAGTTAAAAAGCTCGTAGTTGGATTTCGGAACGGTCGGGTTGGTCCGCCCTTCAGTGGTGTGT--ACTA-GCTTTGGT-ATG-TAT--GGTTGG-----------------------------------------------------TCCT--------------------------TGTGG------------------------------------------------------------------------------TTAGCCTGCTGCCCGTGTTGCACGTG--TGTGTAGCATGTGATCGTTCTTCTCCCTCGAAGACGAGGTCTGTCCTTTATTG-GATGGGCTTTGG-ATGCGAGGTGTTTACTTTGAAAAAATTAGAGTGTTCAAAGCAGGCCAA-TT-CT-C-GCTTGAATACATTAGCATGGAATAATGGAATAGGACTCTGT-GTCTATTTTGTTGGTTTGAAGGC--AGAGAGTAATGATTAATAGGGACAGTTGGGGGCATTCGTATTTAATTGTCAGAGGTGAAATTCTTGGATTTCTGAAAGACGAACAACTGCGAAAGCATTTGCCAAGGATGTTTTCATTAATCAAGAACGAAAGTTAGGGGTTCGAAGACGATCAGATACCGTCGTAGTCCTAACCATAAACAATGCCGACTAGGGATCAGCGTACGTTCGTAT-GATT-GGACGTCGTTGGCACCTTACGA---------------------------------------------------------------------------------------------------------------------------------------------------------------------------------------------------------------------------------------------------------------------------------------------------------------------------------------------------------------------------------------------------------------------------------------------------------------------------------------------------------------------------------------------------------------------------------------------------------------------------------------------------------------------------------------------------------------------------------------------------------------------------------------------------------------------------------------------------------------------
>Farrea_sp
-TGGTTGATCCCT-GCC-AGTAGTCATATGCTTGTCTCAAAGATTAAGCCATGCATGTCTAAGTATAAATCTGGTTCTAGATGAAACTGCGAATGGCTCATTAAATCAGTTCTAGTTTCTTTGATGGTATCTTAACTACATGGATAACCGTAGTAAC-ATAGAGCTAATACATGCTTGAATTCCTGACTGGTTGCTC------TC---------GAG----CAATCGGAATAGGATGTATTTATTAGATCCAAAACCAATGCGCTACTTGTGTTGCTT-CACGG-TGCATGAGTGGCGGTTAGATTGGTGATTCATGCTAACTTTTCGGATCGCATGGCCTT-GTGCTGGCGACGCTTCATACAAGTTTCTGCCCTATCAACTGTCGATGGTAGGGTATTGGCCTACCATGGTTGTAACGGGTGACGGAGAATTAGGGTTCGATTCCGGAGAGGGAGCCTGAGAAACGGCTACCACATCTATGGATGGCAGCAGGCGCGCAAATTACCCAATCCCGACCTGGGGAGGTAGTGACAATAAATAACAATGCGG-TCCAAATTT-GGTTCTGCAATTGGAATGAGAACAATGTAAATACCTTAACGAGGAGCAATTGGAGGGCAAGTCTGGTGCCAGCAGCCGCGGTAATTCCAGCTCCAATAGCGTATATTAAAGTTGTTGCAGTTAAAAAGCTCGTAGTTGGATTTCGGAACGGTCGGGTTGGTCCGCCCTTCAGTGGTGTGT--ACTA-GCTTTGGT-ATG-TAT--GGTTGA-----------------------------------------------------TCCT--------------------------TGTGG------------------------------------------------------------------------------TTAACCTGCTGCCCGTGTTGCACGTG--TGTGTAGCATGTGATCGTTCTTCTCCCTCGGAGACGAGGTCTGTCCTTCACTG-GATGGGCTTTGG-ATGCGAGGTGTTTACTTTGAAAAAATTAGAGTGTTCAAAGCAGGCCAA-TT-CT-C-GCTTGAATACATTAGCATGGAATAATGGAATAGGACTCTGT-GTCTATTTTGTTGGTTTGAAGGC--AGAGAGTAATGATTAATAGGGACAGTTGGGGGCATTCGTATTTAATTGTCAGAGGTGAAATTCTTGGATTTCTGAAAGACGAACAACTGCGAAAGCATTTGCCAAGGATGTTTTCATTAATCAAGAACGAAAGTTAGGGGTTCGAAGACGATCAGATACCGTCGTAGTCCTAACCATAAACAATGCCGACTAGGGATCAGCGTACGTTCGTAT-GATT-GGACGTCGTTGGCACCTTACGAGAAATCAAGAGTGTTTGGGTTCTGGGGGGAGTATGGTCACAAGGCTGAAACTTAAAGGAATTGACGGAAGGGCACCACCAGGAGTGGAGCCTGCGGCTTAATTTGACTCAACACGGG-AAACCTCACCAGGTCCGGACATAGTTAGGATTGACAGATTGAGAGCTCTTTCTTGATTCTATGGGTGGTGGTGCATGGCCGTTCTTAGTTGGTGGAGTGATTTGTCTGGTTAATTCCGTTAACGAACGAGACCTTAGCCTACTAACTAGTCGCGTCATC-CACA-TGGCCACTC-AG----TCGTC-TGTCCT-----------------------------------CTC------------------------------------------------GAGGT-G-G--G-CGG-CT---GTTTGGTCGGATAGGCGTGTTT-GACTTCTTAGAGGGACAGTTGG---CTTGCCTAATCAAAGGAAGTTTGAGGCAATAACAGGTCTGTGATGCCCTTAGATGTTCTGGGCCGCACGCGCGCTACACTGATCAAGTCAACGAGTTGTTAACCTTCGCCGATAGGCGCTGGGTAATCTTGTGAAACTTGATCGTGCTGGGGATAGATCCTTGCAATTTTTGATCTT-GAACGAGGAATTCCTAGTAAGCGCAAGTCATCTAGCTTGCGCTGATTACGTCCCTGCCCTTTGTACACACCGCCCGTCGCTACTACCGATTGAATGTTTTAGTGAGGTCTTCGGATCGACACTGCACGGCCAG-CA-ATGGCTGTGCGG-AGGTTGAAAAGTTGATCAAACTTGATCATTTAGAGGAA-GTA
>Farrea_nsp_126004
CTGGTTGATCC-T-GCC-AGTAGTCATATGCTTGTCTCAAAGATTAAGCCATGCATGTCTAAGTATAAATCTGGTTCTAGATGAAACTGCGAATGGCTCATTAAATCAGTTCTAGTTTCTTTGATGGTATCTCAACTACATGGATAACCGTAGTAAC-ATAGAGCTAATACATGCTTGAATTCCTGACTGGTTGCTT------TC---------GAG----CATTCGGAATAGGATGTATTTATTAGATCCAAAACCAATGCGCTGCTTGTGTTGCTT-TACTGTGGCATGAGTGGCGGTTAGATTGGTGATTCATGCTAACTTTTCGGATCGCATGGCCTT-GTGCTGGCGACGCTTCATACAAGTTTCTGCCCTATCAACTGTCGATGGTAGGGTATTGGCCTACCATGGTTGTAACGGGTGACGGAGAATTAGGGTTCGATTCCGGAGAGGGAGCCTGAGAAACGGCTACCACATCTATGGATGGCAGCAGGCGCGCAAATTACCCAATCCCGACCTGGGGAGGTAGTGACAATAAATAACAATGCGG-TCCATATTT-GGTTCTGCAATTGGAATGAGAACAATGTAAATACCTTAACGAGGAGCAATTGGAGGGCAAGTCTGGTGCCAGCAGCCGCGGTAATTCCAGCTCCAATAGCGTATATTAAAGTTGTTGCAGTTAAAAAGCTCGTAGTTGGATTTCGGAACGGTCGGGTTGGTCCGCCCTTCTGTGGTGTGT--ACTA-GCTTTGGT-ATG-TAT--GGTTGG-----------------------------------------------------TCCT--------------------------TGTGTGG----------------------------------------------------------------------------CTAACCTGCTGCCCGTGTTGCACGTG--TGTGTAGCATGTGATCGTTCTTCTCCCTCGGAGACGAGGTCTGTCCTTCATTG-GATGGGCTTTGG-ATGCGAGGTGTTTACTTTGAAAAAATTAGAGTGTTCAAAGCAGGCCAT-TT-CT-C-GCTTGAATACATTAGCATGGAATAATGGAATAGGACTCTGT-GTCTATTTTGTTGGTTTGAAGGC--AGAGAGTAATGATTAATAGGGACAGTTGGGGGCATTCGTATTTAATTGTCAGAGGTGAAATTCTTGGATTTCTGAAAGACGAACAACTGCGAAAGCATTTGCCAAGGATGTTTTCATTAATCAAGAACGAAAGTTAGGGGTTCGAAGACGATCAGATACCGTCGTAGTCCTAACCATAAACAATGCCGACTAGGGATCAGCGTACGTTCGTAT-GATT-GGACGTCGTTGGCACCTTACGAGAAATCAAGAGTGTTTGGGTTCTGGGGGGAGTATGGTCACAAGGCTGAAACTTAAAGGAATTGACGGAAGGGCACCACCAGGAGTGGAGCCTGCGGCTTAATTTGACTCAACACGGG-AAACCTCACCAGGTCCGGACATAGTTAGGATTGACAGATTGAGAGCTCTTTCTTGATTCTATGGGTGGTGGTGCATGGCCGTTCTTAGTTGGTGGAGTGATTTGTCTGGTTAATTCCGTTAACGAACGAGACCTTAGCCTACTAACTAGTCGCGTCATC-CACA-TGGCCACTC-GG----TYGCC-TATCCT-----------------------------------TTC------------------------------------------------GAGGT-G-G--G-TGG-CT---GTTTGGTCGGATAGGCGTGTTT-GACTTCTTAGAGGGACAGTTGG---CTTGCCTAATCAAAGGAAGTTTGAGGCAATAACAGGTCTGTGATGCCCTTAGATGTTCTGGGCCGCACGCGCGCTACACTGATCAAGTCAACGAGTTGTTAACCTTCGCCGATAGGCGCTGGGTAATCTTGTGAAACTTGATCGTGCTGGGGATAGATCCTTGCAATTTTTGATCTT-GAACGAGGAATTCCTAGTAAGCGCAAGTCATCTAGCTTGCGCTGATTACGTCCCTGCCCTTTGTACACACCGCCCGTCGCTACTACCGATTGAATGTTTTAGTGAGGTCTTCGGATCGAYACTGCACGGCCAG-CA-ATGGCTGTGCGG-AGGTTGAAAAGTTGATCAAACTTGATCATTTAGAGGAA-GTA
>Farrea_raoulensis_126015
CTGGTTGATCC-T-GCC-AGTAGTCATATGCTTGTCTCAAAGATTAAGCCATGCATGTCTAAGTATAAATCTGGTTCTAGATGAAACTGCGAATGGCTCATTAAATCAGTTCTAGTTTCTTTGATGGTATCTCAACTACATGGATAACCGTAGTAAC-ATAGAGCTAATACATGCTTGAATTCCTGACTGGTTGCTT------TC---------GAG----CATTCGGAATAGGATGTATTTATTAGATCCAAAACCAATGCGCTGCTTGTGTTGCTT-CACGGTGGCATGAGTGGYGGTTAGATTGGTGATTCATGCTAACTTTTCGGATCGCATGGCCTT-GTGCTGGCGACGCTTCATACAAGTTTCTGCCCTATCAACTGTCGATGGTAGGGTATTGGCCTACCATGGTTGTAACGGGTGACGGAGAATTAGGGTTCGATTCCGGAGAGGGAGCCTGAGAAACGGCTACCACATCTATGGATGGCAGCAGGCGCGCAAATTACCCAATCCCGACCTGGGGAGGTAGTGACAATAAATAACAATGCGG-TCCATATTT-GGTTCTGCAATTGGAATGAGAACAATGTAAATACCTTAACGAGGAGCAATTGGAGGGCAAGTCTGGTGCCAGCAGCCGCGGTAATTCCAGCTCCAATAGCGTATATTAAAGTTGTTGCAGTTAAAAAGCTCGTAGTTGGATTTCGGAACGGTCGGGTTGGTCCGCCCTTCTGTGGTGTGT--ACTA-GCTTTGGT-ATG-TAT--GGTTGG-----------------------------------------------------TCCT--------------------------TGTGTGG----------------------------------------------------------------------------CTAACCTGCTGCCCGTGTTGCACGTG--TGTGTAGCATGTGATCGTTCTTCTCCCTCGGAGACGAGGTCTGTCCTTCATTG-GATGGGCTTTGG-ATGCGAGGTGTTTACTTTGAAAAAATTAGAGTGTTCAAAGCAGGCCAT-TT-CT-C-GCTTGAATACATTAGCATGGAATAATGGAATAGGACTCTGT-GTCTATTTTGTTGGTTTGAAGGC--AGAGAGTAATGATTAATAGGGACAGTTGGGGGCATTCGTATTTAATTGTCAGAGGTGAAATTCTTGGATTTCTGAAAGACGAACAACTGCGAAAGCATTTGCCAAGGATGTTTTCATTAATCAAGAACGAAAGTTAGGGGTTCGAAGACGATCAGATACCGTCGTAGTCCTAACCATAAACAATGCCGACTAGGGATCAGCGTACGTTCGTTT-GATT-GGACGTCGTTGGCACCTTACGAGAAATCAAGAGTGTTTGGGTTCTGGGGGGAGTATGGTCACAAGGCTGAAACTTAAAGGAATTGACGGAAGGGCACCACCAGGAGTGGAGCCTGCGGCTTAATTTGACTCAACACGGG-AAACCTCACCAGGTCCGGACATAGTTAGGATTGACAGATTGAGAGCTCTTTCTTGATTCTATGGGTGGTGGTGCATGGCCGTTCTTAGTTGGTGGAGTGATTTGTCTGGTTAATTCCGTTAACGAACGAGACCTTAGCCTACTAACTAGTCGCGTCATC-CACA-TGGCCACTC-RG----TTGCC-TATCCT-----------------------------------YTC------------------------------------------------GAGGT-G-G--G-TGG-CT---GTTTGGTCGGATAGGCGTGTTT-GACTTCTTAGAGGGACAGTTGG---CTTGCCTAATCAAAGGAAGTTTGAGGCAATAACAGGTCTGTGATGCCCTTAGATGTTCTGGGCCGCACGCGCGCTACACTGATCAAGTCAACGAGTTGTTAACCTTCGCCGATAGGCGCTGGGTAATCTTGTGAAACTTGATCGTGCTGGGGATAGATCCTTGCAATTTTTGATCTT-GAACGAGGAATTCCTAGTAAGCGCAAGTCATCTAGCTTGCGCTGATTACGTCCCTGCCCTTTGTACACACCGCCCGTCGCTACTACCGATTGAATGTTTTAGTGAGGTCTTCGGATCGACACTGCACGGCCAG-CA-ATGGCTGTGCGG-AGGTTGAAAAGTTGATCAAACTTGATCATTTAGAGGAA-GTA
>Farrea_similaris_126345
--------------------------------------------TAAGCCATGCATGTCTAAGTATAAATCTGGTTCTAGATGAAACTGCGAATGGCTCATTAAATCAGTTCTAGTTTCTTTGATGGTACCTTAACTACATGGATAACCGTAGTAAC-ATAGAGCTAATACATGCTTGAATTCCTGACTGGTTGCTT------TC---------GAG----CATTCGGAATAGGATGTATTTATTAGATCCAAAACCAATGCGCTACTTGTGTTGCTT-TACGGTGGCATGAGTGGCGGTTAGATTGGTGATTCATGCTAACTTTTCGGATCGCATGGCCTT-GTGCTGGCGACGCTTCATACAAGTTTCTGCCCTATCAACTGTCGATGGTAGGGTATTGGCCTACCATGGTTGTAACGGGTGACGGAGAATTAGGGTTCGATTCCGGAGAGGGAGCCTGAGAAACGGCTACCACATCTATGGATGGCAGCAGGCGCGCAAATTACCCAATCCCGACCTGGGGAGGTAGTGACAATAAATAACAATGCGG-TCCATATTT-GGTTCTGCAATTGGAATGAGAACAATGTAAATACCTTAACGAGGAGCAATTGGAGGGCAAGTCTGGTGCCAGCAGCCGCGGTAATTCCAGCTCCAATAGCGTATATTAAAGTTGTTGCAGTTAAAAAGCTCGTAGTTGGATTTCGGAACGGTCGGGTTGGTCCGCCCTTCTGTGGTGTGT--ACTA-GCTTTGGT-ATG-TAT--GGTTGG-----------------------------------------------------TCCT--------------------------TGTGTGG----------------------------------------------------------------------------CTAACCTGCTGCCCGTGTTGCACGTG--TGTGTAGCATGTGATCGTTCTTCTCCCTCGGAGACGAGGTCTGTCCTTCATTG-GATGGGCTTTGG-ATGCGAGGTGTTTACTTTGAAAAAATTAGAGTGTTCAAAGCAGGCCAT-TT-CT-C-GCTTGAATACATTAGCATGGAATAATGGAATAGGACTCTGT-GTCTATTTTGTTGGTTTGAAGGC--AGAGAGTAATGATTAATAGGGACAGTTGGGGGCATTCGTATTTAATTGTCAGAGGTGAAATTCTTGGATTTCTGAAAGACGAACAACTGCGAAAGCATTTGCCAAGGATGTTTTCATTAATCAAGAACGAAAGTTAGGGGTTCGAAGACGATCAGATACCGTCGTAGTCCTAACCATAAACAATGCCGACTAGGGATCAGCGTACGTTCGTAT-GATT-GGACGTCGTTGGCACCTTACGAGAAATCAAGAGTGTTTGGGTTCTGGGGGGAGTATGGTCACAAGGCTGAAACTTAAAGGAATTGACGGAAGGGCACCACCAGGAGTGGAGCCTGCGGCTTAATTTGACTCAACACGGG-AAACCTCACCAGGTCCGGACATAGTTAGGATTGACAGATTGAGAGCTCTTTCTTGATTCTATGGGTGGTGGTGCATGGCCGTTCTTAGTTGGTGGAGTGATTTGTCTGGTTAATTCCGTTAACGAACGAGACCTTAGCCTACTAACTAGTCGCGTCATC-CACA-TGGCCACTC-RG----TYGCC-TATCCT-----------------------------------YTC------------------------------------------------GAGGT-G-G--G-TGG-CT---GTTTGGTCGGATAGGCGTGTTT-GACTTCTTAGAGGGACAGTTGG---CTTGCCTAATCAAAGGAAGTTTGAGGCAATAACAGGTCTGTGATGCCCTTAGATGTTCTGGGCCGCACGCGCGCTACACTGATCAAGTCAACGAGTTGTTAACCTTCGCCGATAGGCGCTGGGTAATCTTGTGAAACTTGATCGTGCTGGGGATAGATCCTTGCAATTTTTGATCTT-GAACGAGGAATTCCTAGTAAGCGCAAGTCATCTAGCTTGCGCTGATTACGTCCCTGCCCTTTGTACACACCGCCCGTCGCTACTACCGATTGAATGTTTTAGTGAGGTCTTCGGATCGACACTGCACGGCCAG-CA-ATGGCTGTGCGG-AGGTTGAAAAGTTGATCAAACTTGATCATTTAGAGGAA-GTA
>Farrea_ananchorata_126320
--------------------------------------AAAGATTAAGCCATGCATGTCTAAGTATAAATCTGGTTCAAGATGAAACTGCGAATGGCTCATTAAATCAGTTCTAGTTTCTTTGATGGTATCTCAACTACATGGATAACCGTAGTAAC-ATAGAGCTAATACATGCTTGAATTCCTGACTGGTTGCTT------TC---------GAG----CATTCGGAATAGGATGTATTTATTAGATCCAAAACCAATGCGCTGCTTGTGTTGCTT-YACTGTGGCATGAGTGGCGGTTAGATTGGTGATTCATGCTAACTTTTCGGATCGCATGGCCTT-GTGCTGGCGACGCTTCATACAAGTTTCTGCCCTATCAACTGTCGATGGTAGGGTATTGGCCTACCATGGTTGTAACGGGTGACGGAGAATTAGGGTTCGATTCCGGAGAGGGAGCCTGAGAAACGGCTACCACATCTATGGATGGCAGCAGGCGCGCAAATTACCCAATCCCGACCTGGGGAGGTAGTGACAATAAATAACAATGCGG-TCCAAATTT-GGTTCTGCAATTGGAATGAGAACAATGTAAATACCTTAACGAGGAGCAATTGGAGGGCAAGTCTGGTGCCAGCAGCCGCGGTAATTCCAGCTCCAATAGCGTATATTAAAGTTGTTGCAGTTAAAAAGCTCGTAGTTGGATTTCGGAACGGTCGGGTTGGTCCGCCCTTTTGTGGTGTGT--ACTA-GCTTTGGT-ATGCTA---GGTTGG-----------------------------------------------------TCCT--------------------------TGTGTGG----------------------------------------------------------------------------CTAACCTGCTGCCCGTGTTGCACGTG--TGTGTAGCATGTGATCGTTCTTCTCCCTCGGAGACGAGGTCTGTCCTTCACTG-GATGGGCTTTGG-ATGCGAGGTGTTTACTTTGAAAAAATTAGAGTGTTCAAAGCAGGCCAT-TT-CT-C-GCTTGAATACATTAGCATGGAATAATGGAATAGGACTCTGT-GTCTATTTTGTTGGTTTGAAGGC--AGAGAGTAATGATTAATAGGGACAGTTGGGGGCATTCGTATTTAATTGTCAGAGGTGAAATTCTTGGATTTCTGAAAGACGAACAACTGCGAAAGCATTTGCCAAGGATGTTTTCATTAATCAAGAACGAAAGTTAGGGGTTCGAAGACGATCAGATACCGTCGTAGTCCTAACCATAAACAATGCCGACTAGGGATCAGCGTACGTTCGTAT-GATT-GGACGTCGTTGGCACCTTACGAGAAATCAAGAGTGTTTGGGTTCTGGGGGGAGTATGGTCACAAGGCTGAAACTTAAAGGAATTGACGGAAGGGCACCACCAGGAGTGGAGCCTGCGGCTTAATTTGACTCAACACGGG-AAACCTCACCAGGTCCGGACATAGTTAGGATTGACAGATTGAGAGCTCTTTCTTGATTCTATGGGTGGTGGTGCATGGCCGTTCTTAGTTGGTGGAGTGATTTGTCTGGTTAATTCCGTTAACGAACGAGACCTTAGCCTACTAACTAGTCGCGTCATC-CACA-TGGCCACTC-AG----TTGCT-TATCCT-----------------------------------TTC------------------------------------------------GAGGT-G-G--G-TGG-CT---GTTTGGTCGGATAGGCGTGTTT-GACTTCTTAGAGGGACAGTTGG---CTTGCCTAATCAAAGGAAGTTTGAGGCAATAACAGGTCTGTGATGCCCTTAGATGTTCTGGGCCGCACGCGCGCTACACTGATCAAGTCAACGAGTTGTTAACCTTCGCCGATAGGCGCTGGGTAATCTTGTGAAACTTGATCGTGCTGGGGATAGATCCTTGCAATTTTTGATCTT-GAACGAGGAATTCCTAGTAAGCGCAAGTCATCTAGCTTGCGCTGATTACGTCCCTGCCCTTTGTACACACCGCCCGTCGCTACTACCGATTGAATGTTTTAGTGAGGTCTTCGGATCGACACTGCACGGCCAG-CA-ATGGCTGTGCGG-AGGTTGAAAAGTTGATCAAACTTGATCATTTAGAGGAA-GTA
>Farrea_occa_126307
----------------------------------------AGATTAAGCCATGCATGTCTAAGTATAAATCTGGTTCTAGATGAAACTGCGAATGGCTCATTAAATCAGTTCTAGTTTCTTTGATGGTATCTCAACTACATGGATAACCGTAGTAAC-ATAGAGCTAATACATGCTTGAATTCCTGACTGGTTGCTT------TC---------GAG----CATTCGGAATAGGATGTATTTATTAGATCCAAAACCAATGCGCTGCTTGTGTTGCTT-YACGGTGGCATGAGTGGCGGTTAGATTGGTGATTCATGCTAACTTTTCGGATCGCATGGCCTT-GTGCTGGCGACGCTTCATACAAGTTTCTGCCCTATCAACTGTCGATGGTAGGGTATTGGCCTACCATGGTTGTAACGGGTGACGGAGAATTAGGGTTCGATTCCGGAGAGGGAGCCTGAGAAACGGCTACCACATCTATGGATGGCAGCAGGCGCGCAAATTACCCAATCCCGACCTGGGGAGGTAGTGACAATAAATAACAATGCGG-TCCATATTT-GGTTCTGCAATTGGAATGAGAACAATGTAAATACCTTAACGAGGAGCAATTGGAGGGCAAGTCTGGTGCCAGCAGCCGCGGTAATTCCAGCTCCAATAGCGTATATTAAAGTTGTTGCAGTTAAAAAGCTCGTAGTTGGATTTCGGAACGGTCGGGTTGGTCCGCCCTTCTGTGGTGTGT--ACTA-GCTTTGGT-ATG-TAT--GGTTGG-----------------------------------------------------TCCT--------------------------TGTGTGG----------------------------------------------------------------------------CTAACCTGCTGCCCGTGTTGCACGTG--TGTGTAGCATGTGATCGTTCTTCTCCCTCGGAGACGAGGTCTGTCCTTYATTG-GATGGGCTTTGG-ATGCGAGGTGTTTACTTTGAAAAAATTAGAGTGTTCAAAGCAGGCCAT-TT-CT-C-GCTTGAATACATTAGCATGGAATAATGGAATAGGACTCTGT-GTCTATTTTGTTGGTTTGAAGGC--AGAGAGTAATGATTAATAGGGACAGTTGGGGGCATTCGTATTTAATTGTCAGAGGTGAAATTCTTGGATTTCTGAAAGACGAACAACTGCGAAAGCATTTGCCAAGGATGTTTTCATTAATCAAGAACGAAAGTTAGGGGTTCGAAGACGATCAGATACCGTCGTAGTCCTAACCATAAACAATGCCGACTAGGGATCAGCGTACGTTCGTAT-GATT-GGACGTCGTTGGCACCTTACGAGAAATCAAGAGTGTTTGGGTTCTGGGGGGAGTATGGTCACAAGGCTGAAACTTAAAGGAATTGACGGAAGGGCACCACCAGGAGTGGAGCCTGCGGCTTAATTTGACTCAACACGGG-AAACCTCACCAGGTCCGGACATAGTTAGGATTGACAGATTGAGAGCTCTTTCTTGATTCTATGGGTGGTGGTGCATGGCCGTTCTTAGTTGGTGGAGTGATTTGTCTGGTTAATTCCGTTAACGAACGAGACCTTAGCCTACTAACTAGTCGCGTCATC-CACA-TGGCCACTC-AG----TTGCY-TATCCT-----------------------------------TTC------------------------------------------------GAGGT-G-G--G-TGG-CT---GTTTGGTCGGATAGGCGTGTTT-GACTTCTTAGAGGGACAGTTGG---CTTGCCTAATCAAAGGAAGTTTGAGGCAATAACAGGTCTGTGATGCCCTTAGATGTTCTGGGCCGCACGCGCGCTACACTGATCAAGTCAACGAGTTGTTAACCTTCGCCGATAGGCGCTGGGTAATCTTGTGAAACTTGATCGTGCTGGGGATAGATCCTTGCAATTTTTGATCTT-GAACGAGGAATTCCTAGTAAGCGCAAGTCATCTAGCTTGCGCTGATTACGTCCCTGCCCTTTGTACACACCGCCCGTCGCTACTACCGATTGAATGTTTTAGTGAGGTCTTCGGATCGACACTGCACGGCCAG-CA-ATGGCTGTGCGG-AGGTTGAAAAGTTGATCAAACTTGATCATTTAGAGGAA-GTA
>Farrea_bowerbanki
---------------------------------------------------------------------------------TGAAACTGCGAATGGCTCATTAAATCAGTTCTAGTTTCTTTGATGGTATCTTAACTACATGGATAACCGTAGTAAC-ATAGAGCTAATACATGCTTGAATTCCTGACTGGTTGCTC------TC---------GGG----TAATCGGAATAGGATGTATTTATTAGATCCAAAACCAATGCGCTGCTTGTGTTGCTT-CACGGTG-CATGAGTGGCGGTTTGATTGGTGATTCATGCTAACTTTTCGGATCGCATGGCCTT-GTGCTGGCGACGCTTCATACAAGTTTCTGCCCTATCAACTGTCGATGGTAGGGTATTGGCCTACCATGGTTGTAACGGGTGACGGAGAATTAGGGTTCGATTCCGGAGAGGGAGCCTGAGAAACGGCTACCACATCTATGGATGGCAGCAGGCGCGCAAATTACCCAATCCCGACCTGGGGAGGTAGTGACAATAAATAACAATGCGG-TCCATATTT-GGTTCTGCAATTGGAATGAGAACAATGTAAATACCTTAACGAGGAGCAATTGGAGGGCAAGTCTGGTGCCAGCAGCCGCGGTAATTCCAGCTCCAATAGCGTATATTAAAGTTGTTGCAGTTAAAAAGCTCGTAGTTGGATTTCGGAACGGTCGGGCTGGTCTGCCCTTGAGTGGTGTGT--ACTA-GCTTTGGT-ATG-TAT--GGTTGG-----------------------------------------------------TCCT--------------------------TGTGG------------------------------------------------------------------------------CTGGCCTGCTGCCCGTGTTGCACGTG--TGTGTAGCATGTGATCGTTCTTCTCCCTCGGAGACGAGGTCTGTCCTTGATTG-GGTGGGCTTTGG-ATGCGAGGTGTTTACTTTGAAAAAATTAGAGTGTTCAAAGCAGGCCAT-TT-CT-C-GCTTGAATACATTAGCATGGAATAATGGAATAGGACTCTGT-GTCTATTTTGTTGGTTTGAAGGC--AGAGAGTAATGATTAATAGGGCCAGTTGGGGGCATTCGTATTTAATTGTCAGAGGTGAAATTCTTGGACTTTTGAAAGACGAACAACTGCGAAAGCATTTGCCAAGGATGTTTTCATTAATCAAGAACGAAAGTTAGGGGTTCGAAGACGATCAGATACCGTCGTAGTCCTAACCATAAACAATGCCGACTAGGGATCAGCGTACGTTCGTAT-GATT-GGACGTCGTTGGCACCTTACGAGAAATCAAGAGTGTTTGGGTTCTGGGGGGAGTATGGTCACAAGGCTGAAACTTAAAGGAATTGACGGAAGGGCACCACCAGGAGTGGAGCCTGCGGCTTAATTTGACTCAACACGGG-AAACCTCACCAGGTCCGGACATAGTTAGGATTGACAGATTGAGAGCTCTTTCTTGATTCTATGGGTGGTGGTGCATGGCCGTTCTTAGTTGGTGGAGTGATTTGTCTGGTTAATTCCGTTAACGAACGAGACCTTAGCCTACTAACTAGTCGCGTCATC-CACA-TGGCCACTC-AG----TTGCCTTA-CCT-----------------------------------TTC------------------------------------------------GGGGT-G-G--G-TGG-CT---GTTTGGTCGGATAGGCGTGTTT-GACTTCTTAGAGGGACAGTTGG---CTTGCCTAATCAAAGGAAGTTTGAGGCAATAACAGGTCTGTGATGCCCTTAGATGTTCTGGGCCGCACGCGCGCTACACTGATCAAGTCAACGAGTTGTTAACCTTTGCCGATAGGCGCTGGGTAATCTTGTGAAACTTGATCGTGCTGGGGATAGATCCTTGCAATTTTTGATCTT-GAACGAGGAATTCCTAGTAAGCGCAAGTCATCTAGCTTGCGCTGATTACGTCCCTGCCCTTTGTACACACCGCCCGTCGCTACTACCGATTGAATGTTTTAGTGAGGTCTTCGGATCGACACTGCACGGCCAG-CA-ATGGCTGTGCGG-AGGTTGAAAAGTTGATCAAACTTGATCATTTAGAGGAA-GTA
>Aspidoscopulia_australia
-----------------------------------------------GCCATGCATGTCTAAGTATAAATCTGGTTCTAGATGAAACTGCGAATGGCTCATTAAATCAGTTCTAGTTTCTTTGATGGTATCTCAACTACATGGATAACCGTAGTAAC-ATAGAGCTAATACATGCTTGAATTCCTGACTGGTTGCTT------TC---------GAG----CATTCGGAATAGGATGTATTTATTAGATCCAAAACCAATGCGCTGCTTGTGTTGCTT-CACTGTGGCATGAGTGGCGGTTAGATTGGTGATTCATGCTAACTTTTCGGATCGCATGGCCTT-GTGCTGGCGACGCTTCATACAAGTTTCTGCCCTATCAACTGTCGATGGTAGGGTATTGGCCTACCATGGTTGTAACGGGTGACGGAGAATTAGGGTTCGATTCCGGAGAGGGAGCCTGAGAAACGGCTACCACATCTATGGATGGCAGCAGGCGCGCAAATTACCCAATCCCGACCTGGGGAGGTAGTGACAATAAATAACAATGCGG-TCCATATTT-GGTTCTGCAATTGGAATGAGAACAATGTAAATACCTTAACGAGGAGCAATTGGAGGGCAAGTCTGGTGCCAGCAGCCGCGGTAATTCCAGCTCCAATAGCGTATATTAAAGTTGTTGCAGTTAAAAAGCTCGTAGTTGGATTTCGGAACGGTCGGGTTGGTCCGCCCTTCTGTGGTGTGT--ACTA-GCTTTGGT-ATG-TAT--GGTTGG-----------------------------------------------------TCCT--------------------------TGTGTGG----------------------------------------------------------------------------CTAACCTGCTGCCCGTGTTGCACGTG--TGTGTAGCATGTGATCGTTCTTCTCCCTCGGAGACGAGGTCTGTCCTTCATTG-GATGGGCTTTGG-ATGCGAGGTGTTTACTTTGAAAAAATTAGAGTGTTCAAAGCAGGCCAT-TT-CT-C-GCTTGAATACATTAGCATGGAATAATGGAATAGGACTCTGT-GTCTATTTTGTTGGTTTGAAGGC--AGAGAGTAATGATTAATAGGGACAGTTGGGGGCATTCGTATTTAATTGTCAGAGGTGAAATTCTTGGATTTCTGAAAGACGAACAACTGCGAAAGCATTTGCCAAGGATGTTTTCATTAATCAAGAACGAAAGTTAGGGGTTCGAAGACGATCAGATACCGTCGTAGTCCTAACCATAAACAATGCCGACTAGGGATCAGCGTACGTTCGTAT-GATT-GGACGTCGTTGGCACCTTACGA---------------------------------------------------------------------------------------------------------------------------------------------------------------------------------------------------------------------------------------------------------------------------------------------------------------------------------------------------------------------------------------------------------------------------------------------------------------------------------------------------------------------------------------------------------------------------------------------------------------------------------------------------------------------------------------------------------------------------------------------------------------------------------------------------------------------------------------------------------------------
>Aspidoscopulia_ospreya
CTGGTTGATCC-T-GCC-AGTAGTCATATGCTTGTYTCAAAGATTAAGCCATGCATGTCTAAGTATAAATCTGGTTCTAGATGAAACTGCGAATGGCTCATTAAATCAGTTCTAGTTTCTTTGATGGTATCTTAACTACATGGATAACCGTAGTAAC-ATAGAGCTAATACATGCTTGAATTCCTGACTGGTTGCTT------TC---------GAG----CATTCGGAATAGGATGTATTTATTAGATCCAAAACCAATGCGCTGCTTGTGTTGCTT-CACTGTGGCATGAGTGGCGGTTAGATTGGTGATTCATGCTAACTTTTCGGATCGCATGGCCTT-GTGCTGGCGACGCTTCATACAAGTTTCTGCCCTATCAACTGTCGATGGTAGGGTATTGGCCTACCATGGTTGTAACGGGTGACGGAGAATTAGGGTTCGATTCCGGAGAGGGAGCCTGAGAAACGGCTACCACATCTATGGATGGCAGCAGGCGCGCAAATTACCCAATCCCGACCTGGGGAGGTAGTGACAATAAATAACAATGCGG-TCCATATTT-GGTTCTGCAATTGGAATGAGAACAATGTAAATACCTTAACGAGGAGCAATTGGAGGGCAAGTCTGGTGCCAGCAGCCGCGGTAATTCCAGCTCCAATAGCGTATATTAAAGTTGTTGCAGTTAAAAAGCTCGTAGTTGGATTTCGGAACGGTCGGGTTGGTCCGCCCTTCTGTGGTGTGT--ACTA-GCTTTGGT-ATG-TAT--GGTTGG-----------------------------------------------------TCCT--------------------------TGTGTGG----------------------------------------------------------------------------CTAACCTGCTGCCCGTGTTGCACGTG--TGTGTAGCACGTGATCGTTCTTCTCCCTCGGAGACGAGGTCTGTCCTTCATTG-GATGGGCTTTGG-ATGCGAGGTGTTTACTTTGAAAAAATTAGAGTGTTCAAAGCAGGCCAT-TT-CT-C-GCTTGAATACATTAGCATGGAATAATGGAATAGGACTCTGT-GTCTATTTTGTTGGTTTGAAGGC--AGAGAGTAATGATTAATAGGGACAGTTGGGGGCATTCGTATTTAATTGTCAGAGGTGAAATTCTTGGATTTCTGAAAGACGAACAACTGCGAAAGCATTTGCCAAGGATGTTTTCATTAATCAAGAACGAAAGTTAGGGGTTCGAAGACGATCAGATACCGTCGTAGTCCTAACCATAAACAATGCCGACTA----------------------------------------------------------------------------------------------------------------------------------------------------------------------------------------------------------------------------------------------------------------------------------------------------------------------------------------------------------------------------------------------------------------------------------------------------------------------------------------------------------------------------------------------------------------------------------------------------------------------------------------------------------------------------------------------------------------------------------------------------------------------------------------------------------------------------------------------------------------------------------------------------------------------
>Dictyoplax_lecus
CTGGTTGATCC-T-GCC-AGTAGTCATATGCTTGTCTCAAAGACTAAGCCATGCATGTCTAAGTATAAATCTGGTTCTAGATGAAACTGCGAATGGCTCATTAAATCAGTTCTAGTTTCTTTGATGGTATCTTAACTATATGGATAACCGTAGTAAC-ATAGAGCTAATACATGCTTGATATCCTGACTGGTTGCTC------TC---------GGG----TAATCGGAATAGGATGTATTTATTAGATCCAAAACCAATGCGTTACTTGCATAGCTT---CGGTTGTGTGAGTAACGGTTAGATTGGTGATTCATGATAACTTTTCGGATCGCATGGCCTA-GTGCTGGCGGTTCTTCATACAAGTTTCTGCCCTATCAACTGTCGATGGTAGGGTATTGGCCTACCATGGTTGTAACGGGTGACGGAGAATTAGGGTTCGATTCCGGAGAGGGAGCCTGAGAAACGGCTACCACATCTATGGATGGCAGCAGGCGCGCAAATTACCCAATCCCGACCTGGGGAGGTAGTGACAATAAATAACAATGCGGTTCCTTCTTT-GGTTCTGCAATTGGAATGAGAACAATGTAAACACCTTAACGAGGAGCAATTGGAGGGCAAGTCTGGTGCCAGCAGCCGCGGTAATTCCAGCTCCAATAGCGTATACTAAAGTTGTTGCAGTTAAAA-GCTCGTAGTTGGATTTCGGAACGGTCGGGTTGGTCTGCCCTAT-GTGGTGTGT--ACTA-GCCTAGGT-GGGTTA---GGTTGG-----------------------------------------------------TCCT--------------------------TGTGG------------------------------------------------------------------------------CTAGCCTGCTGCCCATGCTGCATGTG--TGTGTAGCATGTGATCGTTCTTCTCCCTCGGAGACGAGGTCTGTCCTTGATTG-GATGGGCTTTGG-ATGCGAGGTGTTTACTTTGAAAAAATTAGAGTGTTCAAAGCAGGCCAA-AT-CT-C-GCTTGAATACATTAGCATGGAATAATGGAATAGGACTCTGT-GYCTATTTTGTTGGTTTGAAGGC--AGAGAGTAATGATTAATAGGGACAGTTGGGGGCATTCGTATTTAATTGTCAGAGGTGAAATTCTTGGATTTMTGAAAGACGAACAACTGCGAAAGCATTTGCCAAGGATGTTTTCATTAATCAAGAACGAAAGTTAGGGGTTCGAAGACGATCAGATACCGTCGTAGTCCTAACCATAAACAATGCCGACTAGGGATCAGCGTACGTTCGTGT-GATT-GGACGTCGTTGGCACCTTACGAGAAATCAAGAGTGTTTGGGTTCTGGGGGGAGTATGGTCACAAGGCTGAAACTTAAAGGAATTGACGGAAGGGCACCACCAGGAGTGGAGCCTGCGGCTTAATTTGACTCAACACGGG-AAACCTCACCAGGTCCGGACATAGTTAGGATTGACAGATTGAGAGCTCTTTCTTGATTCTATGGGTGGTGGTGCATGGCCGTTCTTAGTTGGTGGAGTGATTTGTCTGGTTA-CTCCGTTA-CGAACGAGACCTTAGCCTGCTAACTAGTCACGTCATC-CACA-TGGCCAC-C-AG----TTTCC-TGTCT---------------------------------------ACCC---------------------------------------------AGGC---G--G-GGG-CT---GTCTGGTCGGATCGACGTGTTC-GACTTCTTAGAGGGACAGTTGG---CTTGCCTAATCAAAGGAAGTTTGAGGCAATAACAGGTCTGTGATGCCCTTAGATGTTCTGGGCCGCACGCGCGCTACACTGATCAAGTCAACGAGTTGCTGACCTTCGCCGATAGGTGCTGGGTAATCTTGTGAAACTTGATCGTGATGGGGATAGATCCTTGCAATTTTTGATCTT-GAACGAGGAATTCCTAGAAAGCGCAAGTCATCTAGCTTGCGCTGATTACGTCCCTGCCCTTTGTACACACCGCCCGTCGCTACTACTGATTGAATGTTTTAGTGAGGTCTTCGGATTGACGCTGCTCGGCCAG-CA-ATGGCTGTGCGG-AGGTTGGGAAGTTGGTCAAACTTGATCATTTAGAGGAA-GTA
>Sarostegia_oculata
CTGGTTGATCC-T-GCC-AGTAGTCATATGCTTGTCTCAAAGATTAAGCCATGCATGTCTAAGTATAAATCTGGTTCTAGATGAAACTGCGAATGGCTCATTAAATCAGTTCTAGTTTATTTGATGGTATCTCAACTACATGGATAACCGTGGTAAC-ATAGAGCTAATACATGCTTGAAATCCTGACTGGTTGTTC------TC---------GGA----CAGTCGGAATGGGATGTATTTATTAGATCCAAAACCAATGCGTCATTTGTATTGCTT-CACGG-TGTGCAAGTGGCGGTTGTATTGGTGATTCATGGTAACTTTTCGGATCGCATGGCCTT-GTGCTGGCGACGCTTCATACAAGTTTCTGCCCTATCAACTGTCGATGGTAGGGTATTGGCCTACCATGGTTGTAACGGGTGACGGAGAATTAGGGTTCGATTCCGGAGAGGGAGCCTGAGAAACGGCTACCACATCTATGGATGGCAGCAGGCGCGCAAATTACCCAATCCCGACCTGGGGAGGTAGTGACAATAAATAACAATGCGGTTCCAAATTT-GGTTCTGCAATTGGAATGAGAACAATGTAAATACCTTAACGAGGAGCAATTGGAGGGCAAGTCTGGTGCCAGCAGCCGCGGTAATTCCAGCTCCAATAGCGTATATTAAAGTTGTTGCAGTTAAAAAGCTCGTAGTTGGATTTCGGAACGATCGGGTTGGTCTGCCCTGC-GTGGTTTGC--ACTA-GCCTTGGT-GTG-TAT--GGTTGG-----------------------------------------------------TCCT--------------------------TGTGG------------------------------------------------------------------------------CTAGCCTGCTGCCCGTGTTGCACCTGYGTGTGTAGCATGTGATCGTTCTTCTCCCTCGGAGACGAGGTCTCTCCTTGATTG-GATGGGCTTTGG-ATGCGAGGTGTTTACTTTGAAAAAATTAGAGTGTTCAAAGCAGGCCTG-AT-CT-C-GCTTGAATACATTAGCATGGAATAATGGAATAGGACTCTGY-GCCTATTTTGTTGGTTTGAAGGC--ATGGAGTAATGATTGATAGGGACAGTTGGGGGCATTCGTATTTAATTGTCAGAGGTGAAATTCTTGGATTTCTGAAAGACGAACAACTGCGAAAGCATTTGCCAAGGATGTTTTCATTAATCAAGAACGAAAGTTAGGGGTTCGAAGACGATCAGATACCGTCGTAGTCCTAACCATAAACAATGCCGACTAGGGATCAGCGTACGTTCGTGT-AATT-GGACGTCGTTGGCACCTTACGAGAAATCAAGAGTGTTTGGGTTCTGGGGGGAGTATGGTCACAAGGCTGAAACTTAAAGGAATTGACGGAAGGGCACCACCAGGAGTGGAGCCTGCGGCTTAATTTGACTCAACACGGG-AAACCTCACCAGGTCCGGACATAGTTAGGATTGACAGATTGAGAGCTCTTTCTTGATTCTATGGGTGGTGGTGCATGGCCGTTCTTAGTTGGTGGAGTGATTTGTCTGGTTAATTCCGTTAACGAACGAGACCTTAGCCTACTAACTAGTCACGTCATC-CACA-CGGCCAC---AG----TCCTC-TATCCT------------------------------------TC------------------------------------------------GGGGT-ATG--G-GGG-CT---GCTTGGTCGGATCGACGTGTTT-GACTTCTTAGAGGGACAGTTGG---CTTGCCTAATCAAAGGAAGTTTGAGGCAATAACAGGTCTGTGATGCCCTTAGATGTTCTGGGCCGCACGCGCGCTACACTGATCAAGTCAACGAGCTGCTAACCTTCGCCGTTAGGCGCTGGGTAATCTTGTGAAACTTGATCGTGATGGGGATAGATCCTTGCAATTTTTGATCTT-GAACGAGGAATTCCTAGTAAGCGCAAGTCATCTAACTTGCGCTGATTACGTCCCTGCCCTTTGTACACACCGCCCGTCGCTACTACCGATTGAATGTTTTAGTGAGGTCTTCGGATCGACACTGCTCGGCCAG-TA-ATGGTTGTGCGG-AGGTTGAAAAGTTGATCAAACTTGATCATTTAGAGGAA-GTA
>Chonelasma_bispinula_SMF12084
----------------------------------------------------------------------------------------------------------------------------------------------------------------------------------------------------------------------------------------------------------------------------------------------------------------------------------------------------------------------------------------------------------------------------------------------------------------------------------------------------------------------------------------GGGGAGGTAGTGACAATAAATAACAATGCGGTTCCAAATTT-GGTTCTGCAATTGGAATGAGAACAATGTAAATACCTTAACGAGGAGCAATTGGAGGGCAAGTCTGGTGCCAGCAGCCGCGGTAATTCCAGCTCCAATAGCGTATATTAAAGTTGTTGCAGTTAAAAAGCTCGTAGTTGGATTTCGRAACGATCGGGTTGGTCTGCCCARC-GTGGTTTGT--ACTA-GCCTCGGT-GTG-TAT--GGTTGG-----------------------------------------------------TCCT--------------------------TGTGG------------------------------------------------------------------------------CTGGCCTGCTACCCGTGTTGCACGTG--TGTGTAGCATGTGATCGTTCTTCTCCCTCGGAGACGAGGTCTGTCCTTCATTG-GATGGGCTTTGG-ATGCGAGGTGTTTACTTTGAAAAAATTAGAGTGTTCAAAGCAGGCCTG-AT-CT-C-GCTTGAATACATTAGCATGGAATAATGGAATAGGACTCTGT-GCCTATTTTGTTGGTTTGAAGGC--ATGGAGTAATGATTGATAGGGACAGTTGGGGGCATTCGTATTTAATTGTCAGAGGTGAAATTCTTGGATTTCTGAAAGACGAACAACTGCGAAAGCATTTGCCAAGGATGTTTTCATTAATCAAGAACGAAAGTTAGGGGTTCGAAGACGATCAGATACCGTCGTAGTCCTAACCATAAACAATGCCGACTAGGGATCAGCGTACGTTCGTGT-GATT-GGACGTCGTTGGCACCTTACGAGAAATCAAGAGTGTTTGGGTTCTGGGGGGAGTATGGTCACAAGGCTGAAACTTAAAGGAATTGACGGAAGGGCACCACCAGGAGTGGAGCCTGCGGCTTAATTTGACTCAACACGGG-AAACCTCACCAGGTCCGGACATAGT-AGGAT-GACAGATTGAGAGCTCTTTCTTGAT-CTATGG-T-GT-GTGCATGGCCGT-CT-AGT-GGTGGAGTGATTTGTCTGG----------------------------------------------------------------------------------------------------------------------------------------------------------------------------------------------------------------------------------------------------------------------------------------------------------------------------------------------------------------------------------------------------------------------------------------------------------------------------------------------------------------------------------------------------------------------------------------------------------------------------------
>Eurete_nsp1_126028
CTGGTTGATCC-T-GCC-AGTAGTCATATGCTTGTCTCAAAGATTAAGCCATGCATGTCTAAGTATAAATCTGGTTCTAGATGAAACTGCGAATGGCTCATTAAATCAGTTCTAGTTTATTTGATGGTATCTCAACTACATGGATAACCGTGGTAAC-ATAGAGCTAATACATGCTTGAAATCCTGACTGGTTGTTC------TC---------GGA----CAGTCGGAATGGGATGTATTTATTAGATCCAAAACCAATGCGTCATTTGTATGGCTT-CACGGCTGTGCAAGTGGCGGTTATGTTGGTGATTCATGGTAACTTTTCGGATCGCATGGCCTT-GTGCTGGCGACGCTTCATACAAGTTTCTGCCCTATCAACTGTCGATGGTAGGGTATTGGCCTACCATGGTTGTAACGGGTGACGGAGAATTAGGGTTCGATTCCGGAGAGGGAGCCTGAGAAACGGCTACCACATCTATGGATGGCAGCAGGCGCGCAAATTACCCAATCCCGACCTGGGGAGGTAGTGACAATAAATAACAATGCGGTTCCAAATTT-GGTTCTGCAATTGGAATGAGAACAATGTAAATACCTTAACGAGGAGCAATTGGAGGGCAAGTCTGGTGCCAGCAGCCGCGGTAATTCCAGCTCCAATAGCGTATATTAAAGTTGTTGCAGTTAAAAAGCTCGTAGTTGGATTTCGGAACGATCGGGTTGGTCTGCCCTCT-GTGGTTTGT--ACTA-GCCTCGGT-GTG-TAT--GGTTGG-----------------------------------------------------TCCT--------------------------TGTGG------------------------------------------------------------------------------CTGGCCTGCTACCCGTGTTGCACGT--GTGTGTAGCATGTGATCGTTCTTCTCCCTCGGAGACGAGGTCTGTCCTTCATTG-GATGGGCTTTGG-ATGCGAGGTGTTTACTTTGAAAAAATTAGAGTGTTCAAAGCAGGCCTG-AT-CT-C-GCTTGAATACATTAGCATGGAATAATGGAATAGGACTCTGT-GCCTATTTTGTTGGTTTGAAGGC--ATGGAGTAATGATTGATAGGGACAGTTGGGGGCATTCGTATTTAATTGTCAGAGGTGAAATTCTTGGATTTCTGAAAGACGAACAACTGCGAAAGCATTTGCCAAGGATGTTTTCATTAATCAAGAACGAAAGTTAGGGGTTCGAAGACGATCAGATACCGTCGTAGTCCTAACCATAAACAATGCCGACTAGGGATCAGCGTACGTTCGTGT-GATT-GGACGTCGTTGGCACCTTACGAGAAATCAAGAGTGTTTGGGTTCTGGGGGGAGTATGGTCACAAGGCTGAAACTTAAAGGAATTGACGGAAGGGCACCACCAGGAGTGGAGCCTGCGGCTTAATTTGACTCAACACGGG-AAACCTCACCAGGTCCGGACATAGTTAGGATTGACAGATTGAGAGCTCTTTCTTGATTCTATGGGTGGTGGTGCATGGCCGTTCTTAGTTGGTGGAGTGATTTGTCTGGTTAATTCCGTTAACGAACGAGACCTTAGCCTGCTAACTAGTTGCGTCATC-CACA-CGGCTA-----------------------------------------TCCATGTATCCATGCACTCTCTTCGGAGGTGTGTGGTGC--------------------------------------------------TGGTGGTCGGATCGACGTGTTT-AACTTCTTAGAGGGACAGTTGG---CTTGCCTAATCAAAGGAAGTTTGAGGCAATAACAGGTCTGTGATGCCCTTAGATGTTCTGGGCCGCACGCGCGCTACACTGATCAAGTCAACGAGCTGCTAACCTTCGCCGTTAGGCGCTGGGTAATCTTGTGAAACTTGATCGTGATGGGGATAGATCCTTGCAATTTTTGATCTT-GAACGAGGAATTCCTAGTAAGCGCAAGTCATCTAACTTGCGCTGATTACGTCCCTGCCCTTTGTACACACCGCCCGTCGCTACTACCGATTGAATGTTTTAGTGAGGTCTTCAGATCGACACTGCTCGACCAG-CA-ATGGTTGTGCGG-AGGTTGAAAAGTTGATCAAACTTGATCATTTAGAGGAA-GTA
>Eurete_nsp2_126276
-----------------------------------------GATTAAGCCATGCATGTCTAAGTATAAATCTGGTTCTAGATGAAACTGCGAATGGCTCATTAAATCAGTTCTAGTTTATTTGATGGTATCTCAACTACATGGATAACCGTGGTAAC-ATAGAGCTAATACATGCTTGAAATCCTGACTGGTTGTTC------TC---------GGA----CAGTCGGAATGGGATGTATTTATTAGATCCAAAACCAATGCGTCATTTGTATGGCTT-CACGGCTGTGCAAGTGGCGGTTATGTTGGTGATTCATGGTAACTTTTCGGATCGCATGGCCTT-GTGCTGGCGACGCTTCATACAAGTTTCTGCCCTATCAACTGTCGATGGTAGGGTATTGGCCTACCATGGTTGTAACGGGTGACGGAGAATTAGGGTTCGATTCCGGAGAGGGAGCCTGAGAAACGGCTACCACATCTATGGATGGCAGCAGGCGCGCAAATTACCCAATCCCGACCTGGGGAGGTAGTGACAATAAATAACAATGCGGTTCCAAATTT-GGTTCTGCAATTGGAATGAGAACAATGTAAATACCTTAACGAGGAGCAATTGGAGGGCAAGTCTGGTGCCAGCAGCCGCGGTAATTCCAGCTCCAATAGCGTATATTAAAGTTGTTGCAGTTAAAAAGCTCGTAGTTGGATTTCGGAACGATCGGGTTGGTCTGCCCTGC-GTGGTTTGT--ACTA-GCCTCGGT-GTG-TAT--GGTTGG-----------------------------------------------------TCCT--------------------------TGTGG------------------------------------------------------------------------------CTGGCCTGCTACCCGTGTTGCACGT--GTGTGTAGCATGTGATCGTTCTTCTCCCTCGGAGACGAGGTCTGTCCTTCATTG-GATGGGCTTTGG-ATGCGAGGTGTTTACTTTGAAAAAATTAGAGTGTTCAAAGCAGGCCTG-AT-CT-C-GCTTGAATACATTAGCATGGAATAATGGAATAGGACTCTGT-GCCTATTTTGTTGGTTTGAAGGC--ATGGAGTAATGATTGATAGGGACAGTTGGGGGCATTCGTATTTAATTGTCAGAGGTGAAATTCTTGGATTTCTGAAAGACGAACAACTGCGAAAGCATTTGCCAAGGATGTTTTCATTAATCAAGAACGAAAGTTAGGGGTTCGAAGACGATCAGATACCGTCGTAGTCCTAACCATAAACAATGCCGACTAGGGATCAGCGTACGTTCGTWT-GATT-GGACGTCGTTGGCACCTTACGAGAAATCAAGAGTKTTTGGGTTCTGGGGGGAGTATGGTCACAAGGCTGAAACTTAAAGGAATTGACGGAAGGGCACCACCAGGAGTGGAGCCTGCGGCTTAATTTGACTCAACACGGG-AAAMCTCACCAGGTCCGGACATAGTGAGGATTGACAGATTGAGAGCTCTTTCTTGATTCTATGGGTGGTGGTGCATGGCCGTTCTTAGTTGGTGGAGTGATTTGTCTGGTTAATTCCGTTAACGAACGAGACCTTAGCCTGCTAACTAGTCGCGTYATC-CACA-TGG-----------------------------------------------------------------------------------------------------------------------------------------------------------------------------------------------------------------------------------------------------------------------------------------------------------------------------------------------------------------------------------------------------------------------------------------------------------------------------------------------------------------------------------------------------------------------
>Tretodictyum_tubulosum
-TGGTTGATCC-TGGCC-AGTAGTCATATGCTTGTCTCAAAGATTAAGCCATGCATGTCTAAGTATAAATCTGGTTCAAGATGAAACTGCGAATGGCTCATTAAATCAGTTCTAGTTTCTTTGATGGTATCTTAACTACAAGGATAACCGTAGTAAC-ATAGAGCTAATACATGCTTAAAATCCTGACTGGTTGCTTCCTTACTCGCAAGGGTGGGGTGTGTGATCGGAATAGGATGTATTTATTAGATCCAAAACCAATGCGTTGTTTGCGTAGCTTTCG-GGTTGCGTGAGTGGCGGTTTGCTTGGTGATTCATGGTAACTTATCGGATCGCATGGCCTT-GCGCTGGCGATGCTTCATACAAGTTTCTGCCCTATCAACTGTCGATGGTAGGGTATTGGCCTACCATGGTTGTAACGGGTGACGGAGAATTAGGGTTCGATTCCGGAGAGGGAGCCTGAGAAACGGCTACCACATCTATGGATGGCAGCAGGCGCGCAAATTACCCAATCCCGACTTGGGGAGGTAGTGACAATAAATAACAATGCGG-TCCTATTTTAGGTTCTGCAATTGGAATGAGAACAATGTAAATACCTTAGCGAGGAGCAATTGGAGGGCAAGTCTGGTGCCAGCAGCCGCGGTAATTCCAGCTCCAATAGCGTATATTAAAGTTGTTGCAGTTAAAAAGCTCGTAGTTGGATTTCGGAACGTTCGGGTTGGTCCGCCCTGT-GTGGTGTGT--ACTG-GCTTTGGTTG-G-TTG--GCTTGG--ATG-CGTTGCCTT--------------------------------------GAAA----------------------------------------------------------------------------------------------GGGGTGAT-GTGT--TCAGGCTGCTGCCCGTGTTATGCCTGTGTGTGTAGCATGTGATCGTTCTTCTCCCTCGGAGACGAGGTCTGTCCTTGATTG-GATGGGTTTTGG-ATGCGGGGTGTTTACTTTGAAAAAATTAGAGTGTTCAAAGCAGGCTCATAAACT-G-GCTTGAATACATTAGCATGGAATAATGGAATAGGACTCTGT-GCCTATTTTGTTGGTTTGAAGGT--ATGGAGTAATGATTGATAGGGACAGTTGGGGGCATTCGTATTTAATTGTCAGAGGTGAAATTCTTGGATTTATGAAAGACGAACAACTGCGAAAGCATTTGCCAAGGATGTTTTCATTAATCAAGAACGAAAGTTAGGGGTTCGAAGACGATCAGATACCGTCGTAGTCCTAACCATAAACAATGCCGACTAGGGATCAGCGTACGTTCGTGT-GATT-GGACGTCGTTGGCACCTTACGAGAAATCAAGAGTGTTTGGGTTCTGGGGGGAGTATGGTCACAAGGCTGAAACTTAAAGGAATTGACGGAAGGGCACCACCAGGAGTGGAGCCTGCGGCTTAATTTGACTCAACACGGG-AAACCTCACCAGGTCCGGACATAGTTAGGATTGACAGATTGAGAGCTCTTTCTTGATTCTATGGGTGGTGGTGCATGGCCGTTCTTAGTTGGTGGAGTGATTTGTCTGGTTAATTCCGTTAACGAACGAGACCTTAGCCTRCTAACTAGTCGCGTTATC-CACA-TGACGGTGC-RC----TTCGT-TGTTATGCTC-TCCTCC------------------------TTTAGT---------------------------------GGGTTGGGGGGTATGGC-R-G--C-GGG-GT-GTAG--TGTCGGATGGACGTGTTT-GACTTCTTAGAGGGACAGTTGG---CTTGCCTAATCAAAGGAAGTTTGAGGCAATAACAGGTCTGTGATGCCCTTAGATGTTCTGGGCCGCACGCGCGCTACACTGATCAAGTCATCGAGCTTTTGACCTTCGCTGAAAGGCGCTGGGTAATCTTGTGAAACTTGATCGTGATGGGGATAGATCCTTGCAATTTTTGATCTT-GAACGAGGAATTCCTAGTAAGCGCAAGTCATCTAGCTTGCGCTGATTACGTCCCTGCCCTTTGTACACACCGCCCGTCGCTACTACCGATTGAATGTTTTAGTGAGGTCTTCGGATCGACACTGCGCGGCCAG-TA-ATGGCTGTGCGG-AGGTTGAAAAGTTGATCAAACTTGATCATTT-GAGG------
>Hexactinella_carolinensis
-----TGATCC-T-GCC-AGTAGTCATATGCTTGTCTCAAAGATTAAGCCATGCATGTCTAAGTATAATTCTGGTTCTAGATGAAACTGCGAATGGCTCATTAAATCAGTTCTAGTTTCTTTGATGGTATCTTAACTACAAGGATAACCGTAGTAAC-ATAGAGCTAATACATGCTTGAAATCCTGACTGGTTGCTC--TT--TCGCGG-----GGG----TGATCGGAATAGGATGTATTTATTAGATCCAAAACCAATGCGTTGCTTGCGTTGCTTTCG-GGTGGCGTAAGTGGCGGTTTGCTTGGTGATTCATGGTAACTTATCGGATCGCATGGCCTT-GCGCTGGCGATGCTTCATACAAGTTTCTGCCCTATCAACTGTCGATGGTAGGGTATTGGCCTACCATGGTTGTAACGGGTGACGGAGAATTAGGGTTCGATTCCGGAGAGGGAGCCTGAGAAACGGCTACCACATCTATGGATGGCAGCAGGCGCGCAAATTACCCAATCCCGACTTGGGGAGGTAGTGACAATAAATAACAATGCGG-TCCTATTCTAGGTTCTGCAATTGGAATGAGAACAATGTAAATACCTTAGCGAGGAGCAATTGGAGGGCAAGTCTGGTGCCAGCAGCCGCGGTAATTCCAGCTCCAATAGCGTATATTAAAGTTGTTGCAGTTAAAAAGCTCGTAGTTGGATTTCGGAACGTTCGGGTTGGTCCGCCCTGT-GTGGTGTGT--ACTG-GCTTTGGT-GTG-CTA--G-TTGG-GGTG-CCTTGCCTT--------------------------------------GAAA----------------------------------------------------------------------------------------------GGGGTGGG-GTGTT-CCGG-CTGCTGCCCGTGTTATGCCTGTGTGTATAGCATGTGATCGTTCTTCTCCCTCGGAGACGAGATCTGTCCTTGATTG-GATGGGTTTTGG-ATGCGAGGTGTTTACTTTGAAAAAATTAGAGTGTTCAAAGCAGGCTCTGAAACT-G-GCTTGAATACATTAGCATGGAATAATGGAATAGGACTCTGT-GCCTATTTTGTTGGTTTGAAGGT--ATGGAGTAATGATTGATAGGGACAGTTGGGGGCATTCGTATTTAATTGTCAGAGGTGAAATTCTTGGATTTATGAAAGACGAACAACTGCGAAAGCATTTGCCAAGGATGTTTTCATTAATCAAGAACGAAAGTTAGGGGTTCGAAGACGATCAGATACCGTCGTAGTCCTAACCATAAACAATGCCGACTAGGGATCAGCGTACGTTCGTGT-GATT-GGACGTCGTTGGCACCTTACG----------------------------------------------------------------------------------------------------------------------------------------------------------------------------------------------------------------------------------------------------------------------------------------------------------------------------------------------------------------------------------------------------------------------------------------------------------------------------------------------------------------------------------------------------------------------------------------------------------------------------------------------------------------------------------------------------------------------------------------------------------------------------------------------------------------------------------------------------------------------
>Psilocalyx_wilsoni
CTGGTTGATCC-T-GCC-AGTAGTCATATGCTTGTCTCAAAGATTAAGCCATGCATGTCTAAGTATAAATCTGGTTCAAGATGAAACTGCGAATGGCTCATTAAATCAGTTCTAGTTTCTTTGATGGTATCTCAACTACATGGATAACCGTAGTAAC-ATAGAGCTAATACATGCTTGAAATCCTGACTGGGTGCTT------CC---------GGG----CAATCGGAATAGGATGTATTTATTAGATCCAAAACCAATGCGTTGCTTGCGTTGCTTTCG-GG-TGCGTAAGTGGCGGTTAGATTGGTGATTCATGGTAACTTTTCGGATCGCATGGCCTA-GCGCTGGCGATGCTTCATACAAGTTTCTGCCCTATCAACTGTCGATGGTAGGGTATTGGCCTACCATGGTTGTAACGGGTAACGGAGAATTAGGGTTCGATTCCGGAGAGGGAGCCTGAGAAACGGCTACCACATCTATGGATGGCAGCAGGCGCGCAAATTACCCAATCCCGACCTGGGGAGGTAGTGACAATAAATAACAATGCGGTACCTTATTT-GGTTCTGCAATTGGAATGAGAACAATGTAAACACCTTAACGAGGAGCAATTGGAGGGCAAGTCTGGTGCCAGCAGCCGCGGTAATTCCAGCTCCAATAGCGTATATTAAAGTTGTTGCAGTTAAAAAGCTCGTAGTTGGATTTCGGAACGGTCGGGTTGGTCCGCCCTGT-GTGGTGTGC--ACTA-GCCTTGGT-ATG-TAT--GGTTGG---------GGTCCT----------------------------------------------------------------TC----------------------------------------------------------------------GGGGTG---------CCAACCTGCTGCCCGTGCTGCGCCTGTGTGTGTAGCATGTGATCGTTCTTCTCCCTCGGAGACGAGGTCTGTCCTTGATTG-GATGGGTTTTGG-ATGCGAGGTGTTTACTTTGAAAAAATTAGAGTGTTCAAAGCAGGC-CAAAT-CT-C-GCTTGAATACATTAGCATGGAATAATGGAATAGGACTCTGT-GCCTATTTTGTTGGTTTGAAGGC--AGAGAGTAATGATTGATAGGGACAGTTGGGGGCATTCGTATTTAATTGTCAGAGGTGAAATTCTTGGATTTCTGAAAGACGAACAACTGCGAAAGCATTTGCCAAGGATGTTTTCATTAATCAAGAACGAAAGTTAGGGGTTCGAAGACGATCAGATACCGTCGTAGTCCTAACCATAAACAATGCCGACTAGGGATCAGCGTACGTTCGTGT-GATT-GGACGTCGTTGGCACCTTACGAGAAATCAAGAGTGTTTGGGTTCTGGGGGGAGTATGGTCACAAGGCTGAAACTTAAAGGAATTGACGGAAGGGCACCACCAGGAGTGGAGCCTGCGGCTTAATTTGACTCAACACGGG-AAACCTCACCAGGTCCGGACATAGTTAGGATTGACAGATTGAGAGCTCTTTCTTGATTCTATGGGTGGTGGTGCATGGCCGTTCTTAGTTGGKGGAGTGATTTGTCTGGTTAATTCCGTTAACGAACGAGACCTTAGCCTACTAACTAGTCACGTCATC-CACA-CGGCCAC---AG----TCGCC-TACCTCT-----------------------------------TC-----------------------------------------------GGGGGT-ATG--G-TGG-CT---GCYTGGTCGGATAGACGTGTTC-GACTTCTTAGAGGGACAGTTGG---CTTGCCTAATCAAAGGAAGTTTGAGGCAATAACAGGTCTGTGATGCCCTTAGATGTTCTGGGCCGCACGCGCGCTACACTGATCAAGTCAACGAGTTGCTAACCTTCGCCGATAGGCGCTGGGTAATCTTGTGAAACTTGATCGTGATGGGGATAGATCCTTGCAATTTTTGATCTT-GAACGAGGAATTCCTAGTAAGCGCAAGTCATCTAGCTTGCGCTGATTACGTCCCTGCCCTTTGTACAC----------------------------------------------------------------------------------------------------------------------------
>Ijimalophus_hawaiicus
-TGGTTGATCC-TTGCC-AGTAGTCATATGCTTGTCTCAAAGATTAAGCCATGCATGTCTAAGTGTAAACTTGGTTTACGGTGAAACTGCGAATGGCTCATTAAATCAGTTATCGTTTATTTGATGGTGTCTCTACTACATGGATAACCGTAGTAATTCTAGAGCTAATACATGCCTTAAGTCCCGACTGG-CATCC------TC---------GGG----TGCCTGGAA-GGGATGTATTTATTAGATCCAAGACCAATGCGGCGCGGCCT------TC-------GGGTCGTGCTGGTTCTG-TGGTGATTCATGATAACTTCTCGGATCGCATGGCCTCTGTGCCGGCGATGCTTCATTCAAGTTTCTGCCCTATCAACTGTCGATGGTAGGGTATTGGCCTACCATGGTTGTAACGGGTGACGGAGAATTAGGGTTCGATTCCGGAGAGGGAGCCTGAGAAACGGCTACCACATCCAAGGAAGGCAGCAGGCGCGCAAATTACCCAATCCCGACCTGGGGAGGTAGTGACAAAAAATAACAAAGCGGCCCTAACAAAGGGATCAGCTATTGGAATGAGTACAATGTAAACGCCTTAACGAGGATCAATTGGAGGGCAAGTCTGGTGCCAGCAGCCGCGGTAATTCCAGCTCCAATAGCGTATATTAAAGTTGTTGCAGTTAAAAAGCTCGTAGTTGGATTTCGGAGTCGTCAGGCTGGTCCGCCCTYC-GTGGTGTGC--ACTGTGCCTTAGC-T-----------------------------------------------------------------------------------------GGTGGGGCGCGTTGTGGCTG-CTCGGCCTGCGTGCGTCGTTGCCTCTTAATGGGGCGCGGCGTGCRTGGGTTTG--------------------------GG-TGGTTGCGGCGCGT---ACTTCCCACCCGATGGCTCTTCTCGCTCGAAGACCTGGCCTGCCCTTAACTGGCGTGGGCCGTGGCATTCGAGCTGTTTACTTTGAAAAAATTAGAGTGTTCAAAGCAGGCTATATATGA-G-GCTTGAATACGTTAGCATGGAATAATGGAATAGGACTCTGGCGCCTATTTTGTTGGTTCTTAAGCGCCTGGAGTAATGATTAATAGGGACAGTTGGGGGCATTCGTATTTCTTTGTCAGAGGTGAAATTCTTTAATCTAAGAAAGACGAACAACTGCGAAAGCATTTGCCAAGGATGTTTTCATTAATCAAGAACGAAAGTTAGGGGTTCGAAGACGATCAGATACCGTCCTAGTCCTAACCATAAACTATGCCGACTAGGGATCAGCGAACGTCGCCATTTACGATGACGTCGTTGGCACCTTACGAGAAATCAAGAGTGTTTGGGTTCTGGGGGGAGTATGGTCACAAGGCTGAAACTTAAAGGAATTGACGGAAGGGCACCACCAGGAGTGGAGCCTGCGGCTTAATTTGACTCAACACGGG-AAAACTCACCAGGTCCGGACATAGTGAGGATTGACAGATTGATAGCTCTTTCTTGATTCTGTGGGTGGTGGTGCATGGCCGTTCTTAGTTGGTGGAGTGATTTGTCTGGTTAATTCCGTTAACGAACGAGACCTTAACCTGCTAACTAGTCGCGCCCTCACTCACGGGCTGCT--------------------------------------------------------TC---------------------------------------------------------------------GGT--GGCCCGAG-GGCGTTCTGTGACTTCTTAGAGGGACAACTGGGCACAT-CC-AACCAGTGGAGGTTTGAGGCAATAACAGGTCTGTGATGCCCTTAGATGTTCTGGGCCGCACGCGCGCTACACTGATGAAGGCAGCGAG-TGATATCCTTCGCCGAAAGGCGCCGGGTAATCTTGTCAAACTTCATCGTGATGGGGATAGATCCTTGCAATTATTGATCTT-GAACGAGGAATTCCTAGTAAGCGCAAGTCATC-AGCTTGCGTTGATTACGTCCCTGCCCTTTGTACACACCGCCCGTCGCTACTACCGATTGAATGGTTTAGTGAGGTCTTCGGATCGGCACTGT-CTGGCGCTCACGCGCTGG-ACGGACCGCTGAAAAGTTGATCAAA----------------------
>Semperella_schultzei
CTGGTTGATCC-T-GCC-AGTAGTCATATGCTTGTCTCAAAGATTAAGCCATGCATGTCTAAGTGTAAACTTGGTTTACGGTGAAACTGCGAATGGCTCATTAAATCAGTTATCGTTTATTTGATGGTGTCTCTACTACATGGATAACCGTAGTAATTCTAGAGCTAATACATGCCTTAAGTCCCGACTGG-TGCCC------TC---------GGG----TGCCTGGAA-GGGATGTATTTATTAGATCCAAGACCAACGCGGTGCGGCTT------TC-------GGGTCGTGCCGGTTCTG-TGGTGATTCATGATAACTTCTCGGATCGCATGGCCTTTGCGCCGGCAATGCTTCATTCAAGTTTCTGCCCTATCAACTGTCGATGGTAGGGTATTGGCCTACCATGGTTGTAACGGGTGACGGAGAATTAGGGTTCGATTCCGGAGAGGGAGCCTGAGAAACGGCTACCACATCCAAGGAAGGCAGCAGGCGCGCAAATTACCCAATCCCGACCTGGGGAGGTAGTGACAAAAAATAACAAAGCGGCCCTAAAAAAGGGATCAGCTATTGGAATGAGTACAATGTAAACGCCTTAACGAGGATCAATTGGAGGGCAAGTCTGGTGCCAGCAGCCGCGGTAATTCCAGCTCCAATAGCGTATATTAAAGTTGTTGCAGTTAAAAAGCTCGTAGTTGGATTTCGGAGTCGTCAGGCTGGTCTGCCCTTC-GTGGTGTGC--ACTGCGCCTTAGC-T-----------------------------------------------------------------------------------------GGTGGGGCGCGCAGTGGCTGGCTCGGCCTGCGTGCGTCGTTGCCTCTC-ACGGGGTGCGGCGTGCGTTGGTCTG--------------------------GGTTGGTTGCTACGCGT---ACTACCCACCCGACGGCTCTTCCCGCTCGAAGACCTGGTCTGCCCTTCATTGGTGTGGGCCGTGGCATTCGAGCTGTTTACTTTGAAAAAATTAGAGTGTTCAAAGCAGGCTATAATTGA-G-GCTTGGATACGTTAGCATGGAATAATGGAATAGGACTCTGGCGCCTATTTTGTTGGTTCTTAAGCGCCTGGAGTAATGATTAATAGGGACAGTTGGGGGCATTCGTATTTCTTTGTCAGAGGTGAAATTCTTTAATCTAAGAAAGACGAACAACTGCGAAAGCATTTGCCAAGGATGTTTTCATTAATCAAGAACGAAAGTTAGGGGTTCGAAGACGATCAGATACCGTCCTAGTCCTAACCATAAACTATGCCGACTAGGGATCAGCGAACGTCGCCATTTACGATGACGTCGTTGGCACCTTACGAGAAATCAAGAGTGTTTGGGTTCTGGGGGGAGTATGGTCACAAGGCTGAAACTTAAAGGAATTGACGGAAGGGCACCACCAGGAGTGGAGCCTGCGGCTTAATTTGACTCAACACGGG-AAAACTCGCCAGGTCCGGACATAGTGAGGAT-GACAGATTGATAGCTCTTTCTTGATTCTGTGGGTGGTGGTGCATGGCCGTTCTTAGTTGGTGGAGTGATTTGTCTGGTTAATTCCGTTAACGAACGAGACCTTAACCTGCTAACTAGTCGCGCCCTCACTCACGGGCTGCT--------------------------------------------------------TC---------------------------------------------------------------------GGT--GGCCCGAG-GGCGTTCTATGACTTCTTAGAGGGACAACTGGGCACAT-CC-AACCAGTGGAGGTTTGAGGCAATAACAGGTCTGTGATGCCCTTAGATGTTCTGGGCCGCACGCGCGCTACACTGATGAAGGCAGCGAG-TGATATCCTTCGCCGAAAGGCGCCGGGTAATCTTGTCAAACTTCATCGTGCTGGGGATAGATCCTTGCAATTATTGATCTT-GAACGAGGAATTCCTAGTAAGCGCAAGTCATC-AGCTTGCGTTGATTACGTCCCTGCCCTTTGTACACACCGCCCGTCGCTACTACCGATTGAATGGTTTAGTGAGGTCTTCGGATTGGCACTGT-CTGGCGCTCACGCGCTGG-ACGGACCGCTGAAGAGTTGATCAAACTTGATCATTTAGAGGAA-GTA
>Hyalonema_Onconema_agassizi_SMF12069
-------------------------------------------------------------------------------------------------------------------------------------------------------------------------------------------------------------------------------------------------------------------------------------------------------------------------------------------------------------------------------------------------------------------------------------------------------------CCGGAGAGGGAGCCTGAGAAACGGCTACCACATCCAAGGAAGGCAGCAGGCGCGCAAATTACCCAATCCCGACCTGGGGAGGTAGTGACAAAAAATAACAAAGCGGCCCTAACAAAGGGATCAGCTATTGGAATGAGTACAATGTAAACACCTTAACGAGGATCAATTGGAGGGCAAGTCTGGTGCCAGCAGCCGCGGTAATTCCAGCTCCAATAGCGTATATTAAAGTTGTTGCAGTTAAAAAGCTCGTAGTTGGATTTCGGAGTCGTCAGGCCGGTCTGCCCTCA-GTGGTGTGC--ACTGTGCCTTTGC-T-----------------------------------------------------------------------------------------GGT-GGAGGCGCGTACGTCTGCCGTCTCTGGGTGCGTCGTGCTCCTTCGGGGGCTCGGCGTGCCTGGAAC-GGT------------------------------GGCTCCTCTGCGC---GTCTTCCATCCGACGGCTCTTCCCGCTCGAAGACCTGGTCTGCCCTTAACTGGTGTGGGCCGTGGCATTCGAGCTGTTTACTTTGAAAAAATTAGAGTGTTCAAAGCAGGCTACC--TGA-G-GCTTGAATACGTTAGCATGGAATAATGGAATAGGACTCTGGCGCCTATTTTGTTGGTTCTTAAGCGCCTGGAGTAATGATTAATAGGGACAGTTGGGGGCATTCGTATTTCTTTGTCAGAGGTGAAATTCTTTAATCTAAGAAAGACGAACAACTGCGAAAGCATTTGCCAAGGATGTTTTCATTAATCAAGAACGAAAGTTAGGGGTTCGAAGACGATCAGATACCGTCCTAGTCCTAACCATAAACTATGCCGACTAGGGATCAGCGAACGTCGCCACTTACGATGACGTCGTTGGCACCTTACGAGAAATCAAGAGTGTCTGGGTTCTGGGGGGAGTATGGTCACAAGGCTGAAACTTAAAGGAATTGACGGAAGGGCACCACCAGGAGTGGAGCCTGCGGCTTAATTTGACTCAACACGGG-AAAACTCACCAGGTCCGGACATAGTGAGGATTGACAGATTGATAGCTCTTTCTTGATTCTGTGGGTGGTGGTGCATGGCCGTTCTTAGTTGGTGGAGTGATTTGTCTGG----------------------------------------------------------------------------------------------------------------------------------------------------------------------------------------------------------------------------------------------------------------------------------------------------------------------------------------------------------------------------------------------------------------------------------------------------------------------------------------------------------------------------------------------------------------------------------------------------------------------------------
>Hyalonema_Onconema_obtusum_SMF12072
-------------------------------------------------------------------------------------------------------------------------------------------------------------------------------------------------------------------------------------------------------------------------------------------------------------------------------------------------------------------------------------------------------------------------------------------------------------CCGGAGAGGGAGCCTGAGAAACGGCTACCACATCCAAGGAAGGCAGCAGGCGCGCAAATTACCCAATCCCGACCTGGGGAGGTAGTGACAAAAAATAACAAAGCGGCCCTAACAAAGGGATCAGCTATTGGAATGAGTACAATGTAAACACCTTAACGAGGATCAATTGGAGGGCAAGTCTGGTGCCAGCAGCCGCGGTAATTCCAGCTCCAATAGCGTATATTAAAGTTGTTGCAGTTAAAAAGCTCGTAGTTGGATTTCGGAGTCGTCAGGCCGGTCTGCCCTCA-GTGGTGTGC--ACTGTGCCTTTGC-T-----------------------------------------------------------------------------------------GGT-GGAGGCGCGTACGTCTGCCGTCTCTGGGTGCGTCGTGCTCCTTCGGGGGCTCGGCGTGCCTGGAAC-GGT------------------------------GGCTCCTCTGCAC---GTCTTCCATCCGACGGCTCTTCCCGCTCGAAGACCTGGTCTGCCCTTTACTGGTGTGGGCCGTGGCATTCGAGCTGTTTACTTTGAAAAAATTAGAGTGTTCAAAGCAGGCTACC--TGA-G-GCTTGAATACGTTAGCATGGAATAATGGAATAGGACTCTGGCGCCTATTTTGTTGGTTCTTAAGCGCCTGGAGTAATGATTAATAGGGACAGTTGGGGGCATTCGTATTTCTTTGTCAGAGGTGAAATTCTTTAATCTAAGAAAGACGAACAACTGCGAAAGCATTTGCCAAGGATGTTTTCATTAATCAAGAACGAAAGTTAGGGGTTCGAAGACGATCAGATACCGTCCTAGTCCTAACCATAAACTATGCCGACTAGGGATCAGCGAACGTCGCCACTTACGATGACGTCGTTGGCACCTTACGAGAAATCAAGAGTGTCTGGGTTCTGGGGGGAGTATGGTCACAAGGCTGAAACTTAAAGGAATTGACGGAAGGGCACCACCAGGAGTGGAGCCTGCGGCTTAATTTGACTCAACACGGG-AAAACTCACCAGGTCCGGACATAGTGAGGATTGACAGATTGATAGCTCTTTCTTGATTCTGTGGGTGGTGGTGCATGGCCGTTCTTAGTTGGTGGAGTGATTTGTCTGG----------------------------------------------------------------------------------------------------------------------------------------------------------------------------------------------------------------------------------------------------------------------------------------------------------------------------------------------------------------------------------------------------------------------------------------------------------------------------------------------------------------------------------------------------------------------------------------------------------------------------------
>Hyalonema_nsp_126036
CTGGTTGATTC-CTGCC-AGTAGTCATATGCTTGTCTCAAAGATTAAGCCATGCATGTCTAAGTGTAAACTTGGTTTACGGTGAAACTGCGAATGGCTCATTAAATCAGTTATCGTTTATTTGATGGTGTCTCTACTACATGGATAACCGTAGTAATTCTAGAGCTAATACATGCTTCAACTCCCGACTGG-TGCTC------TC---------GGG----CGCCTGGAA-GGGATGTATTTATTAGATCCAAGACCAACGCGGTGCTTCCT------TCAC-----GGGGGGTGCCGGTTCTT-TGGTGATTCATGATAACTTCTCGGATCGCATGGCCTCTGCGCCGGCGATGCTTCATTCAAGTTTCTGCCCTATCAACTGTCGATGGTAGGGTATTGGCCTACCATGGTTGTAACGGGTGACGGAGAATTAGGGTTCGATTCCGGAGAGGGAGCCTGAGAAACGGCTACCACATCCAAGGAAGGCAGCAGGCGCGCAAATTACCCAATCCCGACCTGGGGAGGTAGTGACAAAAAATAACAAAGCGGCCCTAAAAAAGGGTTCAGCTATTGGAATGAGTACAATGTAAACACCTTAACGAGGATCAATTGGAGGGCAAGTCTGGTGCCAGCAGCCGCGGTAATTCCAGCTCCAATAGCGTATATTAAAGTTGTTGCAGTTAAAAAGCTCGTAGTTGGATTTCGGAGTCGTCAGGCCGGTCTGCCCTCA-GTGGTGTGC--ACTGTGCCTTTGC-T-----------------------------------------------------------------------------------------GGT-GGAGGCGCGTACGTCCATCGTTGGCGGGCGCGTCGTATCTCTTCGGGGATGCGGCGTGTCTGTCGGCGGT------------------------------GGTATCTCTGCGC---GTCTTCCATCCGACGGCTCTTCCCGCTCGAAGACCTGGCCTGCCCTTAGTTGGTGCGGGCCGTGGCATTCGAGCTGTTTACTTTGAAAAAATTAGAGTGTTCAAAGCAGGCTATCAATGA-G-GCTTGAATACGTTAGCATGGAATAATGGAATAGGACTCTGGCGCCTATTTTGTTGGTTCTTAAGCGCCTGGAGTAATGATTAATAGGGACAGTTGGGGGCATTCGTATTTCTTTGTCAGAGGTGAAATTCTTTAATCTAAGAAAGACGAACAACTGCGAAAGCATTTGCCAAGGATGTTTTCATTAATCAAGAACGAAAGTTAGGGGTTCGAAGACGATCAGATACCGTCCTAGTCCTAACCATAAACTATGCCGACTAGGGATCAGCGAACGTCGCCACTTACGATGACGTCGTTGGCACCTTACGAGAAATCAAGAGTGTCTGGGTTCTGGGGGGAGTATGGTCACAAGGCTGAAACTTAAAGGAATTGACGGAAGGGCACCACCAGGAGTGGAGCCTGCGGCTTAATTTGACTCAACACGGG-AAAACTCACCAGGTCCGGACATAGTGAGGATTGACAGA---------------------------------------------------------------------------------------------------------------------------------------------------------------------------------------------------------------------------------------------------------------------------------------------------------------------------------------------------------------------------------------------------------------------------------------------------------------------------------------------------------------------------------------------------------------------------------------------------------------------------------------------------------------------------------------------------------
>Hyalonema_sp3
-------------------------------------------------------------------------------------------AATGGCTCATTAAATCAGTTATCGTTTATTTGATGGTGTCTCTACTACATGGATAACCGTAGTAATTCTAGAGCTAATACATGCTTCAACTCCCGACTGG-TGCTC------TC---------GGG----CGCCTGGAA-GGGATGTATTTATTAGATCCAAGACCAACGCGGTGCTTCCT------TCAC-----GGGGGGTGCCGGTTCTG-TGGTGATTCATGATAACTTCTCGGATCGCATGGCCTYTGCGCCGGCGATGCTTCATTCAAGTTTCTGCCCTATCAACTGTCGATGGTAGGGTATTGGCCTACCATGGTTGTAACGGGTGACGGAGAATTAGGGTTCGATTCCGGAGAGGGAGCCTGAGAAACGGCTACCACATCCAAGGAAGGCAGCAGGCGCGCAAATTACCCAATCCCGACCTGGGGAGGTAGTGACAAAAAATAACAAAGCGGCCCTAAAAAAGGGTTCAGCTATTGGAATGAGTACAATGTAAACACCTTAACGAGGATCAATTGGAGGGCAAGTCTGGTGCCAGCAGCCGCGGTAATTCCAGCTCCAATAGCGTATATTAAAGTTGTTGCAGTTAAAA-GCTCGTAGTTGGATTTCGGAGTCGTCAGGCCGGTCTGCCCTCA-GTGGTGTGC--ACTGTGCCTT------------------------------------------------------------------------------------------TGCTGGT-GGAGGCGCGTACGTCCATCGTTGGTGGGCGCGTCGTATCGCTTCGGTGGTGCGGCGTGTCTGTTGGCGGT------------------------------GGTTCCTCTGCGC---GTCTTCCATCCGACGGCTCTTCCCGCTCGAAGACCTGGCCTGCCCTTAGTTGGTGCGGGCCGTGGCATTCGAGCTGTTTACTTTGAAAAAATTAGAGTGTTCAAAGCAGGCTATCATTGA-G-GCTTGAATACGTTAGCATGGAATAATGGAATAGGACTCTGGCGCCTATTTTGTTGGTTCTTAAGCGCCTGGAGTAATGATTAATAGGGACAGTTGGGGGCATTCGTATTTCTTTGTCAGAGGTGAAATTCTTTAATCTAAGAAAGACGAACAACTGCGAAAGCATTTGCCAAGGATGTTTTCATTAATCAAGAACGAAAGTTAGGGGTTCGAAGACGATCAGATACCGTCCTAGTCCTAACCATAAACTATGCCGACTAGGGATCAGCGAACGTCGCCACTTACGATGACGTCGTTGGCACCTTACGAGAAATCAAGAGTGTCTGGGTTCTGGGGGGAGTATGGTCACAAGGCTGAAACTTAAAGGAATTGACGGAAGGGCACCACCAGGAGTGGAGCCTGCGGCTTAATTTGACTCAACACGGG-AAAACTCACCAGGTCCGGACATAGTGAGGATTGACAGATTGATAGCTCTTTCTTGATTCTGTGGGTGGTGGTGCATGGCCGTTCTTAGTTGGTGGAGTGATTTGTCTGGTTA-TTCCGTTA-CGAACGAGACCTTAACCTGCTAACTAGTCGCGCCCTCACTCAGGGGCTCCTT-----------------------------------------------------------------------------------------------------------------------------AGGG--GGCCCGAG-GGCGTTCTGTGACTTCTTAGAGGGACAACTGGGCACAT-CC-AACCAGTGGAGGTTTGAGGCAATAACAGGTCTGTGATGCCCTTAGATGTTCTGGGCCGCACGCGCGCTACACTGATGAAGGCAGCGAG-TGATATCCTTCGCCGAAAGGCGCCGGGTAATCTTGTCAAACTTCATCGTGATGGGGATAGATCCTTGCAATTATTGATCTT-GAACGAGGAATTCCTAGTAAGCGCAAGTCATC-AGCTTGCGTTGATTACGTCCCTGCCCTTTGTACACACCGCCCGTCGCTACTACCGATTGAATGGTTTAGTGAGGTCTTCGGATTGGCGCTGT-CTGGCGTTCACGCGCTGG-ACGGATGTCTGAGAAGTTGATCAAACTTGATCATTTAGAGGAA-GTA
>Hyalonema_sp4
-----------------------------------------------------------------TAAACTTGGTTTACGGTGAAACTGCGAATGGCTCATTAAATCAGTTATCGTTTATTTGATGGTGTCTCTACTACATGGATAACCGTAGTAATTCTAGAGCTAATACATGCTTCAACTCCCGACTGG-TGCTC------TC---------GGG----CGCCTGGAA-GGGATGTATTTATTAGATCCAAGACCAACGCGGTGCTTCCT------TCAC-----GGGGGGTGCCGGTTCTG-TGGTGATTCATGATAACTTCTCGGATCGCATGGCCTCTGCGCCGGCGATGCTTCATTCAAGTTTCTGCCCTATCAACTGTCGATGGTAGGGTATTGGCCTACCATGGTTGTAACGGGTGACGGAGAATTAGGGTTCGATTCCGGAGAGGGAGCCTGAGAAACGGCTACCACATCCAAGGAAGGCAGCAGGCGCGCAAATTACCCAATCCCGACCTGGGGAGGTAGTGACAAAAAATAACAAAGCGGCCCTAAAAAAGGGTTCAGCTATTGGAATGAGTACAATGTAAACACCTTAACGAGGATCAATTGGAGGGCAAGTCTGGTGCCAGCAGCCGCGGTAATTCCAGCTCCAATAGCGTATATTAAAGTTGTTGCAGTTAAAAAGCTCGTAGTTGGATTTCGGAGTCGTCAGGCCGGTCTGCCCTCA-GTGGTGTGT--ACTGTGCCTT------------------------------------------------------------------------------------------TGCTGGT-GGAGGCGCGTACGTCCATCGTTGGCGGGCGCGTCGTATCGCTTCGGTGGTGCGGCGTGTCTGTTGGCGGT------------------------------GGTTCCTCTGCGC---GTCTTCCATCCGACGGCTCTTCCCGCTCGAAGACCTGGCCTGCCCTTAGTTGGTGCGGGCCGTGGCATTCGAGCTGTTTACTTTGAAAAAATTAGAGTGTTCAAAGCAGGCTATCATTGA-G-GCTTGAATACGTTAGCATGGAATAATGGAATAGGACTCTGGCGCCTATTTTGTTGGTTCTTAAGCGCCTGGAGTAATGATTAATAGGGACAGTTGGGGGCATTCGTATTTCTTTGTCAGAGGTGAAATTCTTTAATCTAAGAAAGACGAACAACTGCGAAAGCATTTGCCAAGGATGTTTTCATTAATCAAGAACGAAAGTTAGGGGTTCGAAGACGATCAGATACCGTCCTAGTCCTAACCATAAACTATGCCGACTAGGAATCAGCGAACGTCGCCATTTACGATGACG--------------------------------------------------------------------------------------------------------------------------------------------------------------------------------------------------------------------------------------------------------------------------------------------------------------------------------------------------------------------------------------------------------------------------------------------------------------------------------------------------------------------------------------------------------------------------------------------------------------------------------------------------------------------------------------------------------------------------------------------------------------------------------------------------------------------------------------------------------------------------------------
