# Supplementary material for: Expanded sampling of New Zealand glass sponges (Porifera: Hexactinellida) provides new insights into biodiversity, chemodiversity, and phylogeny of the class
Source: PeerJ. 2023 Apr 27;11:e15017. doi: 10.7717/peerj.15017 (PMC10149058; doi:10.7717/peerj.15017)
Supplement: Supplemental Information 1 [file peerj-11-15017-s001.zip › Supplemental_File_1_untrimmed_alignments/COI.fasta]

>Clathrochone_clathroclada
-----------TTCTACCAACCACAAAGATATCGGTACACTTTACCTAATTTTCGGAACCTTTGCAGCCTTCATAGGCACCTCTTTAAGAGTAATTATACGATTAGAATTATCTCAAACAGGTACTC-TTCTAGAAAACGACCACACATACAACGTAATAGTAACAGCACACGCCC-TAATCATGATATTTTTCTTTGTAATGCCAATTTTAATAGGAGGATTTGGAAACTGATTCCTACCCCTATGTA-TAGGAGCTCCTGACATGGCATTCCCTCGACTAAATAACATAAGATTTTGACTATTACCACCTTCTCTATTCTTACTCCTATGCAGAAGCTT-CGTAGAAAACGGAGTAGGCACAGGTTGAACACTATATCCACCACTATCAAACATACAGGCACACTCCGGAAGGGGTGTAGACCTAGTAA-TATTCAGATTACACTTAGC-AGGAATTTCCTCCATCTTAAGATCAATCAACTTCCTAACCACTATAATCAACATGCGAACCAGAGGAATAACAATATACCGAACACCTTTATTCATCTGAGCAATTCTCTTCACAGCCTTCTTATTAGTTTTAGCTCTTCCTGTACTAGCAGGAGGAATAAC------AATGCTATTAATCGACCGAAATTTTAATACCACATTC-TTTGACCCCGCT-GGAGGTGGAGATC-CAATACTATT-TC-AACACCTATTTTGATTCTTTGGTCACCCAGAAGTATACATATTAGTTATCCCAGCCTTCGGAATAATCTCACACATAATCCCCTACTTAAGAGGAAAAACACAAATATTCGGATATATAGGCATGATATATGCAATGGCATCCATAGGATTCCTAGGATTCATAGTATGAGCCCACCATATGTTCACTATAGGAATGGACATAGACACACGAGCATATTTTTCAGCCGCAACAATGATAATAGCAATTCCAACAGGAATAAAAATATTCAGCTGAATAACTACACTAGCAGCTGGCACAATACGTCTAGAAACCCCTATACTATGAATTATAGGATTCCTATTTCTATTCACAATAGGTGGTCTTACAGGAATAATATGCGCTAGCGCCGCTATAGACTTAGTTATACACGACACATACTACATAGTAGCCCACTTCCATTATGTACTCTCAATGGGAGCAGTATTTGGCATATTCGCAGCAGCCTACTTCTGATACGGAAAAATAACAGGACTTAGCCTAAATGAACTCCACAGAAAAATACATTTTTGAACCCACATTCATAGGAGTAAATCTAA-CTTTCTTCCCNCAACATTTTCTAGGA
>Oopsacas_sp
-GCTGGCTATTTTCNNCNNACCACAAAGACATMGGCACACTATACTTAATTTTTGGCATTTTCGCAGCTTTTATAGGAACCTCTTTARGAATCCTTATTCGACTAGAACTTTCACAAACAGGAACCT-TGTTAGAAAATGACCACACCTATAACGTTGTAGTAACTGCTCACGCTC-TAATAATGATATTCTTTTTTGTCATGCCAGTCCTAATCGGCGGATTCGGAAACTGATTTTTACCTTTATGTA-TAGGAGCACCAGATATGGCATTCCCGCGATTGAATAACATAAGATTCTGATTACTTCCCCCCTCTCTATTTTTATTACTATCCTCCAGTTT-TGTAGAAAATGGTGTTGGCACAGGATGAACATTATATCCCCCACTATCAAATATACAAACACATTCAGGAAGAGGAGTAGATCTAGTAA-TATTCAGACTACACTTAGC-CGGAATTTCTTCAATTCTAAGATCTATCAATTTTTTAACAACAATAATAAATATGCGAACTAGGGGAATAACTGCATACCGAACACCTCTTTTCATCTGAGCCATATTTTTCACAGCCTTTCTTCTAGTTTTAGCTCTTCCCGTATTAGCWGGAGGAATAAC------AATGYTA----------------------------------------------------------------------------------------------------------------------------------------------------------------------------------------------------------------------------------------------------------------------------------------------------------------------------------------------------------------------------------------------------------------------------------------------------------------------------------------------------------------------------------------------------------------------------------------------------------------------------------------------------------------------------------------------------
>Oopsacas_minuta
------------------------------------------------------------------------------------------------------------------CAAACAGGAACCT-TGTTAGAAAACGACCACACCTATAACGTTATAGTAACTGCCCACGCTC-TAATAATGATATTCTTCTTCGTCATGCCAGTCCTAATCGGGGGATTTGGAAACTGATTTTTACCTCTATGTA-TAGGAGCACCAGATATGGCATTCCCGCGATTAAATAACATAAGATTCTGATTACTTCCCCCCTCTCTATTTTTATTGCTATCCTCCAGTTT-TATAGAAAATGGCGTTGGTACAGGATGAACACTATATCCGCCACTATCAAACATACAAACACACTCAGGAAGAGGAGTAGATCTAGTAA-TATTCAGACTACACTTAGC-CGGAATTTCCTCAATTCTAAGATCTATTAATTTTTTAACGACAATAATAAATATGCGAACTGGGGGAATCACCGCATATCGTACACCCCTTTTCATCTGAGCAATATTTTTTACAGCCTTTCTTTTAGTTTTAGCTCTCCCTGTATTAGCAGGAGGAATAAC------CATGCTACTAACAGACCGAAATTTCAATACAACATTC-TTCGACCCTGCT-GGGGGCGGAGACC-CTGTACTATT-TC-AACACTTATTCTGATTCTTCGGTCATCCAGAAGTTTACATATTAGTTATTCCTGCATTTGGAATAATATCTCACATAATACCATACCTTGCCGGAAAAGATCAAATATTTGGTTACATAGGAATGATATACGCAATGGCATCAATAGGATTCCTTGGATTCATCGTATGAGCCCACCATATGTTCACAATAGGAATGGACATAGACACACGAGCATACTTCTCCGCAGCCACAATGATAATAGCTATCCCCACCGGAATAAAAATATTTAGCTGAATAGCCACAATAGCTGCCGGTACAATACGACTAGAAACCCCAATACTCTGAATAATAGGATTCCTATTCCTATTCACAGTAGGAGGTCTTACAGGCATAATATGTGCCAGAGCCTCTATCGATCTAATAATACACGACACATACTACGTAGTAGCACATTTCCATTACGTACTTTCTATGGGCGCAGTATTTGGTATTTTTGCAGGTATATACTTCTGATACGGAAAAATAACAGGATTAAGGCTAAACGAACTCTACAGAAAAATACATTTCTGAA-CCACATTCATAGGAGTAAACTTAA-CATTCTTCCCCCAACATTTCTTAGGA
>Leucopsacus_distantus_126158
------------------AACCACAAAGACATAGGCACACTATACTTAATTTTTGGTATTTTCGCAGCCTTTATAGGAACATCTTTAAGAGTCCTCATTCGACTAGAATTATCACAAACAGGAACCC-TGCTAGAAAACGACCACACATACAACGTCATAGTAACTGCTCACGCCC-TAATAATGATATTTTTTTTCGTCATGCCAGTATTAATAGGCGGATTTGGGAACTGATTCTTGCCTTTATGCA-TAGGAGCACCAGATATGGCATTCCCTCGACTAAATAATATAAGATTCTGACTACTTCCTCCATCTCTATTCTTATTGCTATCCTCTAGTTT-TGTAGAAAATGGTGTTGGCACAGGATGAACACTTTATCCCCCACTATCAAACATACAAACACACTCAGGAAGAGGAGTGGATCTAGTAA-TATTCAGATTACACTTAGC-CGGAATTTCTTCAATTCTAAGATCCATTAACTTCTTAACAACAATAATAAACATGCGAACTAGCGGAGTAACCGCATATCGAACACCTCTATTTATTTGAGCAATATTTTTTACAGCCTTCCTTTTAGTTTTAGCCCTCCCTGTATTAGCAGGAGGAATAAC------AATGYTA----------------------------------------------------------------------------------------------------------------------------------------------------------------------------------------------------------------------------------------------------------------------------------------------------------------------------------------------------------------------------------------------------------------------------------------------------------------------------------------------------------------------------------------------------------------------------------------------------------------------------------------------------------------------------------------------------
>Leucopsacus_nsp_126063
---------------------------------------------TTAATTTTTGGTATTTTCGCAGCTTTTATAGGAACCTCTTTAAGAGTCCTTATTCGACTAGAGCTATCACAAACAGGAACTC-TGTTAGAAAACGACCACACTTATAACGTCATAGTAACTGCCCACGCCC-TAATAATGATATTCTTTTTTGTTATGCCAGTCCTAATCGGCGGATTCGGAAACTGATTTTTACCTCTCTGCA-TAGGAGCACCAGATATGGCATTCCCACGACTAAACAACATAAGATTCTGACTACTTCCGCCCTCTCTATTCTTATTACTGTCTTCTAGCTT-TGTAGAAAACGGTGTTGGCACAGGATGAACACTATATCCCCCACTATCAAATATACAAACACATTCARGAAGAGGAGTAGATCTGGT----------------------------------------------------------------------------------------------------------------------------------------------------------------------------------------------------------------------------------------------------------------------------------------------------------------------------------------------------------------------------------------------------------------------------------------------------------------------------------------------------------------------------------------------------------------------------------------------------------------------------------------------------------------------------------------------------------------------------------------------------------------------------------------------------------------------------------------------------------------------------------------------------------
>Chaunoplectella_nsp_126325
-------------------------------------------A-CTTATCTTTGGTATATTTGCAGCCTTTATAGGAACTTCTTTAAGAGTACTTATACGACTAGAACTATCTCAAACAGGAACTT-TACTAGAAAATGACCACACATACAATGTAATAGTAACTGCCCATGCTT-TAATAATGATATTTTTCTTTGTCATGCCAGTCTTAATTGGCGGATTCGGAAATTGATTCATACCTTTATGCA-TAGGAGCACCAGATATGGCATTCCCACGATTAAACAACATAAGATTTTGACTATTACCCCCTTCTTTATTTTTATTACTATCTTCTACTTT-TTTAGAAAACGGAGTCGGAACCGGATGAACACTATATCCCCCTCTCTCAAACATACAAACACATTCTGGCAGAGGAGTGGATTTAGTAA-TATTCAGACTACATTTAGC-CGGAATTTCTTCAATTTTAAGATCAATTAATTTTCTAACCACAATAATAAACATGCGCACAGAAGGAATAACTGCGTATCGAACACCTCTTTTCATTTGAGCAATTTTATTTACAGCTATCTTATTAATACTATCTCTTCCAGTATTAGC-------------------------TTAACCGATCGAAATTTTAACACAACATTC-TTTGATCCTGCC-GGAGGAGGAGATC-CTGTACTATT-CC-AACACTTATTTTGATTCTTTGGTCACCCAGAAGTATACATATTAGTTATTCCAGCTTTCGGAATAATCTCACACATAATACCATACTTAACAGGAAAAACACAAATATTCGGTTACATAGGCATGGTTTATGCAATGGCATCTATAGGATTCCTTGGATTTATTGTATGGGCACACCATATGTTTACAATAGGAATGGACATAGACACCCGAGCATATTTTTCTGCAGCTACCATGATAATAGCGATTCCAACAGGAATTAAAATATTCAGCTGAATAGCTACAATAGCAGCAGGCACAGTACGACTAGAAACTCCAATACTATGAATAATAGGATTTTTATTTTTATTCACAATAGGAGGCCTTACAGGTATTATATGTGCTAGAGCCTCTATCGACTTAATAATACACGACACATACTACATAGTAGCACACTTCCATTACGTACTTTCCATGGGAGCAGTATTTGGTATATTTGCAGGAATATATTTCTGATATGGCAAAATAACCGGCTTAAGTTTAAACGAACTATATAGAAAAAT-CACTT-TGAA-CTACGTCA-------------------------------------------
>Aulocalyx_nsp_126318
-----------------------------------------ATATCTTATTTTCGG-ACCTTTGCAGCATTTACTGGAACCTCTCTAAGAGTACTCATACGATTAGAACTTTCTCAAACAGGAACCC-TATTAGAAAATGATCATACATATAATGTTATAGTAACAGCTCACGCAT-TAATAATGATTTTTTTCTTTATCATGCCAACCTTAATTGGCGGATTTGGGAACTGATTTCTACCCCTATGCA-TAGGGGCACCGGACATGGCTTTTCCACGACTTAATAACATAAGATTCTGATTACTACCTCCATCCTTATTTCTATTACTATCTTCTAGTTT-TATAGAAAATGGTGTTGGTACAGGATGAACACTTTATCCGCCACTATCAAACATACAAGCACACTCCGGAAGAGGAGTAGATTTAGTAA-TATTCAGATTACATCTTGC-CGGAATTTCTTCAATTTTAAGATCAATTAACTTTTTAACGACAATTATAAACATGCGAACTAGAGGAGTAACAATATATCGCACCCCTCTATTTATTTGAGCAAT-TTCTTTACAGCTTT-----------------------------------------------------------------------------------------------------------------------------------------------------------------------------------------------------------------------------------------------------------------------------------------------------------------------------------------------------------------------------------------------------------------------------------------------------------------------------------------------------------------------------------------------------------------------------------------------------------------------------------------------------------------------------------------------------------------------------------------------------------
>Aulocalyx_serialis_126349
TGCTGACTATNTTCTACNAACCACAAAGACATAGGTACACTATATCTTATTTTCGGAACCTTTGCAGCATTTACTGGAACCTCTCTAAGAGTACTCATACGATTAGAACTTTCTCAAACAGGAACCC-TATTAGAAAATGATCATACATATAATGTTATAGTAACAGCTCACGCAT-TAATAATGATTTTTTTCTTTATCATGCCAACCTTAATTGGCGGATTTGGGAACTGATTTCTACCCCTATGTA-TAGGGGCACCGGACATGGCTTTCCCACGACTTAATAACATAAGATTCTGATTACTACCTCCATCCTTATTTCTATTACTATCTTCTAGTTT-TATAGAAAATGGTGTTGGTACAGGATGAACACTTTATCCGCCACTATCAAACATACAAGCACACTCCGGAAGAGGAGTAGATTTAGTAA-TATTCAGATTACATCTTGC-CGGAATTTCTTCAATTTTAAGATCAATTAACTTTTTAACGACAATTATAAACATGCGAACTAGAGGAGTAACAATATATCGCACCCCTCTATTTATTTGAGCAATTTTCTTTACAGCTTTTTTGCTAGTTTTAGCACTTCCTGTATTAGC-----------------------------------------------------------------------------------------------------------------------------------------------------------------------------------------------------------------------------------------------------------------------------------------------------------------------------------------------------------------------------------------------------------------------------------------------------------------------------------------------------------------------------------------------------------------------------------------------------------------------------------------------------------------------------------------------------------------------------
>Euryplegma_auriculare
--------------------CCACAAAGATATCGGTACACTATACCTTATTTTTGGAATCTTTGCAGCATTTACCGGAACTTCTCTAAGAGTACTTATACGATTAGAACTATCTCAAACAGGAACCC-TATTAGAAAATGATCACACATATAATGTTATAGTAACAGCTCACGCTT-TAATAATGATATTTTTCTTTGTCATGCCAACCTTAATTGGCGGATTTGGAAACTGATTTTTACCTCTTTGCA-TAGGAGCTCCAGATATGGCTTTTCCACGACTCAACAACATAAGATTTTGATTACTGCCTCCATCCCTATTTTTATTATTATCTTCTAGCTT-CATAGAAAATGGTGTTGGTACAGGATGAACACTTTATCCACCACTATCAAACATACAAGCACATTCCGGAAGAGGAGTAGATCTAGTAA-TATTTAGATTACATCTTGC-CGGAATCTCTTCAATTTTAAGATCAATTAATT---------------------------------------------------------------------------------------------------------------------------------------------------------------------------------------------------------------------------------------------------------------------------------------------------------------------------------------------------------------------------------------------------------------------------------------------------------------------------------------------------------------------------------------------------------------------------------------------------------------------------------------------------------------------------------------------------------------------------------------------------------------------------------------------------------------------------------------------------
>Rossella_antarctica
-------------------------------------------------------------------CCTTTATAGGAACTTCATTAAGATTATTAATACGACTAGAACTATCTCAAACAGGAACTT-TATTAGAAAATGACCATTTATACAACGTTATAGTAACTGCACATGCTT-TAGTAATGATATTTTTTTTTGTTATGCCAGTCTTAATAGGCGGATTCGGGAACTGATTTTTACCTTTATGTA-TAGGAGCCCCAGATATGGCATTTCCTCGACTAAATAATATAAGATTTTGATTATTACCCCCCGCCTTATTTTTATTATTATCTTCTAGATT-TGTAGAAAATGGAGTAGGAACAGGATGAACACTATATCCCCCACTTTCCAATATACAAGCACATTCAGGAAGAGGTGTAGATCTAGTAA-TATTTAGACTACATCTTGC-CGGAATCTCTTCAATTTTAAGATCAATTAATTTTTTAACAACCATAATAAATATGCGAGCTAGAGCAATAACTATATACCGAATACCTCTATTTATCTGGGCTATTTTTTTTACAGCATTTTTATTAGTTTTAGCACTTCCTGTATTAGCTGGAGGAATTAC------GATGCTATTAACTGATCGAAATTTTAACACAACATTT-TTTGATCCTGCT-GGAGGAGGAGATC-CTATTTTATT-TC-AACATTTATTTTGATTCTTTGGTCACCCTGAAGTT-----------------------------------------------------------------------------------------------------------------------------------------------------------------------------------------------------------------------------------------------------------------------------------------------------------------------------------------------------------------------------------------------------------------------------------------------------------------------------------------------------------------------------------------------------------------------------------------
>Rossella_racovitzae
--------------------------------------------------------------------CTTTATAGGAACTTCATTAAGACTATTAATACGACTAGAGCTATCTCAAACAGGAACTT-TATTAGAAAATGACCATTTATACAACGTTATAGTAACGGCACATGCTT-TAGTAATGATATTTTTTTTTGTTATGCCAGTCTTAATAGGCGGATTCGGAAACTGATTTTTACCTTTATGTA-TAGGAGCCCCAGATATGGCATTTCCTCGACTAAATAATGTAAGATTCTGATTACTACCGCCCGCCTTATTTTTATTATTATCTTCTAGATT-TGTAGAAAATGGAGTAGGAACAGGATGAACCCTGTATCCCCCACTATCCAATATACAAGCACATTCAGGAAGAGGGGTAGATCTAGTAA-TATTTAGACTACATCTTGC-CGGAATCTCTTCAATTCTAAGATCAATTAATTTTTTAACAACCATAATAAATATGCGTGCTAGAGCAATAACTATATATCGAATACCTTTATTTATTTGGGCTATTTTTTTTACAGCATTTTTATTAGTTTTAGCACTTCCGGTATTAGCCGGAGGAATCAC------AATGCTATTAACTGATCGAAATTTTAACACAACTTTT-TTTGATCCTGCT-GGAGGAGGAGATC-CAATTTTATT-TC-AACATTTATTTTGATTCTTTGGTCACCC------------------------------------------------------------------------------------------------------------------------------------------------------------------------------------------------------------------------------------------------------------------------------------------------------------------------------------------------------------------------------------------------------------------------------------------------------------------------------------------------------------------------------------------------------------------------------------------------
>Rossella_levis
----------------------------------------------------------------------------------------------------------AGCTATCTCAAACAGGAACTT-TATTAGAAAATGACCATTTATACAACGTTATAGTAACGGCACATGCTT-TAGTAATGATATTTTTTTTTGTTATGCCGGTCTTAATAGGCGGATTCGGAAACTGATTTTTACCTTTATGTA-TAGGAGCCCCAGATATGGCATTTCCTCGACTAAATAATATAAGATTTTGATTACTACCACCCGCCTTATTTTTATTATTATCTTCTAGATT-TGTAGAAAATGGAGTAGGAACAGGATGAACCCTGTATCCCCCACTATCCAATATACAAGCACATTCAGGAAGAGGAGTAGATCTAGTAA-TATTTAGACTACATCTTGC-CGGAATCTCTTCAATTCTAAGATCAATTAATTTTTTAACAACTATAATAAATATGCGAGCTAGAGCAATAACTATATACCGAATACCTTTATTTATTTGGGCTATTTTTTTTACAGCATTTTTATTAGTTTTAGCACTTCCGGTATTAGCCGGGGGAATCAC------AATGCTATTAACTGATCGAAATTTTAACACAACTTTT-TTTGATCCTGCT-GGAGGAGGAGATC-CAATTTTATT-TC-AACATTTATTTTGATTCTTTGGTCAC--------------------------------------------------------------------------------------------------------------------------------------------------------------------------------------------------------------------------------------------------------------------------------------------------------------------------------------------------------------------------------------------------------------------------------------------------------------------------------------------------------------------------------------------------------------------------------------------------
>Rossella_fibulata
-------------------------------------------------------------------CCTTTATAGGAACTTCATTAAGATTATTAATACGACTAGAACTATCTCAAACAGGAACTT-TATTAGAAAATGACCATTTATACAACGTTATAGTAACGGCACATGCTT-TAGTAATGATATTTTTTTTTGTTATGCCAGTCTTAATAGGCGGATTTGGAAACTGATTTATACCTTTATGTA-TAGGAGCTCCAGATATGGCATTTCCTCGACTAAATAATATAAGATTTTGATTACTACCACCCGCTTTATTTTTATTATTATCTTCTAGATT-TGTAGAAAATGGGGTAGGAACAGGATGAACCCTGTATCCCCCACTATCCAATATACAATCACATTCAGGAAGAGGGGTAGATCTAGTAA-TATTTAGACTACATCTTGC-CGGAATCTCTTCAATTCTAAGATCAATTAATTTTTTAACAACTATAATAAATATGCGAGCTAGAGCAATAACTATATATCGAATACCTTTATTTATTTGGGCTATTTTTTTTACAGCATTTTTATTAGTTTTAGCACTTCCAGTATTAGCTGGGGGAATCAC------AATGCTATTAACTGATCGAAATTTTAACACAACCTTT-TTTGATCCTGCT-GGAGGAGGAGATC-CAATTTTATT-TC-AACATTTATTTTGATTCTTTGGTCACCCTGAAGTT-----------------------------------------------------------------------------------------------------------------------------------------------------------------------------------------------------------------------------------------------------------------------------------------------------------------------------------------------------------------------------------------------------------------------------------------------------------------------------------------------------------------------------------------------------------------------------------------
>Rossella_nuda
------------TCTACCAACCACAAAGATATCGGTACATTATACCTTATATTTGGTATATTTGCAGCCTTTATAGGAACTTCATTAAGACTATTAATACGACTAGAGCTATCTCAAACAGGAACTT-TATTAGAAAATGACCATTTATACAACGTTATAGTAACGGCACATGCTT-TAGTAATGATATTTTTTTTTGTTATGCCAGTCTTAATAGGCGGATTCGGAAACTGATTTTTACCTTTATGTA-TAGGAGCCCCAGATATGGCATTTCCTCGACTAAATAATGTAAGATTCTGATTACTACCACCCGCCTTATTTTTATTATTATCTTCTAGATT-TGTAGAAAATGGAGTAGGAACAGGATGAACCCTGTATCCCCCACTATCCAATATACAAGCACATTCAGGAAGAGGGGTAGATCTAGTAA-TATTTAGACTACATCTTGC-CGGAATCTCTTCAATTCTAAGATCAATCAATTTTTTAACAACCATAATAAATATGCGTGCTAGAGCAATAACTATATATCGAATACCTTTATTTATTTGGGCTATTTTTTTTACAGCATTTTTATTAGTTTTAGCACTTCCGGTATTAGCCGGAGGAATAAC------AATGCTA----------------------------------------------------------------------------------------------------------------------------------------------------------------------------------------------------------------------------------------------------------------------------------------------------------------------------------------------------------------------------------------------------------------------------------------------------------------------------------------------------------------------------------------------------------------------------------------------------------------------------------------------------------------------------------------------------
>Rossella_sp1
-----------------------CAAAGATATCGGCACATTATACCTTATATTTGGTATATTTGCAGCCTTTATAGGAACTTCATTAAGATTATTAATACGACTAGAGTTATCTCAAACAGGAACTT-TATTAGAAAATGACCATTTATACAACGTTATAGTAACGGCACATGCTT-TAGTAATGATATTTTTTTTTGTTATGCCGGTTTTAATAGGCGGATTCGGAAACTGATTTTTACCTTTATGTA-TAGGAGCCCCAGATATGGCATTTCCTCGACTAAATAATATAAGATTCTGATTACTACCACCCGCCTTATTTTTATTATTATCTTCTAGATT-TGTAGAAAATGGAGTAGGAACAGGATGAACCTTGTATCCCCCACTATCCAATATACAAGCACATTCAGGAAGAGGAGTAGATCTAGTAA-TATTTAGACTACATCTTGC-CGGAATCTCTTCAATTCTAAGATCAATTAATTTTTTAACAACTATAATAAATATGCGAGCTAGAGCAATAACTATATATCGAATACCTCTATTTATTTGGGCTATTTTTTTTACAGCATTTTTATTAGTTTTAGCACTTCCGGTATTAGCCGGAGGAATAAC------AATGCTA----------------------------------------------------------------------------------------------------------------------------------------------------------------------------------------------------------------------------------------------------------------------------------------------------------------------------------------------------------------------------------------------------------------------------------------------------------------------------------------------------------------------------------------------------------------------------------------------------------------------------------------------------------------------------------------------------
>Rossella_sp2
--------------------------------------------------------------------CTTTATAGGAACTTCATTAAGACTATTAATACGACTAGAGCTATCTCAAACAGGAACTT-TATTAGAAAATGACCATTTATACAACGTTATAGTAACGGCACATGCTT-TAGTAATGATATTTTTTTTTGTTATGCCAGTCTTAATAGGCGGATTCGGAAACTGATTTTTACCTTTATGTA-TAGGAGCCCCAGATATGGCATTTCCTCGACTAAATAATGTAAGATTCTGATTACTACCGCCCGCCTTATTTTTATTATTATCTTCTAGATT-TGTAGAAAATGGAGTAGGAACAGGATGAACCCTGTATCCCCCACTATCCAATATACAAGCACATTCAGGAAGAGGGGTAGATCTAGTAA-TATTTAGACTACATCTTGC-CGGAATCTCTTCAATTCTAAGATCAATCAATTTTTTAACAACCATAATAAATATGCGTGCTAGAGCAATAACTATATATCGAATACCTTTATTTATTTGGGCTATTTTTTTTACAGCATTTTTATTAGTTTTAGCACTTCCGGTATTAGCTGGAGGAATCAC------GATGCTATTAACTGATCGAAATTTTAACACAACTTTT-TTTGATCCTGCT-GGAGGAGGAGATC-CAATTTTATT-TC-AACATTTATTTTGATTCTTTGGTCACCCTGAAGT------------------------------------------------------------------------------------------------------------------------------------------------------------------------------------------------------------------------------------------------------------------------------------------------------------------------------------------------------------------------------------------------------------------------------------------------------------------------------------------------------------------------------------------------------------------------------------------
>Nubes_poculiformes_126016
----------------------------------------TATACCTA-TATTCGGTATATTTGCAGCCTTTATAGGAACCTCACTAAGACTTTTAATACGATTAGAATTATCCCAAACAGGCACTT-TACTAGAAAACGACCACTTATACAATGTCATAGTAACTGCACACGCCC-TAATAATGATATTCTTTTTTGTAATGCCAGTTTTAATCGGTGGATTTGGAAACTGATTTATACCACTATGCA-TAGGAGCCCCAGATATGGCATTCCCACGATTAAACAACATAAGATTTTGATTACTACCACCTTCTCTTTTTCTACTACTATCCTCTAGTTT-CATAGAAAACGGAGTAGGTACCGGATGAACTCTCTATCCACCACTATCTAACATACAAGCACATTCCAGAAGAGGAGTAGATCTAGTTA-TATTTAGATTACACCTAGC-CGGAATTTCATCAATCCTAAGATCAATTAACTTTCTAACAACCATAATAAACATGCGAACTA---------------------------------------------------------------------------------------------------------------------------------------CAACCTTC-TTTGACCCTGCK-GGAGGAGGAGACC-CTATTTTATT-CC-AACACTTATTTTGATT----GGACATCCTGAAGTATACATACTAGTAATACCAGCTTTCGGCATAATATCCCACATAATCCCATACTTAACAGGCAAAAACCAAATATTTGGATACATAGGAATGGTTTACGCCATGGCCTCTATAGGATTCTTGGGATTTATAGTATGGGCACACCACATGTTCACAATAGGAATGGACGTAGATACTCGAGCTTATTTTTCTGCAGCTACAATGATAATAGCAATCCCAACAGG----------------------------------------------------------------------------GGATTCTTATTCCTATTTACTATAGGAGGACTTACCGGAATTATATGCGCTAGAGCCTCTATAGACYTAATAATACAYGACACATACTACGTAGTAGCACATTTTCACTATGTATTATCTATGGGTGCAGTATTYGGAATATTTGCAGCCACCTACTTYTGATACRRTAAAATAACCGGTCTAAGTCTAAATGAACT-TACAGGAAAATCCATT-CTG------------------------------------------------------
>Nubes_tubulata_126159
--------------------------------------------ACTAATATTCGGTATATTTGCAGCCTTTATAGGAACTTCACTAAGACTCCTAATACGATTAGAATTATCTCAAACAGGAACTT-TACTAGAAAACGACCACTTATACAATGTCATAGTAACTGCACATGCCC-TAATAATGATATTCTTTTTTGTTATGCCAGTCTTAATTGGTGGATTTGGAAACTGATTTTTACCATTATGCA-TAGGAGCCCCAGACATGGCATTTCCTCGATTAAATAATATAAGGTTTTGATTACTACCCCCCTCTCTATTCCTATTACTATCCTCTAGTTT-TGTAGAAAACGGAGTAGGTACAGGATGAACTCTATATCCACCACTATCCAACATACAAGCACATTCCGGAAGAGGAGTTGATCTAGTAA-TATTTAGATTACACCTCGC-AGGAATTTCATCAATTCTAAGATCAATTAATTTTCTAACAACTATAATAAACATGCGAACTAGAGCAATAACTGTATACCGAATACCCTTATTTATTTGAGCAATTTTCTTTACAGCATTTCTATTAGTTTTAGCTCTCCCAGTATTAGCAGGNGGAATAAC------AATGYTA----------------------------------------------------------------------------------------------------------------------------------------------------------------------------------------------------------------------------------------------------------------------------------------------------------------------------------------------------------------------------------------------------------------------------------------------------------------------------------------------------------------------------------------------------------------------------------------------------------------------------------------------------------------------------------------------------
>Bathydorus_spinosus
--------------------------------------------------ATTTGGTATATTTGCAGCCTTTATAGGAACCTCACTAAGATTATTAATACGACTAGAACTATCTCAAACAGAAACTT-TATTAGAAAACGATCATTTATACAATGTCATAGTAACTGCTCACGCTT-TAGTAATGATATTTTTCTTTGTCATGCCAGTCTTAATTGGCGGATTTGGAAACTGATTCTTACCTCTATGTA-TAGGAGCTCCAGATATGGCATTTCCACGATTAAATAATATAAGATTCTGACTACTGCCACCTTCTCTATTTCTATTACTATCATCCAGCTT-CGTAGAAAATGGAGTAGGAACTGGATGAACTTTATATCCACCACTATCCAACATACAAGCACATTCCGGAAGAGGAGTAGATCTGGTAA-TTTTCAGATTACATCTAGC-CGGAATTTCTTCAATTCTAAGATCAATTAATTTTCTAACAACCATAATAAATATGCGAACTAGAGCAATAACTGTATATCGAATACCTTTATTTATTTGAGCACTATTTTTTACAGCTTTTCTATTAGTATTAGCATTACCGGTACTAGCCGGAGGAATAAC------AATGYTATTAACCGATCGAAACTTTAATACAACCTTT-TTCGATCCTGCA-GGAGGAGGAGATC-CGGTATTATT-TC-AACACTTATTTTGATTTTTTGGACATCCGGAAGTATATATACTAGTTATACCAGCCTTCGGTATAATATCCCACATAATCCCATATTTAACAGGTAAAAACCAAATATTTGGATACATTGGAATGGTTTACGCAATGGCCTCTATAGGATTTCTAGGATTTATAGTATGAGCACACCATATGTTTACAATAGGAATGGATGTCGATACTCGAGCATATTTCTCTGCAGCTACAATGATAATAGCAATTCCTACAGGAATAAAAATATTTAGTTGAATCGCCACAATAGCCGGAGGAACAACTCGACTTGAAACCCCCATGTTATGAATCATAGGATTTTTATTCCTATTCACAATAGGAGGACTTACAGGTATTATATGTGCCAGAGCTTCTATAGATTTAATAATACACGATACATACTATATAGTAGCACATTTTCACTACGTATTATCCATGGGAGCCGTATTCGGTATATTTGCAGCCACATATTTTTGATATGGAAAAATAACTGGACTAAGTTTAAACGAACTATACAGAAAAATTCATTTTTGAA-GTACATTCATAGGAGTTAATTTAA-CTTTCTTCCCNCAACATTTTCTAGGA
>Bathydorus_laniger
---------------------------------------------------TTCGGTATATTTGCAGCCTTTATAGGAACTTCACTAAGATTATTAATACGACTAGAATTATCTCAAACAGAAACTT-TATTAGAAAACGATCATTTATACAATGTCATAGTAACTGCCCACGCTT-TAATAATGATATTTTTCTTTGTCATGCCAGTCTTAATTGGCGGATTCGGAAACTGATTCTTACCCCTATTAA-TAGGAGCTCCAGATATGGCATTTCCACGATTAAATAATATAAGATTCTGACTATTACCACCTTCCCTATTTCTATTACTATCATCCAGCTT-CGTAGAAAATGGAGTAGGAACTGGATGAACCTTATATCCACCACTATCCAACATACAAGCACATTCCGGAAGAGGCGTGGATCTAGTAA-TTTTCAGATTACATCTCGC-CGGAATTTCTTCAATTCTAAGATCAATTAATTTTCTAACAACCATAATAAATATGCGAACTAGAGCAATAACTGTATATCGAATACCTTTATTTATTTGAGCAATCTTTTTTACAGCATTTCTACTAGTATTAGCATTACCAGTACTAGCAGGAGGAATAAC------AATGCTATTAACCGATCGAAACTTTAATACAACCTTC-TTCGATCCTGCA-GGAGGAGGAGACC-CAATATTATT-TC-AACATTTATTTTGATTCTTTGGACATCCAGAAGTATATATACTAGTTATACCAGCCTTCGGTATAATATCCCATATAATTCCATATTTAACAGGTAAAAACCAAATATTTGGATACATAGGAATGGTTTACGCAATGGCCTCTATAGGATTCCTAGGATTTATAGTATGAGCACACCATATGTTTACAATAGGAATGGATGTAGATACTCGAGCATATTTCTCTGCAGCCACAATGATAATAGCAATTCCTACAGGAATAAAAATATTTAGCTGAATCGCCACAATAGCCGCAGGAACAACTCGACTCGAAACCCCCATGTTATGAATCATAGGATTTTTATTCTTATTCACCATAGGAGGACTTACAGGTATTATATGTGCCAGAGCTTCTATAGATTTAATAATACACGATACATACTACATAGTAGCACATTTTCACTACGTATTATCAATGGGAGCCGTATTTGGTATATTCGCAGCCACATATTTTTGATATGGAAAAATAACTGGACTAAGTTTAAACGAACTTTACAGAAAAATTCATTT---------------------------------------------------------
>Aulosaccus_mitsukurii
-----------TTCTACCAACCACAAAGATATCGGTACACTATACCTCATATTTGGCATATTTGCCGCCTTCATAGGAACCTCATTAAGACTATTAATACGACTAGAATTATCCCAAACAGGAACCT-TACTAGAAAACGACCACCTTTATAACGTCATAGTAACTGCTCATGCTT-TAATAATGATATTTTTCTTTGTCATGCCAGTCTTAATTGGCGGATTTGGAAACTGATTTATACCCTTATGCA-TAGGAGCCCCAGACATGGCATTTCCTCGACTAAACAACATAAGATTTTGACTTTTACCTCCCTCCCTATTTCTACTATTATCCTCTAGCTT-TGTAGAAAACGGAGTAGGAACAGGATGAACTTTATATCCCCCACTATCAAACATACAAACGCACTCCGGAAGAGGAGTAGATTTAGTAA-TATTTAGACTACACCTTGC-AGGAATTTCATCAATTTTAAGATCAATCAATTTTTTAACAACTATAATAAATATGCGAACCAGAGCCATAACAATATACCGCATACCTTTATTTATTTGAGCAATTTTCTTTACAGCATTTTTACTGGTTTTAGCACTTCCCGTATTAGCCGGAGGAATAAC------AATGYTATTAACAGACCGAAATTTTAACACAACCTTT-TTTGACCCTGCT-GGAGGAGGAGATC-CAATTCTATT-TC-AACACCTATTTTGATTTTTTGGGCACCCTGAAGTCTACATACTTGTAATACCAGCTTTTGGCATAATATCCCACATAATTCCATATTTAACAGGTAAAAACCAAGCATTTGGATACATTGGAATGGTTTACGCTATGGCATCTATAGGATTTCTTGGATTTATAGTATGAGCACACCACATGTTTACAATAGGAATGGACGTAGACACTCGAGCATACTTTTCTGCAGCTACAATGATAATAGCAATACCTACAGGAATAAAAATATTTAGTTGAATAACTACAATAGCCGCAGGAACAACACGACTAGAAACCCCTATTTTATGAATAATAGGATTTTTATTTTTATTTACTATAGGAGGACTTACAGGAATAGTATGCGCTAGAGCCTCTATAGACTTAATAATACACGACACATACTACATAGTAGCACATTTTCACTACGTATTATCCATGGGCGCAGTATTTGGTATATTTGCAGCCACATATTTTTGATACGGAAAAATAACCGGTTTAAGACTAAACGAACTTTACAGAAAAAT---------------------------------------------------------------
>Nodastrella_asconemaoida
------------TCTACCAACCACAAAGATATCGGTACACTATACCTCATATTTGGCATATTTGCCGCCTTCATAGGAACCTCATTAAGATTATTAATACGACTAGAATTATCCCAAACAGGAACCC-TGTTAGAAAACGACCACCTTTATAACGTCATAGTAACTGCACATGCTT-TAATAATGATATTCTTCTTTGTTATGCCAGTCTTAATTGGCGGATTTGGAAATTGATTTATACCCTTATGCA-TAGGAGCTCCAGACATGGCATTTCCTCGACTAAACAACATAAGATTTTGACTTTTACCTCCCTCCCTATTTCTATTACTATCTTCTAGCTT-TGTAGAAAACGGAGTAGGAACAGGATGAACCTTATACCCCCCACTATCAAACATACAAACGCACTCCGGAAGAGGGGTGGATTTAGTAA-TCTTTAGACTACACCTTGC-AGGAATCTCATCAATTTTAAGATCAATTAATTTTTTAACAACTATAATAAACATGCGAACCAGAGCCATAACAATATACCGCATACCTTTATTTATTTGAGCAATTTTTTTTACAGCATTTCTACTGGTTTTAGCACTTCCTGTATTAGCAGGAGGAATAAC------AATGCTA-------------------------------------------------------------------------------------------TGGACACCCCGAAGTCTACATACTGGTAATACCGGCTTTTGGTATAATATCCCACATAATCCCATACCTAACAGGTAAAAACCAAGTATTTGGATACATTGGAATGGTTTACGCCATAGCGTCTATAGGATTTCTTGGATTTATAGTATGAGCACACCACATGTTTACAATAGGAATGGACGTAGACACTCGAGCATACTTTTCTGCAGCTACAATGATAATAGCAATACCCACAGGAATAAAAATATTTAGTTGAATAGCTACAATAGCCGCAGGAACAACACGATTAGAAACCCCTATTCTATGAATAATAGGATTTTTATTTTTATTTACTATAGGGGGACTTACAGGAATAATATGCGCTAGAGCTTCCATAGACCTAATAATACACGACACATACTACGTAGTAGCACATTTTCACTATGTATTATCTATGGGTGCAGTATTTGGCATATTTGCAGCAACATATTTCTGATACGGAAAAATAACCGGTCTAAGACTAAACGAACTTTACAGAAAAATTCA------------------------------------------------------------
>Nodastrella_nodastrella
-----------------------------------------------------TGGCATATTTGCCGCCTTCATAGGAACCTCATTAAGATTATTAATACGACTAGAATTATCCCAAACAGGAACCC-TATTAGAAAACGACCACCTCTATAACGTCATAGTAACCGCACATGCTT-TAATAATGATATTTTTCTTTGTTATGCCAGTCTTAATTGGCGGATTTGGAAATTGATTTATACCCTTATGCA-TAGGAGCCCCAGACATGGCATTTCCCCGACTAAACAACATAAGATTTTGACTTTTACCTCCCTCCCTATTTCTATTATTATCTTCTAGCTT-TGTAGAAAACGGAGTAGGGACAGGATGAACTTTATATCCCCCACTATCAAACATACAAACGCATTCCGGAAGAGGGGTAGATTTAGTAA-TATTTAGACTACACCTTGC-AGGAATTTCATCAATTTTAAGATCAATTAATTTTTTAACAACTATAATAAACATGCGAACCAGAGCCATAACAGTATACCGCATACCTTTATTTATCTGAGCAATTTTTTTTACAGCATTTCTACTAGTTTTAGCACTTCCTGTATTAGCCGGCGGAATAAC------AATGCTA----------------------------------------------------------------------------------------------------------------------------------------------------------------------------------------------------------------------------------------------------------------------------------------------------------------------------------------------------------------------------------------------------------------------------------------------------------------------------------------------------------------------------------------------------------------------------------------------------------------------------------------------------------------------------------------------------
>Crateromorpha_meyeri
------------------------------------------------------------TTTGCAGCCTTTATAGGAACTTCACTAAGACTTTTAATACGATTAGAATTATCTCAAACAGGAACTT-TGTTAGAAAGTGACCACTTATATAACGTTATAGTAACTGCACATGCCC-TAATAATGATATTCTTTTTTGTTATGCCAGTTTTAATTGGCGGATTTGGAAACTGATTTTTACCGTTATGCA-TARGAGCCCCAGATATGGCATTCCCACGATTAAATAATATAAGATTCTGATTATTACCGCCCTCTTTATTTCTACTTTTATCTTCTAGTTT-TGTAGAAAATGGAGTAGGTACTGGATGAACCTTATATCCACCGCTATCAAACATACAAGCCCACTCTGGAAGAGGAGTAGATCTAGTAA-TATTTAGATTACACCTCGC-CGGAATCTCATCAATTCTAAGGTCAATTAATTTTTTAACAACTATAATAAACATGCGAACTAGAGCAATAACTGYATACCGAATACCCTTATTTATTTGAGCAATTTTTTTTACAGCATTTTTATTAGTTTTAGCACTTCCGGTATTAGCAGGAGGAATAAC------AATG-------------------------------------------------------------------------------------------------------------------------------------------------------------------------------------------------------------------------------------------------------------------------------------------------------------------------------------------------------------------------------------------------------------------------------------------------------------------------------------------------------------------------------------------------------------------------------------------------------------------------------------------------------------------------------------------------------
>Vazella_pourtalesii
-GCTGACTATACTCAACCAATCACAAAGACATCGGTACATTATACATAATATTTGGTATATTTGGAGCCTTTATCGGAACTTCACTAAGAACAATAATACGATTAGAGTTATCCCAAACAGGAACTT-TACTAGAAAATGACCATTTATATAATGTTATAGTAACTGCACACGCTT-TAATAATGATATTCTTTTTCGTCATGCCAATTATAATTGGCGGATTTGGAAACTGATTTATACCTCTATGCA-TCGGAGCCCCAGACATGGCATTTCCACGACTAAATAACATAAGATTTTGATTACTACCACCTTCCTTATTCTTACTACTATCTTCTAGCTT-CGTAGAAAACGGAGTAGGAACGGGATGAACTTTATACCCTCCCCTATCTGGTATACAAACACACTCCAGAAGAGGGGTAGATTTAGCAA-TATTTAGACTACATCTCGC-AGGAATTTCATCAATTCTAAGATCAATTAACTTTATAACAACTATAATAAACATGCGAACTAGAGCAATAACAATATATCGTATACCTCTATTTATTTGAGCAATCTTTTTCACAGCACTTCTATTAATCTTATCGCTTCCTGTACTCGCAGGTGGAATTAC------AATGCTATTAACAGATCGAAACTTCAATACAACTTTC-TTTGACCCNGCA-GGAGGAGGAGATC-CAATTCTATT-TC-AACACTTATTTTGATTTTTTGGACATCCTGAAGTCTACATATTAGTAATACCAGCTTTCGGCATAATATCCCATATAATTCCCTATTTAACAGGTAAAAACCAAATATTTGGATACATAGGAATGGTTTATGCCATCGCATCTATAGGATTCTTAGGATTTATAGTATGAGCACACCATATGTTTACAATAGGAATGGATGTAGATACTCGAGCATATTTCTCCGCTGCTACAATGATAATCGCAATTCCTACCGGAATAAAAATATTTAGATGAATAGCTACAATAGCCGGAAGAACACCACGACTAGAAACCCCTATGTTATGAATAATAGGATTTCTATTTCTATTCACAATAGGGGGACTCACTGGAATCATATGTGCTAGAGCTTCTATAGATCTAATAATCCACGACACATACTACATAGTAGCACATTTCCACTACGTACTATCTATGGGTGCAGTATTCGGTATATTTGCAGCAAGATACTTCTGATACGGCAAAATAACTGGCCTAAGCTTAAATGAACTCTACAGAAAAATCCATTTCTGAA-CCACATTCATAGGAGTCAACCTAA-CATTCTTCCCACAACATTTCCTTGGA
>Rhabdocalyptus_dawsoni
-----------------------------TATCGGAACACTATATTTAATATTCGGCATATTTGCAGCATTTATAGGAACTTCACTAAGACTATTAATACGATTAGAATTATCTCAGACAGGAACCC-TATTAGAAAATGACCATCTTTACAATGTCATAGTAACTGCACATGCTC-TAATAATGATATTTTTCTTTGTTATGCCAGTTTTAATTGGCGGATTTGGAAACTGATTTATACCCTTATGCA-TAGGTGCCCCAGACATGGCATTTCCCCGATTAAACAACATAAGATTTTGATTACTACCCCCCTCTTTATTTTTATTACTATCATCTAGCTT-TGTAGAAAATGGAGTAGGAACAGGGTGAACCTTATACCCCCCACTATCAAACATACAAGCACATTCTGGAAGAGGAGTAGACTTAGTAA-TATTTAGACTACACCTTGC-AGGAATTTCATCAATTCTAAGATCAATCAATTTTCTAACAACAATACTAAATATGCGAACTAAAGCAATAACCATATATCGAATACCTCTATTTATTTGAGCAATTTTTTTCACAACAATTCTACTAGTTTTATCACTTCCAGTATTAGC---------------------------------------------------------------------------------------------------------------TTCTTTGGACACCCAGAAGTCTACATACTAGTAATACCCGCTTTCGGTATAATATCCCACATAATACCTTACTTAACGGGTAAAAACCAAATATTCGGATACATAGGAATGGTTTACGCCATGGCATCTATAGGATTTTTAGGATTTATAGTGTGAGCACACCACATGTTTACAATAGGAATGGACGTAGATACTCGAGCATACTTCTCTGCAGCTACAATGATAATAGCAATACCCACAGGAATAAAAATATTTAGTTGAATAGCTACAATAGCTGCAAGAACCACACGACTAGAAACTCCTATGCTATGAATAATAGGATTTTTATTCCTCTTTACTATAGGAGGACTTACCGGAATTGTGTGTGCTAGAGCCTCTCTAGATCTTATAATACACGAC---------ATAGTAGCGCACTTCCATTATGTACTTTCCATGGGAGCAGTATTTGGAATATTCGCAGGAGCATACTTCTGATATGGTAAAATAACTGGCCTAAGCTTAAACGAACTTTATAGCAAAATACACTTTTGAA-GCACATTCATAGGAGTAAACCTAA-CATTTTTCCCACAACACTTTCTAGGA
>Sympagella_nux
-GCTGACTATATTCTACCAACCACAAAGATATCGGTACCCTATACTTAATATTCGGAATTTTTGCCGCCTTTATAGGAACTTCTTTAAGAGTCTTAATTCGATTAGAACTCTCACAAACCGGAACAC-TATTAGAAAACGATCACACATATAACGTTATAGTAACTGCCCACGCCC-TAATAATGATATTTTTCTTTGTAATGCCAGTTTTAATTGGAGGATTTGGAAATTGATTTCTACCATTATCCA-TAGGAGCACCAGATATGGCTTTCCCCCGACTAAATAATATAAGGTTCTGACTACTGCCCCCCTCTTTACTATTACTACTATCCTCCAGATT-TGTAGAAAATGGGGTAGGAACAGGATGAACCCTATATCCCCCCCTATCCAATATAGAAGCACACTCAGGTAGAGGAGTAGATTTAGTAA-TATTCAGACTACATCTTGC-AGGAATCTCATCGATTCTAAGATCTATCAATTTCATAACAACAATAATTAATATGCGAACAAGAGGAATAACCGCTTATCGAATACCATTATTCACCTGAGCAATATTCTTTACAGCCTTCTTACTAGTTTTAGCACTACCGGTATTAGCCGGAGGAATAAC------AATGCTATTAACAGACCGAAATTTTAATACAACTTTC-TTTGATCCTGCA-GGAGGAGGCGATC-CAATTTTATT-TC-AACATTTATTTTGATTTTTTGGACATCCAGAAGTATATGTATTAGTTATACCCGCTTTCGGCATAATATCACACATAATCCCCTATTTAACAGGAAAAAAACAAATTTTCGGCTACATAGGAATGATTTATGCCATGGCTTCAATAGGATTCTTAGGATTTATCGTATGAGCCCATCATATGTTTACAACAGGAATGGATGTTGATACTCGAGCATACTTCTCTGCAGCTACAATGATCATTGCTATACCCACAGGAATTAAAATATTCAGATGAATAGCTACAATAGCAGCAGGCACCGTACGATTAGAAACCCCTATGTTATGAGTTACCGGATTCATATTCCTATTCACCATAGGCGGAGTAACTGGCATAATATGTGCCAGAGCCTCAATCGACCTAATAATACACGACACATACTACATAGTTGCACACTTTCATTACGTTCTATCCATGGGTGCAGTATTTGGCATTTTTGCCGCCATATATTTTTGATATGGAAAAATAACAGGACTCAGTTTAAACGAATCCCTAAGAAAAATACACTTTTGAT-CCACATTTATAGGAGTAAATTTAA-CTTTCTTCCCACAACATTTTCTAGGA
>Scyphidium_australiense_126237
-------------------------------------------------TATTTGGTATATTTGCAGCCTTTATAGGAACTTCGTTAAGATTATTAATACGACTAGAACTATCTCAAACAGGAACTT-TATTAGAAAATGACCACTTATACAACGTTATAGTAACTGCACATGCTT-TAATAATGATATTTTTTTTTGTTATGCCAGTTTTAATAGGCGGATTTGGAAACTGATTTATACCTTTATGTA-TAGGAGCCCCAGATATGGCATTTCCACGACTAAATAACATTAGATTTTGATTACTACCACCTTCTTTATTTTTATTACTATCTTCTAGATT-TGTGGAAAATGGGGTAGGAACAGGATGAACACTTTATCCCCCCCTGTCTAACATACAGGCACATTCAGGAAGAGGTGTAGACCTAGTAA-TATTTAGATTACATCTTGC-CGGAATTTCCTCAATTTTAAGATCAATTAATTTTTTAACAACTATAATAAATATGCGAGCTT-A-CAATAACTATATACCGAATACCATTATTTATTTGGGCTATTTTTTT-ACAG---------------------------------------------------------------------------------------------------------------------------------------------------------------------------------------------------------------------------------------------------------------------------------------------------------------------------------------------------------------------------------------------------------------------------------------------------------------------------------------------------------------------------------------------------------------------------------------------------------------------------------------------------------------------------------------------------------------------------------------------------------------
>Lophocalyx_profundus
---------------------------------------------------------------------------------------------------------------------------------------------------------------------------------------------------------------------------------------------------------------------GATATGGCATTTCCGCGATTAAATAATATAAGATTYTGAYTACTACCTCCTTCTCTATTTYTATTACTATCTTCCAGCTT-CRTAGAAAATGGAGTMGGAACCGGATGAACWYTATATCCCCCTCTATCCAACATACAAGCACATTCCGGAAGAGGAGTAGATCTRGTAATTATTCAGACTACATCTCGC-AGGAATTCCATCAATTTTAAGATCTATAAATTTCTTAACAACCATAATAAATATGCGAACTAGAGGAATAACTGYATATCGAATACCTTTATTTATATGAGCAMTATTTTTTACAGCTCTTCTATTAGTATTAGCATTCCCGGTACTAGCCGGAGGAATAAC------AATGCTA----------------------------------------------------------------------------------------------------------------------------------------------------------------------------------------------------------------------------------------------------------------------------------------------------------------------------------------------------------------------------------------------------------------------------------------------------------------------------------------------------------------------------------------------------------------------------------------------------------------------------------------------------------------------------------------------------
>Doconesthes_dustinchiversi
--------------TACCAACCACAAAGATATCGGCACACTATATCTAATCTTCGGTATTTTTGCAGCTTTTATAGGCACCTCTCTAAGAATATTAATACGATTAGAACTCTCTCAAATAGGAACCT-TACTAGAAAATGATCACACATATAATGTTATAGTAACTACCCATGCAT-TAATTATGATATTCTTTTTTATTATGCCAGTTTTAATTGGCGGATTTGGCAACTGATTTTTACCTTTATGTA-TTGGAGCACCGGATATGGCGTTTCCGCGATTAAATAACATAAGATTTTGATTACTTCCCCCATCTCTATTTTTATTACTATCTTCCAGTTT-TATAGAAAATGGCGTCGGCACCGGATGAACACTGTATCCTCCTCTATCAAACATACAAGCACATTCCGGCAGAGGAGTAGACTTAGTAA-TATTTAGATTACATCTTGC-AGGAATTTCATCAATTTTAAGATCTATAAACTTCCTAACAACCATAATAAATATGCGAACTAGGGGAGTAACAGCATATCGTATACCCTTATTTATATGAGCAA---------------------------------------------------------------------------------------------------------------------------------------------------------------------------------------------------------------------------------------------------------------------------------------------------------------------------------------------------------------------------------------------------------------------------------------------------------------------------------------------------------------------------------------------------------------------------------------------------------------------------------------------------------------------------------------------------------------------------------------------------------------------------
>Lophocalyx_nsp_126005
---------------------------------------------------TTTGGTAYYTTTGCAGCCTTTAYAGGCACTTCTCTAAGARTAYTMATACGACTAGAACTYTCTCAAAYAGGAACYC-TAYTAGAAAATGATCACACCTACAATGTYRTAGTAACTGCYCACGCAT-TAATAATGATWTTYTTYTTTATTATGCCARYCYTAATWGGAGGATTTGGTAAYTGATTTTTACCCCTATGCA-TCGGAGCACCCGAYATGGCATTTCCACGACTAAATAATATAAGATTTTGACTACTTCCCCCATCCCTATTTCTATTACTATCCTCCAGCTT-CATAGAAAATGGAGTTGGCACCGGATGAACACTTTATCCCCCTCTATCCAATATACAAGCACATTCTGGTAGAGGAGTAGACTTAGTAA-TATTTAGATTACATCTCGC-AGGAATTTCGTCAATTTTAAGATCCATAAACTTTTTAACAACCATAATAAATATGCGAACTAGAGGAATAACCGCATACCGCATACCTTTATTTATATGAGCAATTTT-----------------------------------------------------------------------------------------------------------------------------------------------------------------------------------------------------------------------------------------------------------------------------------------------------------------------------------------------------------------------------------------------------------------------------------------------------------------------------------------------------------------------------------------------------------------------------------------------------------------------------------------------------------------------------------------------------------------------------------------------------------------------
>Lanuginellinae_ngen_126169
TGCTGAYTATGTTCYWCTAACCACAAAGATATAGGTACACTATATTTAATTTTTGGCATCTTTGCAGCCTTTATAGGCACCTCTCTAAGCATCTTAATACGATTAGAACTCTCTCAAATAGGCACTC-TACTAGAGAATGATCACACATACAATGTTATCGTAACTGCCCATGCGC-TAATAATGATATTTTTCTTTGTCATGCCAGTTTTAATTGGCGGATTTGGTAACTGATTTTTACCTCTATGTA-TCGGGGCACCCGACATGGCATTTCCGCGATTAAATAACATAAGATTCTGACTACTCCCTCCATCTCTCTTTTTACTACTGTCATCTAGCTT-TGTAGAAAACGGTGTAGGCACTGGATGAACACTATATCCCCCTTTATCTAACATACAAGCTCACTCCGGCAGGGGTGTAGATTTAGTAA-TATTTAGACTACATCTTGC-AGGAATTTCATCAATTTTAAGATCTATCAATTTCTTAACAACCATAATAAACATGCGAACAGCGGGAATTACCGCTTACCGCATACCTCTATTCATTTGAGCAATCTTTTTTACTGCCTTCTTATTAGTTCTAGCACTTCCGGTGCTAGCNGGAGGAATAAC----------------------------------------------TGATCCTGCA-GGAGGCGGAGACC-CCATCTTATT-TC-AACATTTATTTTGATTTTTTGGGCATCCAGAAGTCTACATACTTGTAATACCCGCCTTCGGCATCATATCTCACATAATTCCCTACTTAACTGGAAAAAAACAAATATTTGGCTATATAGGAATGATTTACGCTATGGCATCAATCGGATTCTTAGGATTCATAGTATGGGCCCACCATATGTTCACGATAGGCATGGATGTGGATACCCGAGCATATTTTTCTGCAGCAACTATGATAATAGCCATTCCAACAGGAATAAAAATATTCAGCTGAATAGCTACGATAGCGGCAGGTACTGTACGCATAGAAACTCCAATGCTATGAATTATAGGCTTCTTATTTTTATTCACTATAGGAGGTCTTACAGGAGTAATATGCGCTAGAGCATCCATCGACCTAATTATACACGACACATCCTA---------------------------------------------------------------------------------------------------------------------------------------------------------------------------------------
>Caulophacella_tenuis
-----------TTCTACCAACCACAAAGATATCGGTACACTATATCTAATCTTCGGTATTTTTGCAGCCTTTATAGGCACTTCCCTAAGAATACTAATACGACTAGAACTCTCTCAAATAGGAACTC-TATTAGAAAATGACCATACATATAATGTTATAGTAACTGCTCATGCAC-TAATAATGATATTCTTTTTTATTATGCCAGTTTTAATAGGAGGATTCGGCAATTGATTTTTACCTTTATGTA-TCGGAGCACCTGATATGGCATTTCCACGACTAAATAACATAAGATTTTGACTATTGCCCCCATCCTTACTTCTATTACTATCTTCCAGCTT-CATAGAAAATGGAGTTGGTACTGGATGAACACTATATCCCCCTCTATCAAATATACAAGCACATTCTGGTAGAGGAGTAGATTTAGTAA-TATTTAGATTACATCTTGC-TGGAATCTCATCAATTTTAAGATCCATAAACTTCTTAACAACTATAATAAATATGCGGACTAGAGGAATAACCGCATACCGTATACCTTTATTTATATGAGCAATTTTTTTTACAACCTTTTTATTAGTTTTAGCACTTCCAGTATTAGCAGGAGGAATAAC------AATGYTACTAACTGATCGAAACTTTAATACTACTTTC-TTTGATCCTGCT-GGAGGAGGAGATC-CCATTTTATT-TC-AACACTTATTTTGATTCTTTGGACATCCAGAAGTATACATATTAGTAATACCCGCCTTTGGCATAGTATCCCACATAATTCCTTACTTAACAGGAAAAAAACAAATATTTGGTTACATAGGAATGATTTATGCCATGGCATCAATAGGATTCCTAGGATTCATAGTATGAGCCCACCACATGTTTACAATAGGAATGGATGTTGATACCCGAGCATACTTCTCTGCAGCAACTTTAATAATAGCTATTCCTACAGGAATAAAAATATTTAGTTGAATAGCCACAATAGCCGCCGGAACTATACGAATAGAAACCCCAATGTTATGAGTAATAGGATTCATATTCTTATTTACTATAGGAGGACTAACAGGAATAATATGTGCTAGAGCTTCCATAGACTTAATAATACATGACACATATTACATAGTAGCACACTTCCATTATGTACTATCGATGGGAGCAGTATTTGGAATATTTGCAGGCATATATTTTTGATACGGTAAAATAACAGGTCTAAGTCTAAACGAACTTTACAGAAAAATCCATT----------------------------------------------------------
>Caulophacus_Oxydiscus_weddelli
-----------TTCTACCAACCACAAAGATATCGGAACTCTATATCTAATTTTTGGTATTTTTGCAGCTTTTATAGGAACTTCTTTGAGAATACTAATACGATTAGAACTCTCTCAAATAGGAACCC-TGTTAGAAAATGACCACACATATAATGTTATAGTAACTGCCCATGCAC-TAATTATGATATTCTTTTTCATTATGCCAGTTTTAATTGGCGGATTTGGCAATTGATTTATACCTTTATGTA-TTGGAGCCCCAGACATGGCATTTCCACGATTAAACAACATAAGATTTTGACTTCTTCCGCCATCTCTATTCTTACTACTTTCTTCTAGTTT-TATAGAAAATGGTGTGGGAACAGGATGAACACTATACCCGCCTCTATCAAACATACAAGCACACTCAGGAAGAGGAGTAGACTTAGTAA-TATTCAGACTACATCTTGC-AGGAATTTCATCAATTCTAAGCTCCATAAATTTCTTAACAACCATAATAAATATGCGGACTAGGGGAATAACAGCATATCGCCTACCTCTATTCATATGAGCAATTTTTTTTACAGCTTTTTTATTAGTTTTAGCACTTCCTGTACTAGCAGGAGGAATAAC------AATGYTAYTTACTGATCGAAATTTTAATACTACTTTC-TTTGATCCTGCT-GGAGGAGGAGACC-CTATTTTATT-TC-AACACTTATTTTGATTCTTTGGACACCCTGAAGTATATATATTAGTAATACCTGCCTTTGGCATTGTATCACACATAATCCCCTACTTAACAGGAAAGAAACAAATATTTGGCTATATAGGAATGATTTACGCTATGGCATCCATAGGATTTTTAGGATTTATAGTATGAGCACACCATATGTTTACAATAGGTATGGATGTAGATACTCGAGCATACTTCTCTGCAGCAACAATGATAATAGCCATTCCGACAGGAATAAAAATATTCAGCTGAATAGCTACAATAGCAGCCGGAACCATACGAATAGAAACTCCAATGTTATGGGTAATAGGATTTATATTCTTATTTACTATAGGAGGATTAACAGGAATAATATGTGCCAGAGCCTCTATTGATTTAATAATACACGACACCTACTACATAGTAGCACATTTCCACTACGTATTATCAATGGGAGCTGTATTTGGAATATTTGCTGCCATTTATTTTTGATACGGAAAAATAACCGGCCTAAGTCTAAATGAACTCTACAGAAAAATTCATTTTTGAA-CTACATTCATTGGAGTTAATCTAA-CTTTCTTCCCNCAACANTTTCTAGGA
>Caulophacus_Caulodiscus_valdiviae
------------TCTACCAACCACAAAGATATCGGAACTCTATATCTAATTTTTGGTATTTTTGCAGCTTTTATAGGAACTTCTTTGAGAATACTAATACGATTAGAACTCTCTCAAATAGGAACCC-TGTTAGAAAATGACCACACATATAATGTTATAGTAACTGCCCATGCAC-TAATTATGATATTCTTTTTCATTATGCCAGTTTTAATTGGCGGATTTGGCAATTGATTTTTACCTTTATGTA-TTGGAGCCCCAGACATGGCATTTCCACGATTAAACAACATAAGATTTTGACTTCTTCCGCCATCTCTATTCTTACTACTTTCTTCTAGTTT-TATAGAAAATGGTGTAGGAACAGGATGAACACTATACCCACCTCTATCAAACATACAAGCACACTCAGGAAGAGGAGTAGACTTAGTAA-TATTCAGACTACATCTTGC-AGGAATTTCATCAATTCTAAGCTCCATAAATTTCTTAACAACCATAATAAATATGCGGACTAGGGGAATAACAGCATATCGCCTACCTCTATTCATATGAGCAATTTTTTTTACAGCTTTTTTATTAGTTTTAGCACTTCCTGTACTAGCCGGAGGAATAAC------AATGCTACTTACTGATCGAAATTTTAATACCACTTTC-TTTGATCCTGCT-GGAGGAGGAGACC-CTATTTTATT-TC-AACACTTATTTTGATTCTTTGGACACCCTGAAGTATATATATTAGTAATACCTGCCTTTGGCATTGTATCACACATAATCCCCTACTTAACAGGAAAGAAACAAATATTTGGCTATATAGGAATGATTTACGCTATGGCATCCATAGGATTTTTAGGATTTATAGTATGAGCACACCATATGTTTACAATAGGTATGGATGTAGATACTCGAGCATACTTCTCTGCAGCAACAATGATAATAGCCATTCCGACAGGAATAAAAATATTCAGCTGAATAGCTACAATAGCAGCTGGAACCATACGAATAGAAACTCCAATGTTATGAGTAATAGGATTTATATTCTTATTTACTATAGGAGGATTAACAGGAATAATATGTGCCAGAGCCTCTATTGATTTAATAATACACGACACCTACTACATAGTAGCACATTTCCAYTACGTATTATCAATGGGAGCTGTATTTGGAATATTTGCTGCCATTTATTTTTGATACGGAAAAATAACCGGHCTAAGTCTAAATGAACTCTACAGAACAATTCATTTTTGAA-CTACATTCATTGGAGTTAATCTAA-CTTTCTTCCCNCAACATTTTYTAGGA
>Caulophacus_Caulophacus_arcticus
-----------------------------------------------------TGGTATTTTTGCAGCTTTTATAGGAACTTCTTTGAGAATACTAATACGATTAGAACTCTCTCAAATAGGAACCC-TATTAGAAAATGACCACACATATAATGTTATAGTAACTGCCCATGCAC-TAATTATGATATTTTTTTTCATTATGCCGGTTTTAATTGGCGGATTTGGCAATTGATTTTTACCTTTATGTA-TCGGAGCCCCAGACATGGCGTTTCCACGATTAAACAACATAAGATTTTGACTTCTTCCACCATCTCTATTCTTACTACTTTCCTCTAGTTT-TATAGAAAATGGTGTAGGAACAGGGTGAACACTGTACCCCCCTCTATCAAACATACAAGCACACTCAGGAAGAGGAGTAGACTTAGTAA-TATTCAGACTACATCTTGC-AGGAATTTCATCAATTCTAAGCTCCATAAATTTCTTAACAACTATAATAAATATGCGAACTAGAGGAATAACAGCATATCGCATACCTCTATTTATATGAGCAATTTTTTTTACAGCTTTTTTATTAGTTTTAGCACTTCCTGTACTAGCAGGAGGAATAAC------AATGTTA----------------------------------------------------------------------------------------------------------------------------------------------------------------------------------------------------------------------------------------------------------------------------------------------------------------------------------------------------------------------------------------------------------------------------------------------------------------------------------------------------------------------------------------------------------------------------------------------------------------------------------------------------------------------------------------------------
>Caulophacus_Caulophacus_discohexaster_126342
---------------------------------------------------------------------------------------------------------------------------------------------------------------------------------------------------------------------------------------------------------------------------------------------------------------------------------------------------------------------------------------------------------------------------------------------------------------------------------------------------------------------------------------------------------------------------------------------------------------------------------------------------------------------------ACTTTC-TTTGATCCTGCT-GGAGGAGGCGACC-CTATTTTATT-TC-AACACTTATTTTGATTTTTTGGACATCCAGAAGTATATATACTAGTAATACCTGCCTTTGGCATTATATCTCACATAATTCCCTACTTAACAGGAAAAAAACAAATATTTGGCTATATAGGAATGATTTACGCTATGGCATCAATAGGATTTTTAGGATTTATAGTATGAGCACATCACATGTTTACAATAGGAATGGATGTTGATACTCGCGCATACTTCTCTGCAGCTACAATGATAATAGCCATACCTACAGGAATAAAAATATTTAGCTGAATAGCCACAATAGCAGCTGGAACCATACGAATAGAAACTCCAATGCTATGAGTAATTGGATTCATATTTTTATTCACTATAGGAGGATTAACAGGAATAATATGCGCCAGAGCATCTATTGATTTAATAATACACGACACATATTATATAGTAGCACACTTCCACTATGTATTATCAATGGGAGCCGTATTTGGAATATTTGCTGCCATATATTTYTGATACGGAAAAATAACAGGCCTAAGTCTAAATGAACTCTACAGAAAAATTCATTT---------------------------------------------------------
>Euplectella_sp1
-GCTGATTATTTTCTACAAACCACAAAGACATAGGTACACTATACYTAATCTTTGGCACATTCTCAGCATTTATAGGAACTTCCTTAAGAATACTAATACGATTAGAACTATCTCAAACAGGAACAC-TACTAGAAAATGACCACACATATAACGTAATAGTAACAGCTCACGCTT-TAATAATGATATTCTTTTTTGTAATGCCAATTCTTATCGGAGGATTCGGAAACTGATTCTTGCCTTTACTTA-CAGGAGCCCCTGACATGGCTTTTCCACGACTAAATAATATAAGATTCTGACTACTTCCACCATCCTTATTTTTACTACTTTCATCTACCTT-TATAGAAAACGGAGTATGAACTGGATGAACACTATACCCACCGCTATCAAACATACAATCACACTCAGGAGGAGGAGTAGACTTAGTAA-TATTCAGATTACACTTAGC-AGGACTATCTTCTATACTAAGATCCATAAACTTCCTAACAACAATACTAAATATGCGAACCAGACGAATAACTATTTACCGAACACCATTATTTATATGAGCAATACTATTTACAGCATTTTTATTAGTATTATCTCTTCCTGTATTAGCYGGGGGAATAAC------AATGTTAYTAACAGACCGAAATTTTAACACTACTTTCTTTCGATCCTGCA-GGAGGAGGAGACC-CTATATTATT-CC-AACATCTATTTTGATTCTTTGGCCACCCAGAAGTATACATACTAGTTATACCTGCTTTCGGTATAATTTCTCATATAATTCCTTACCTAACAGGAAAAAAACAAATATTCGGTTATATAGGAATGATATATGCTATGGCATCAATAGGATTTCTAGGATTCATAGTTTGAGCCCATCACATGTTTACAGTAGGTATGGACATAGACACTCGAGCATACTTTTCTGCAGCCACAATGATAATAGCAATACCCACAGGAATAAAAATATTCAGATGAATAACCACAATTGCAGGAGGAACCATACGATTAGAAACACCTATTCTATGAGTCATCGGATTTCTATTTCTATTTACAATAGGAGGTCTAACAGGAGTAATATGCGCTAGAGCATCTATAGATTTAATAATACACGACACATACTACATAGTAGCACACTTCCACTACGTCCTTTCCATGGGAGCAGTATTTGGAATATTTGCAGGATTCTATTTTTGATATGGTAAAATAACTGGCCTATCTCTAAACGAACTATACAGAAAAATTCATTTTTGAA-CTACTTTCATAGGAGTAAACTTAA-CTTTCTTCCCNCAACATTTTCTAGGA
>Regadrella_sp
------------------------------------------------------------------GCATTTATAGGAACTTCCTTAA-AATACTAATACGATTAGAACTATCTCAAACAGGAACAC-TACTAGAAAATGACCACACATATAACGTAATAGTAACAGCCCACGCTT-TAATAATGATATTCTTCTTTGTAATGCCAATCCTTATCGGAGGATTCGGAAACTGATTCCTACCTTTACTTA-CAGGAGCCCCTGACATGGCCTTTCCACGACTAAATAATATTAGATTCTGATTACTTCCACCATCCTTATTCTTACTACTTTCATCCACCTT-CATAGAAAACGGAGTAGGAACAGGGTGAACACTATATCCACCACTATCAAACATACAATCACACTCAGGAGGAGGAGTAGATCTAGTAA-TATTCAGACTACACTTAGC-AGGATTATCTTCCATACTAAGATCCATAAACTTTCTAACAACAATACTAAATATGCGAACCAGAGGAATAACAATTTACCGAACACCGTTATTCATATGAGCAATACTATTCACAGCATTTTTATTAGTATTAGCTCTTCCTGTACTAGCAGGCGGAATAAC------AATGCTACTAACAGACCGAAATTTTAACACTACCTTC-TTCGACCCTGCA-GGAGGAGGAGACC-CTATATTATT-CC-AACACCTATTTTGATTCTTTGGCCACCCAGAAGTATACGTACTAGTTATACCTGCTTTTGGTATNATTTCTCATATNATTCCTTATCTANCAGGNAAAAAACAAATATTCGGTTACATAGGAATGATATATGCCATGGCATCAATAGGATTTCTAGGATTCATAGTTTGAGCTCATCACATGTTTACAGTAGGTATGGACATAGACACCCGAGCATACTTTTCTGCAGCCACAATGATAATAGCAATACCCACAGGAATAAAAATATTCAGATGAATAACCACAATTGCAGGAGGAACCATACGATTAGAAACACCTATTCTATGAGTCATCGGATTTCTATTTCTATTCACAATAGGAGGTCTAACAGGAATAATATGCGCTAGAGCATCTATAGATTTAATTATACACGACACATACTACATAGTAGCACACTTCCACTACGTCCTTTCCATGGGAGCAGTATTCGGAATATTTGCAGGACTCTACTTTTGANACGGTAAAATAACTGGCCTATCCCTAAACGAACTATACAGAAAAATTCATTTTTGAA-CTACTTTCATAGGAGTAAACTTAA-CTTTCTTCCNNCAACACTNTCNAGGA
>Regadrella_pedunculata_126299
-------------------------------------------ATCTAATTTTTGGTACATTTTCAGCATTTATAGGAACTTCCTTAAGAATACTAATACGATTAGAATTATCTCAAACAGGAACAT-TACTAGAAAATGACCACACATACAATGTAATAGTAACAGCCCACGCCT-TAATAATGATATTTTTCTTCGTAATGCCAATTCTTATCGGAGGATTTGGAAACTGATTCCTACCCTTACTCA-CAGGAGCCCCCGATATGGCTTTTCCACGATTAAATAATATAAGATTTTGATTACTTCCACCATCTCTATTCCTACTACTTTCATCTACTTT-CATAGAAAATGGAGTAGGAACAGGATGAACCCTATACCCACCACTATCAAACATACAATCACACTCAGGAGGAGGAGTAGATTTAGTAA-TATTTAGACTACATTTAGC-AGGAATATCCTCTATATTAAGATCTATAAACTTCTTAACAACAATATTAAACATGCGAACCAGAGGAATAACAATTTACCGAACACCGCTATTCATATGAGCAATATTATTTACAGCATTCCTATTAGTATTAGCCCTTCCCGTATTAGCAGGAGGAATNAC------AATG--------------------------CACCTTC-TTTGATCCTGCC-GGAGGAGGAGACC-CTATATTATT-TC-AACACCTATTTTGATTTTTTGGTCATCCAGAAGTATACGTACTAGTTATACCTGCTTTTGGTATAATTTCTCACATAATTCCTTACCTAACAGGAAAAAAACAAATATTCGGTTATATAGGAATGATATATGCCATGGCATCAATAGGATTCTTAGGATTCATAGTCTGAGCCCACCATATGTTTACAGTAGGTATGGACATAGACACTCGAGCATATTTCTCTGCAGCCACAATGATAATAGCAATACCCACAGGAATTAAAATATTCAGATGAATAACCACAATTGCAGGAGGAACCGTACGATTAGAAACACCTATTCTATGAGTCATTGGATTCCTATTCCTATTCACAGTAGGAGGCTTAACAGGAATAATATGCGCTAGAGCATCTATAGATCTAATTATACACGATACATATTATGTAGTAGCACACTTTCATTATGTTCTTTCTATGGGAGCAGTATTCGGAGTATTTGCAGGACTTTATTTTTGATACGGTAAAATAACAGGACTATCTCTAAACGAATTATACAGAAAAATTCATTTTTGAA-CCACATTCATAGGAGTAAACCTAA---------------------------
>Regadrella_okinoseana_126166
TGCTGACTATTTTCTACNAACCACAAAGACATAGGTACTTTATATTTAATATTTGGTACCTTTTCAGCATTCATAGGAACCTCTCTAAGAATACTTATACGATTAGAATTATCTCAAGTAGGAACCC-TACTAGAAAACGATCATACATACAACGTAATAGTAACTGCCCATGCTC-TAATAATGATATTCTTTTTTGTAATGCCAATTCTTATTGGAGGATTTGGAAATTGATTTTTACCTCTACTTA-CAGGATCCCCTGATATGGCTTTTCCACGACTAAACAATATAAGGTTTTGATTATTACCTCCATCCTTATTTCTACTACTTTCATCTACTTT-CATAGAAAATGGAGTAGGAACTGGATGAACCCTTTACCCACCACTATCAAACATACAATCACACTCAGGAGGAGGAGTAGATTTAGTAA-TATTTAGATTACATCTAGC-AGGAATATCTTCAATATTAAGGTCTATAAACTTTCTAACTACAATATTAAATATGCGAATTAGAGGAATAACAATTTACCGAACACCTTTATTCATATGAGCAATATTATTTACAGCCTTTTTACTAGTACTATCTCTTCCTGTATTAGCAGGAGGAATAAC------AATG--------------------------GACCTTC-TTTGATCCGGCA-GGAGGAGGAGACC-CCATACTCTT-CC-AACACTTATTTTGATTCTTTGGCCACCCCGAAGTCTACGTACTAGTTATACCCGCCTTCGGTATAATCTCTCACATAATACCCTATCTAACGGGGAAAAAACAAATATTTGGCTATATTGGCATGATATACGCCATGGCATCCATAGGTTTCCTAGGCTTCATAGTTTGAGCACACCACATGTTCACAATAGGCATGGACATAGACACACGAGCATACTTCTCTGCAGCCACCATGATAATTGCAATTCCCACAGGAATAAAAATATTCAGATGAATAGCAACCATAGCAGGGGGAGCTGTACGACTAGAAACACCTATGCTATGAATAATAGGATTCTTATTCCTATTTACAATAGGCGGCCTAACCGGAATAATCTGCGCAAGGGCTTCCATAGACCTAATAATACACGACACATATTACATAGTGGCCCACTTTCACTACGTTCTCTCCATGGGCGCCGTATTCGGAATATTCACTGCATTCTACTTCTGATATGGCAAAATAACAGGGCTCTCTCTAAACGAACTTTACAGAAAAATTCACT-CTGAA-CTACTTT--------------------------------------------
>Corbitella_plagiariorum_126162
-------------------------------------------ATCTGATCTTTGGCACATTCTCAGCCTTCATCGGAACTTCCCTAAGCATACTAATACGACTAGAACTCTCACAGACAGGAACAC-TACTAGAAAACGACCACACTTATAACGTAATAGTAACTGCCCACGCCC-TAATAATGATATTCTTCTTCGTAATGCCAATTCTAATAGGTGGATTCGGAAACTGATTCCTGCCCCTACTCA-CTGGCGCCCCGGATATGGCCTTCCCTCGACTAAATAACATCAGATTTTGACTACTTCCGCCCTCTCTATTTCTACTACTTTCATCCACCTT-TATAGAAAATGGAGTTGGGACCGGATGAACACTTTACCCTCCACTATCAAACATCCACACACACTCCGGAGGAGGAGTGGACCTAGTAA-TATTCAGACTACATCTAGC-AGGAATATCTTCCATACTAAGCTCCATAAACTTCCTAACCACAATACTAAACATGCGAACAAACGGCATAACAATATATCGAACCCCTCTATTCATATGAGCAATACTATTCACGGCCTTTTTATTGGTACTTGCTCTACCTGTACTA-------------------------------------------------CGAC-TTC-TTTGATCCGGCA-GGAGGAGGAGACC-CCATACTCTT-CC-AACACTTATTTTGATTCTTTGGCCACCCCGAAGTCTACGTACTAGTTATACCCGCCTTCGGTATAATCTCTCACATAATACCCTATCTAACGGGGAAAAAACAAATATTTGGCTATATTGGCATGATATACGCCATGGCATCCATAGGTTTCCTAGGCTTCATAGTTTGAGCACACCACATGTTCACAATAGGCATGGACATAGACACACGAGCATACTTCTCTGCAGCCACCATGATAATTGCAATTCCCACAGGAATAAAAATATTCAGATGAATAGCAACCATAGCAGGGGGAGCTGTACGACTAGAAACACCTATGCTATGAATAATAGGATTCTTATTCCTATTTACAATAGGCGGCCTAACCGGAATAATCTGCGCAAGGGCTTCCATAGACCTAATAATACACGACACATATTACATAGTGGCCCACTTTCACTACGTTCTCTCCATGGGCGCCGTATTCGGAATATTCACTGCATTCTACTTCTGATATGGCAAAATAACAGGGCTCTCTCTAAACGAACTTTACAGAAAAATNCACTTCTGAA-CTACCTTCGTAGGAGTAAACTTAA---------------------------
>Corbitella_nsp_126122
--------------------------------------------TCT-ATCTTTGGCACATTCTCAGCCTTCATAGGAACTTCCCTAAGCATACTAATACGACTAGAACTCTCACAGACAGGAACAC-TACTAGAAAACGACCACACTTATAACGTAATAGTAACTGCCCATGCCC-TAATAATGATATTCTTCTTCGTAATGCCAATTCTAATAGGAGGATTCGGAAACTGATTCCTACCCCTACTCA-CTGGCGCCCCAGATATGGCCTTCCCTCGACTAAATAACATCAGATTTTGACTGCTTCCACCCTCTCTATTCCTACTACTTTCATCCACCTT-TATAGAAAATGGAGTCGGAACYGGATGAACACTTTACCCACCACTATCAAACATCCACACACACTCCGGAGGAGGAGTGGACCTAGTAA-TATTCAGACTACACCTAGC-AGGAATATCTTCCATACTAAGCTCCATAAACTTCCTAACCACCATACTAAACATGCGGACAAACGGCATAACCATATATCGAACCCCTCTATTCATATGAGCAATACTATTCACAGCCTTTTTATTAGTACTTGCTCTACCTGTACTAGCAGGAGGAATAAC------AATGYTA---------------------ACAACCTTC-TTTGATCCCGCA-GGAGGAGGAGACC-CCATACTCTT-CC-AACACTTATTTTGATTCTTTGGCCACCCCGAAGTCTACGTACTAGTTATACCCGCCTTCGGCATAATCTCTCACATAATACCCTATCTAACAGGGAAAAAACAAATATTTGGCTATATTGGCATGATATATGCCATGGCATCCATAGGTTTCCTAGGATTCATAGTTTGAGCACACCACATGTTCACAATAGGCATGGACATAGACACACGAGCATACTTCTCTGCAGCCACCATGATAATCRCAATTCCCACAGGA-----------------------------------------------------------------------------------------------------------------------------------------------------------------------------------------------------------------------------------------------------------------------------------------------------------------------------------------------------------
>Docosaccus_maculatus
-GCTGACTATCTTC-ACAAACCACAAAGACATAGGTACTTTATACCTAATCTTTGGCACATTCTCAACATTTATAGGAACTTCTTTAAGAATACTAATACGATTAGAACTATCTCAAACAGGAACAC-TACTAGAAAATGACCACACATACAACGTAATAGTAACAGCCCATGCTT-TAATAATGATATTTTTCTTTGTAATGCCAATTCTTATAGGAGGATTTGGAAACTGATTTCTACCCTTACTTA-CAGGAGCCCCTGACATGGCTTTTCCACGATTATATAACATAAGATTCTGACTACTTCCACCATCTCTATTTCTACTACTTTCATCTACCTT-CGTAGAAAACGGAGTAGGAACAGGATGAACCCTATACCCACCATTATCAAACATACAATCACATTCAGGAGGAGGGGTAGACCTAGTAA-TATTCAGACTACATTTAGC-AGGATTATCCTCTATACTAAGATCCATAAACTTCCTAACAACAATATTAAACATGCGGGCCCCGGGAATAACAATTTATCGAACACCACTATTCATATGAGCAATACTATTTACAGCATTTTTATTAGTATTAGCCCTTCCCGTACTAGCAGGCGGAATAAC------AATGCTACTAACAGACCGAAACTTTAACACTACTTTC-TTTGATCCTGCC-GGAGGAGGAGATC-CTATACTATT-CC-AACACCTATTTTGA-TCTTCGGCCACCCAGAAGTATATGTACTAGTTATACCTGCCTTCGGTATAATTTCCCATATAATTCCTTACCTAACAGGTAAAAAACAAATATTCGGTTACATAGGAATGATATATGCTATGGCATCAATAGGATTCCTAGGATTCATAGTTTGAGCCCACCATATGTTTACAGTAGGTATGGACATAGACACTCGAGCATATTTTTCTGCAGCCACAATGATAATAGCAATACCCACAGGAATAAAAATATTTAGATGAATAACCACAATCGCAGGAGGAACCGTACGATTAGAAACACCTATTCTATGAGTTATTGGATTTCTATTTCTATTCACAATAGGAGGTCTAACAGGAATAATATGTGCTAGAGCATCTATAGATTTAATTATACACGACACATACTATATAGTAGCACACTTCCACTACGTTCTTTCCATGGGAGCAGTATTCGGAATATTCGCGGGATTTTACTTCTGATATGGTAAAATAACAGGATTATCTCTAAACGAACTATACAGAAAAATTCATTTCTGAA-CTACTTTCATAGGAGTAAACCTGA-CTTTCTTCCCACAACAGTTTCTAGGA
>Malacosaccus_coatsi
--------------------------------------------------------------------------------------------------------------------------------------------------------------------------------------------------------------------------------------------------------------------------------------------------------------------------------------------------------------------------------------------------------------------------------------------------------------------------------------------------------------------------------------------------------------------------------------------------------------------------------AATAAC------AATGTTAYTAACAGACCGAAATTTTAACACTACTTTY-TTTGATCCTGCCGGGAGGAGGAGATC-CTATACTATT-TC-AACATCTATTTTGATTTTTTGGACATCCAGAAGTATACGTATTAGTTATACCTGCCTTTGGTATAATTTCTCACATAATTCCTTATCTAACCGGAAAAAAACAAATATTCGGTTACATAGGAATGATATATGCTATGGCATCAATAGGATTTTTAGGATTCATAGTTTGAGCTCATCACATGTTTACAGTAGGCATGGACATAGACACCCGAGCATATTTTTCTGCAGCTACAATGATAATTGCAATACCTACAGGAATAAAAATATTTAGGTGAATAACCACAATCGCAGGAGGAACCATACGACTAGAAACACCTATTTTATGAGTCATTGGATTTCTATTCCTATTTACAATAGGAGGTCTAACAGGAATAATATGTGCTAGAGCATCTATAGATTTAATTATACACGATACATATTACATAGTAGCACATTTCCACTACGTTCTTTCCATGGGAGCAGTATTCGGAATATTTGCAGGACTTTATTTTTGATACGGTAAAATAACAGGACTATCTCTAAATGAATTATACAGAAAAATTCATTTTTGAA-CCACTTTCATAGGAGTAAACTTAA-CTTTCTTCCCCCAACATTTTCTAGGA
>Acoelocalyx_brucei
----------------------------------------------------------------------------------------------------------------------------------------------------------------------------------------------------------------------------------------------------------------------------------------------------------------------------------------------------------------------------------------------------------------------------------------------------------------------------------------------------------------------------------------------------------------------------------------------------------------------TAGCYGGGGGAATAAC------AATGTTAHTAACAGACCGAAACTTTAACACTACTTTC-TTTGATCCTGCT-GGAGGAGGAGATC-CTATACTATT-CC-AACATCTATTTTGATTTTTTGGACATCCAGAAGTATACGTACTAGTTATACCTGCCTTTGGCATAATTTCTCACATAATTCCTTATCTAACCGGAAAAAAACAAATATTCGGTTACATAGGAATGATATATGCTATGGCATCAATAGGATTTTTAGGATTCATAGTTTGAGCTCATCACATGTTTACAGTAGGCATGGACATAGACACCCGAGCATATTTTTCTGCAGCTACAATGATAATTGCAATACCTACAGGAATAAAAATATTTAGGTGAATAACCACAATCGCAGGAGGAACCATACGACTAGAAACACCCATTTTATGAGTCATTGGATTTCTATTCTTATTTACAATAGGAGGTCTAACAGGAATAATATGTGCTAGAGCATCTATAGATTTAATTATACACGATACATATTACATAGTAGCACACTTCCACTACGTTCTTTCCATGGGAGCAGTATTCGGAATATTTGCAGGACTTTATTTTTGATACGGTAAAATAACAGGACTATCTCTAAATGAATTATACAGAAAAATTCACTTTTGAA-CCACATTCATAGGAGTAAATTTAA-CTTTCTTCCCCCAACATTTTCTAGGA
>Hertwigia_sp
-GCTGACTATRTTCYACNAACCACAAAGACATAGGTACCTTATACCTGATTTTCGGTACATTTTCAGCATTCATAGGAACTTCTTTAAGAATACTCATACGATTAGAATTATCCCAAACAGGAACAC-TATTAGAAAATGATCACACATATAACGTAATAGTAACAGCACATGCCC-TAATAATGATATTTTTCTTCGTAATGCCTATTCTTATAGGAGGATTCGGAAACTGATTTTTACCTCTACTTA-CAGGAGCCCCCGACATGGCCTTCCCCCGATTAAACAACATAAGATTTTGATTACTTCCTCCTTCTCTATTCCTATTACTTTCATCTACTTT-TATAGAAAACGGAGTAGGAACAGGATGAACCCTTTACCCCCCATTATCAAACATACAAGCACATTCCGGAGGAGGAGTAGACTTAGTAA-TATTTAGACTACATTTAGC-AGGAATATCTTCAATACTAAGATCTATAAACTTTCTAACCACAATAATAAACATGCGTGCCAGAGGAATAACAATATATCGAACTCCCTTATTCATTTGAGCAATATTATTTACAGCCTTCTTGTTAGTACTGGCCCTTCCAGTATTAGCWGGAGGAATAAC------AATGTTACTAACAGACCGAAACTTCAATACAACTTTC-TTTGATCCTGCT-GGAGGAGGAGATC-CTATACTATT-TC-AACACCTTTTCTGATTTTTTGGTCATCCAGAAGTCTATGTACTAGTAATTCCGGCCTTCGGAATAATTTCTCATATAATACCCTTTCTAACAGGGAAAAAACAAATATTCGGCTACATAGGAATGATATATGCCATGGCATCAATAGGATTTTTAGGATTTATAGTCTGAGCCCACCACATGTTCACAATAGGCATGGACATAGACACCCGAGCATATTTTTCTGCTGCCACAATGATAATAGCAATACCAACAGGCATAAAAATATTCAGTTGAATAGCCACAATGGCAGGAGGAACGGTGCGACTAGAGACTCCTATGCTATGAGTAATAGGATTTTTATTCTTATTCACAATAGGAGGCCTAACCGGAATAATATGTGCCAGAGCATCCATAGATCTAATAATCCATGACACATACTATATAGTAGCACACTTCCATTACGTTCTTTCCATGGGAGCAGTATTTGGCATATTTGCCGGACTTTACTTTTGATACGGTAAAATAACAGGACTATCCTTAAACGAATTATACAGAAAAATCCACTTTTGAA-CTACTTTCATAGGAGTAAACTTAA-CTTTCTTCCCNCAACAYTTTCTAGGA
>Walteria_leuckarti
-GCTGACTATTTTCAACTAACCACAAAGACATAGGCACCTTATACTTAATATTTGGCACATTTTCAGCCTTTACAGGAACTTCCTTAAGAATATTAATACGACTAGAATTATCTCAAACAGGAACAC-TATTAGAAAATGACCACACATACAACGTAATAGTAACAGCCCACGCTT-TAAT-ATGATATTTTTTTTCGTAATGCCAATTTTAATAGGGGGATTTGGAAATTGATTCCTACCCATACTTA-CAGGCGCCCCAGACATGGCTTTTCCACGATTAAATAATATTAGATTTTGACTACTACCCCCATCTTTATTTCTACTACTTTCTTCTACCTT-TATAGAAAATGGAGTGGGAACCGGATGAACACTTTACCCCCCACTATCAAACATACAAACACATTCTGGAGGAGGAGTAGACCTAGTAA-TTTTCAGATTACACCTAGC-AGGAATATCTTCCATACTAAGCTCTATAAACTTCTTAACTACAATACTAAATATGCGAGCTGGTGGGATAACAGTATATCGAACACCTTTATTCATATGAGCAATATTATTTACAGCCTTTTTATTAGTACTTGCCCTCCCTGTATTAGCTGGGGGAATA-C------AATGCTACTAACAGACCGAAATTTTTATACAACTTTT-TTCGATCCTGCA--GAGGAGGAGATC-C-ATACTTTTTTCAAACACTTATTCTGATTCTTTGGACACCCTGAAGTTTACGTTCTAGTTATACCAGCTTTCGGCATAATCTCTCACATAATTCCATATTTAACAGGTAAAAAACAAATATTTGGTTACATTGGAATGATATATGCTATGGCATCTATAGGATTTTTAGGATTCATAGTTTGAGCCCACCATATGTTCACAATAGGCATGGACATAGATACACGAGCATATTTTTCTGCAGCTACTATGATAATAGCGATACCCACAGGCATAAAAATATTTAGATGAATTGCTACAATAGCTGGGGGAACCGTACGACTAGAAACACCTATGTTATTTACAATAGGATTTTTATTTCTATTTACAATAGGAGGCTTAACAGGAATAATATGTGCAAGAGCATCCATAGACTTAATTATACACGACACATATTACATAGTAGCGCACTTCCACTACGTTCTTTCTATGGGAGCCGTATTTGGAATATTCACTGCATTTTACTTTTGATATGGTAAAATAACAGGCCTCTCTTTAAACGAACTATACAGAAAAATTCATTTCTGAA-CCACTTTTATAGGAGTAAACCTAACCTTTCTTCCCTCAACACTTTCTAGGA
>Saccocalyx_tetractinus_126323
-------------------------------------------------TTTTTGGCACATTTTCAGCATTCATAGGAACTTCCTTAAGAATACTCATACGATTAGAATTATCTCAAACAGGGACAT-TATTAGAAAACGACCACACTTATAACGTAATAGTAACTGCACATGCCC-TAATAATGATATTTTTCTTCGTAATGCCAATTCTTATAGGCGGATTCGGAAACTGATTTTTACCTTTACTTA-CAGGAGCCCCAGACATGGCTTTTCCACGATTAAACAACATAAGATTCTGACTACTTCCCCCCTCTCTATTTTTACTACTTTCATCTACTTT-TATAGAAAATGGAGTAGGAACAGGATGAACTCTTTACCCACCACTATCAAATATACAAGCACACTCCGGAGGAGGAGTAGATTTAGTAA-TATTTAGATTACACTTAGC-AGGAATATCCTCAATACTAAGATCTATAAACTTCCTGACTACAATAATAAACATGCGGGCCAGAGGAATAACAATATACCGAACCCCCTTATTTATTTGAGCAATACTATTTACAGCTTTTTTATTAGTACTAGCTCTTCCAGTATTAGCAGGMGGAATMAC------AATGYTA------------------------ACTTTC-TTTGATCCTGCT-GGAGGAGGAGACC-CCATACTATT-TC-AACATCTTTTCTGATTTTTCGGCCATCCAGAAGTCTACGTACTAGTAATTCCAGCTTTTGGAATAATTTCTCACATAATACCTTTTTTAACAGGAAAAAAACAAATATTCGGTTACATAGGAATGATATACGCCATGGCATCAATAGGTTTCTTAGGATTTATAGTTTGAGCCCATCACATGTTCACAATAGGCATGGACATAGATACCCGAGCATATTTTTCTGCGGCCACAATGATAATAGCAATACCAACAGGCATAAAAATATTTAGATGAATAACTACAATAGCAGGAGGAACAKTACGATTAMAAACCCCTATGCTA-----------------------------------------------------------------------------------------------------------------------------------------------------------------------------------------------------------------------------------------------------------------------------------------
>Rhabdopectella_tintinnus
------CTATATTCGACAAACCACAAAGACATAGGCACTCTATATCTAATATTTGGCACATTTTCGGCTTTCATAGGAACTTCCCTGAGAATATTAATACGACTAGAACTATCTCAAACAGGAACAT-TACTGGAAAATGACCACACTTACAATGTAATAGTAACCGCTCATGCTC-TAATTATGATATTTTTTTTCGTAATGCCCATTCTTATCGGAGGATTCGGAAACTGATTTTTACCCCTACTCA-CAGGAGCCCCAGATATGGCCTTTCCTCGATTAAATAACATAAGATTTTGATTATTACCTCCATCTTTATTCCTATTACTCTCATCCACTTT-CATAGAAAATGGGGTAGGTACTGGATGAACACTCTATCCTCCTCTATCAAACATACAATCACATTCTAGAGGAGGAGTAGATTTAGTAA-TATTTAGACTACACTTAGC-AGGAATATCTTCAATACTAAGATCCATAAATTTCTTAACCACAATATTAAACATGCGAACCAGAGGAATAACAATCTATCGAACCCCATTATTTATATGAGCAATACTGTTTACAGCCATCCT-TTAGTACTAGCTCTTCCTGTTTTAGCAGGAGGAATAAC------AATGCTACTAACAGACCGTAACTTCAACACAACCTTT-TTCGATCCTGCT-GGAGGAGGAGACC-CTATACTATT-CC-AACATCTTTTCTGATTCTTCGGTCATCCTGAAGTATACGTATTGGTCATACCTGCTTTTGGTATAATTTCCCACATAATTCCCTACTTAACAGGAAAAAAACAAATATTCGGTTATATTGGAATGATATATGCCATGGCATCTATAGGATTTCTCGGATTCATAGTTTGAGCCCACCATATGTTCACAATAGGCATGGATATAGATACTCGAGCATATTTTTCTGCAGCCACCATGATTATAGCAATACCTACTGGAATAAAAATATTCAGATGAATAACCACCATAACAGGAGGAACTATACGACTAGAAACACCTTTACTCTGAGTAATAGGATTCTTATTTCTATTCACAATAGGAGGCCTAACTGGAATAATATGTGCCAGAGCATCCATAGACCTTATTATACACGACACATACTATATTGTGGCACACTTCCATTACGTACTTTCTATGGGAGCCGTATTTGGAGTATTTGCCGGACTCTATTTCTGATACGGCAAAATAACAGGATTATCTCTAAACGAACTATATAGAAAAATACACTTTTGAT-CAACTTTTATAGGAGTAAATTTAACCTTTCTTCCCTCAACATTTTCTAGGA
>Bolosoma_cyanae_126339
------------------AACCACAAAGACATTGGTACTCTATACCTAATATTTGGCACATTTTCAGCTTTTATAGGAACTTCCTTAAGAATACTTATACGATTAGAATTATCTCAAACAGGAACAC-TACTAGAAAATGACCACACATATAATGTAATAGTAACCACACACGCTC-TAATAATGATATTTTTCTTCATAATGCCAATTCTTATTGGAAGATTTGGAAACTGATTTCTACCCTTACTTA-CAGGAGCCCCTGATATGGCTTTCCCTCGACTAAACAACATAAGATTCTGATTATTACCTCCATCTCTATTTCTATTACTCTCATCTACTTT-CATAGAAAATGGAGTAGGTACAGGATGAACTCTCTATCCTCCCTTATCAAATATACAATCACATTCAGGAGGAGGAGTAGACCTAATAA-TATTTAGATTACATTTAGC-AGGAATATCATCAATATTAAGATCTATAAATTTCCTAACCACAATACTAAACATGCGAACTAGAGGAATAACAATATATCGAATCCCTTTATTTATATGAGCAATGCTATTCACAACCTTTCTTTTAATACTAGCTCTTCCAGTATTAGCAGG-GGAAT--------------------------------------------------------------------------------------------------------------------------------------------------------------------------------------------------------------------------------------------------------------------------------------------------------------------------------------------------------------------------------------------------------------------------------------------------------------------------------------------------------------------------------------------------------------------------------------------------------------------------------------------------------------------------------------------------------------------
>Bolosoma_nsp
-GCTGACTATRTTCTACAAACCACAAAGACATTGGTACTCTATACCTAATATTTGGTACATTTTCAGCTTTTATAGGAACTTCCTTAAGAATACTTATACGACTAGAATTATCTCAAACAGGAACAC-TACTAGAAAATGACCACACATACAATGTAATAGTAACTGCCCACGCTC-TAATAATGATATTTTTCTTCATAATGCCAATTCTTATCGGAAGATTTGGAAACTGATTCTTACCTTTACTTA-CAAGAGCCCCCGATATGGCCTTCCCCCGACTAAACAACATAAGATTTTGATTATTACCCCCATCTCTATTTCTATTACTTTCATCCACTTT-CATAGAAAATGGAGTAGGCACAGGATGAACCCTTTATCCTCCCTTATCAAACATACAATCACATTCAGGAAGAGGAGTAGACTTAATAA-TATTCAGACTACATTTAGC-AGGAATATCCTCAATACTAAGATCTATAAATTTTTTAACCACAATATTAAATATGCGAACTAAAGGAATAACAATATATCGAATTCCTTTATTTATATGAGCAATACTATTCACAGCCTTTCTTTTAATATTAGCTCTTCCCGTATTAGCAGGAGGAATAAC------AATGYTACTAACAGATCGAAACTTCAATACAACTTTT-TTCGATCCTGCC-GGAGGAGGAGATC-CTATATTATT-TC-AACACCTTTTCTGATTTTTTGGCCATCCTGAAGTATACGTATTAGTTATACCCGCTTTTGGTATAATCTCCCACATAATCCCATACTTAACAGGAAAAAAACAAATATTTGGTTATATAGGAATGATATATGCTATGGCATCAATAGGATTCTTAGGATTTATAGTCTGAGCCCATCATATGTTCACAATAGGCATGGATATAGACACCCGAGCATATTTCTCCGCAGCTACAATGATAATAGCAATACCTACTGGTATAAAAATATTTAGATGAATAACTACTATAACAAGAGGAATCATACGACTAGAAACACCTCTACTATGAGTAATAGGATTCTTATTTCTATTTACAATAGGCGGTTTAACAGGAATAATATGTGCCAGAGCATCCATAGATCTAATTATACATGATACATATTATATAGTAGCTCACTTCCACTACGTACTTTCTATGGGAGCAGTATTTGGAATATTTGCTGGACTTTATTTTTGATATGGCAAAATAAGAGGATTATCTATAAACGAACTATACAGAAAAATCCACTTCTGAT-CAACCTTTATAGGAGTAAACTTAA-CTTTCTTCCCNCAACATTTTCTAGGA
>Amphidiscella_sonnae_126034
----------------------------------------------TA-TATTCGGTGCATTTTCAGCTTTTATAGGAACTTCCTTAAGAATACTTATACGATTAGAACTTTCTCAAACAGGAACAC-TATTAGAAAATGACCACACATACAATGTAATAGTAACTGCTCATGCTC-TAATAATGATATTTTTCTTTATAATGCCAATCCTTATAGGAGGATTTGGAAACTGATTTTTACCTTTACTTA-CAGGAGCCCCTGACATGGCTTTCCCTCGACTAAACAATATAAGATTTTGACTACTTCCNCCAGCTCTATTCTTATTACTCTCATCTACTTT-CATAGAAAACGGAGTAGGTACAGGATGAACTCTATACCCTCCTTTATCAAACATACAATCACATTCAGGAGGAGGAGTAGATCTAGTA---------------------------------------------------------------------------------------------------------------------------------------------------------------------------------------------------------------------------------------------------------------------------------------------------------------------------------------------------------------------------------------------------------------------------------------------------------------------------------------------------------------------------------------------------------------------------------------------------------------------------------------------------------------------------------------------------------------------------------------------------------------------------------------------------------------------------------------------------------------------------------------------------------
>Amphidiscella_abyssalis_126030
----------------------------------------------TA-TATTTGGTGCATTTTCAGCTTTTATAGGAACTTCTTTAAGAATACTTATACGACTAGAACTTTCTCAAACAGGAACAC-TACTAGAAAACGACCACACATACAACGTAATAGTAACTGCCCATGCCC-TAATAATGATATTTTTCTTTATAATGCCAATTCTTATAGGAGCATTTGGAAACTGATTTCTACCCTTACTTA-CAGGAGCTCCTGACATGGCTTTTCCTCGACTAAATAACATAAGATTTTGACTACTTCCTCCAGCTTTATTCTTATTACTTTCTTCTACTTT-CATAGAAAATGGAGTAGGTACAGGATGAACTCTATACCCTCCTTTATCAAATATACAATCACATTCAGGAGGAGGAGTAGATTTAGTAA-TATTCAGACTACATTTAGC-AGGAATATCCTCAATACTAAGATCTATAAATTTCTTAACCACAATACTAAACATGCGAACTAGAGGAATAACAATATATCGAACTCCCTTATTTATATGAGCAATATTATTTACAGCCTTTCTTCTAGTACTAGCTCTTCCTGTATTAGCGGGRGGAA----------------------------------------AACCTTT-TTCGATCCTGCT-GGAGGAGGAGATC-CAATATTATT-CC-AACATCTTTTCTGATTTTTTGGCCATCCTGAAGTATATGTATTAGTTATACCTGCTTTTGGTATAATTTCTCACATAATTCCATATTTAACAGGAAAAAAACAAATATTCGGTTATATTGGAATGATTTATGCCATGGCATCAATAGGTTTCTTAGGATTTATAGTCTGAGCTCACCATATGTTCACAATAGGAATGGACATAGATACCCGAGCATATTTCTCTGCAGCCACAATGATAATTGCAATACCTACTGGCATAAAAATATTTAGATGAATAACAACTATAGCAGGAGGAACTATACGACTAGAAACACCTCTATTATGAGTAATAGGATTCTTATTTCTCTTTACCATAGGTGGTTTAACAGGAATAATATGTGCCAGAGCATCTATAGACCTAATCATTCATGATACATACTACATAGTAGCACACTTCCATTACGTACTTTCTATGGGAGCAGTATTCGGCGTATTTGCTGGACTTTATTTTTGATACGGAAAAATAACAGGATTATCTCTAAACGAACTATACAGAAAAATACACT-CTG------------------------------------------------------
>Bolosominae_ngen
---------------------CACAAAGATATCGGTACTTTATATCTCATATTTGGCACATTTTCAGCTTTCATAGGAACTTCCCTAAGAATACTAATACGATTAGAATTATCTCAAACAGGAACAT-TACTAGAAAATGACCACACATATAATGTAATAGTAACCGCCCATGCCT-TAATAATGATATTTTTTTTTGTAATGCCTATTCTTATCGGAGGATTCGGTAACTGATTTTTACCTTTACTCA-CCGGAGCCCCCGATATGGCCTTCCCTCGATTAAATAACATAAGATTTTGATTATTACCCCCATCCTTATTTTTATTACTCTCATCTACTTT-TATAGAAAATGGAGTAGGTACTGGATGAACTCTCTACCCCCCATTATCAAACATACAATCACACTCTAGAGGAGGAGTAGACCTAGTAA-TATTTAGACTACACTTAGC-AGGAATATCTTCAATACTAAGATCCATAAACTTCCTAACCACAATATTAAACATGCGAACTAGAGGAATAACAATCTACCGAACCCCATTATTTATATGAGCAATACTATTCACAGCTTTCCTTTTAATATTAGCTCTTCCTGTTCTAGCCGGCGGAATAAC------AATGCTA----------------------------------------------------------------------------------------------------------------------------------------------------------------------------------------------------------------------------------------------------------------------------------------------------------------------------------------------------------------------------------------------------------------------------------------------------------------------------------------------------------------------------------------------------------------------------------------------------------------------------------------------------------------------------------------------------
>Trychella_nsp_126306
------------------AACCACAAAGACATCGGTACTCTATACTTAATATTTGGCACATTTTCAGCTTTTATAGGAACTTCTCTAAGAATATTAATACGACTAGAATTATCCCAAACAGGAACCC-TATTAGAAAATGATCACACATACAACGTTATAGTAACCGCCCATGCCC-TAATAATGATATTTTTTTTTGTAATGCCAATTCTTATAGGAGGATTCGGAAACTGATTTCTACCTTTACTTA-CAGGAGCCCCTGACATGGCTTTTCCCCGATTAAATAACATAAGATTTTGATTATTACCTCCTTCTCTATTCCTATTACTTTCCTCCACTTT-CATAGAAAATGGAGTAGGTACAGGATGAACCTTATACCCTCCCCTATCAAACATACAATCACATTCTGGAGGAGGCGTAGATCTAGTAA-TATTTAGGTTACACTTAGC-AGGAATATCTTCAATACTAAGATCTATAAACTTCTTAACCACTATACTAAACATGCGAACTAAAGGAATAACAATCTATCGAACACCTCTATTTATATGAGCAATACTATTCACAGCCTTTCTTCTAGTCCTAGCCCTTCCTGTACTAGCRGGAGGAATAACAATGYTAATGTTACTAACAGACCGAAACTTTAACACAACCTTT-TTCGATCCCGCT-GGAGGAGGAGATC-CTATACTATT-CC-AACATCTTTTCTGATTTTTTGGTCATCCAGAAGTATATGTATTAGTCATACCTGCTTTTGGTATAATTTCTCATATAATTCCATATTTAACAGGAAAAAAACAAATATTTGGTTACATAGGAATGATATATGCCATGGCATCCATAGGATTCTTAGGATTTATAGTCTGAGCCCATCATATGTTTACAGTAGGAATGGACATCGACACACGAGCATATTTTTCTGCAGCCACAATGATAATAGCAATACCTACAGGTATAAAAATATTTAGTTGAATAACTACTATAGCAGGAGGAACTGTACGATTAGAAACACCTCTATTATGAGTAATAGGATTCTTATTTCTATTTACAATAGGAGGCCTAACAGGAATAATATGTGCTAGAGCATCCATAGACCTAATTATACACGATAC---------------------------------------------------------------------------------------------------------------------------------------------------------------------------------------------
>Amphoreus_schuppi_126035
-------------------------------------------------TATTTAGCACATTTTCAGCTTTTATAGGAACTTCCTTAAGAATACTTATACGATTAGAACTATCTCAAACAGGAACAC-TACTAGAAAATGACCACACATACAATGTAATAGTAACCGCCCATGCTT-TAATAATGATATTTTTTTTTATTATGCCAATTCTTATAGGAGGATTCGGAAACTGATTTTTACCTTTACTTA-CAGGAGCTCCCGATANGGCCTTCCCTCGATTAAACAACATAAGATTTTGATTATTACCTCCATCTCTATTTCTATTACTTTCATCCACTTT-CATAGAAAATGGAGTAGGTACAGGATGAACCCTATACCCTCCTTTATCAAACATACAATCACACTCAGGAGGAGGAGTAGATCTAGTAA-TATTCAGATTACATCTAGC-AGGAATATCTTCAATACTAAGATCCATAAATTTCTTAACTACAATATTAAACATGCGAACTAGAGGAATAACAATCTATCGAACCCCTTTATTTATATGAGCAATATCGTTCACAGCCTTTCTTTTAATACTAGCCCTTCCTGTATTAGC-----------------------------------------------------------------------------------------------------------------------------------------------------------------------------------------------------------------------------------------------------------------------------------------------------------------------------------------------------------------------------------------------------------------------------------------------------------------------------------------------------------------------------------------------------------------------------------------------------------------------------------------------------------------------------------------------------------------------------
>Iphiteon_sp
--------------------------------------------------------------------------------------------------------------ATCACAAACAGGATCCC-TATTAGAAAACGACCACACATACAACGTAGTAGTAACCGCCCACGCCC-TAATTATGATATTCTTCTTCGTAATGCCCACACTAATCGGAGGATTTGGAAATTGATTTCTTCCCCTGTGCA-TAGGAGCCCCAGACATGGCCTTTCCACGATTAAACAACATAAGATTTTGATTACTCCCTCCCTCCCTATCCCTACTACTATCCTCCACTTT-TATAGAAGACGGAGTAGGCACAGGATGAACACTCTACCCACCACTATCAAACATAATAGCACACTCCAGAAGAGGAGTGGACTTAGTAA-TCTTCAGACTACACTTAGC-AGGAATCTCCTCAATCCTCAGCTCAATCAACTTTCTAACAACAATACTAAACATGCGAACCAACGGAATAACAATCTACCGCACACCACTATTCATCTGAGCAATCATATTCACCGCTCTCCTATTAATACTATCTCTCCCAGTCCTAGCCGGCGGAATAAC------AATGCTA------------------------ACCTTC-TTTGACCCAGCC-GGAGGCGGAGACC-CCTTACTATT-CC-AACACCTCTTCTGATTCTTCGGCCACCCAGAAGTCTACATACTAGTCATTCCGGCCTTTGGAATAATTTCGCACATAATCCCTTACCTAACAGGGAAAACTCAAGTATTTGGGTATATAGGAATGATATATGCCATGGCATCAATAGGATTCTTAGGCTTCATAGTCTGAGCACACCACATGTTCACAATAGGAATGGACATCGACACTCGAGCATATTTCTCCGCAGCAACAATGATAATAGCAATACCAACAGGCATCAAAATATTCAGCTGAATAACTACAATAGCTGGAGGTACAATACGACTAGAAACCCCMATACTATGAACAACAGGATTCCTATTCCTCTTCACAATAGGCGGACTAACCGGAATAATTTGTGCCAGAGCTGCTATCGACACAATAATACACGACACGTATTATATAGTCGCACACTTCCACTATGTGCTCTCTATGGGAGCCGTCTTTGGAATATTCGCGGCCACCTACTTCTGATACGGAAAAATAACAGGTCTAACACTAAACGAGCTACACAGAAAAATTCACTTCTGAA-TCACCTTCATAGCAGTAAACCTAA-CTTTCTTCCCCCAACACTTTCTAGGA
>Rhizophyta_yapensis
---------------------------------GGTACTTTATATTTAATTTTTGGAATATTTGCAGCATTCTTAGGAACATCCTTAAGAGTGCTTATACGATTAGAATTATCTCAAACAGGAACTT-TATTAGAAAATGACCATACTTATAATGTAATAGTAACTGCTCATGCTT-TAATAATGATTTTCTTTTTCATTATGCCAGTTCTCATAGGAGGATTCGGAAACTGATTCTTACCTCTCTGCA-CCGGAGCCCCAGATATGGCTTTTCCACGACTAAATAACATTAGATTTTGACTACTTCCCCCTTCTCTATTTCTACTACTTTCTTCTACTTT-TATAGAAAATGGAGTAGGAACAGGATGAACCTTATATCCTCCTCTATCAAACATAGAAGCACACTCTGGAAGAGGAGTAGATTTAGTAA-TTTTCAGACTACATTTAGC-CGGTATATCTACAATTCTTAGATCAATAAATTTTATAACCACTATTCTAAATATGCGAACAAGTGGAGTAACTTTATACCGAACTCCATTATTTATTTGAGCAATTTTATTCACTGCTATTTTACTAGTTTTAGCCCTTCCTGTACTAGCTGGAGGAATAAC------CATGCTACTAACAGACCGAAATTTTAATACAACATTC-TTTGATCCTGCT-GGAGGAGGAGACC-CAATACTATT-TC-AACATCTATTCTG---------------------------------------------------------------------------------------------------------------------------------------------------------------------------------------------------------------------------------------------------------------------------------------------------------------------------------------------------------------------------------------------------------------------------------------------------------------------------------------------------------------------------------------------------------------------------------------------------------------
>Iphiteon_panicea
-GCTGACTATGTTCAACAAACCACAAAGACATAGGAACACTCTACCTAATTTTCGGAACCCTTGCAGCATTTATAGGAACATCTCTAAGAACACTTATTCGACTAGAATTATCACAAACAGGATCGT-TACTAGAAAACGACCACACATACAATGTAATAGTAACCGCCCACGCCC-TAATAATGATATTCTTTTTTGTAATGCCAACACTAATCGGAGGATTTGGAAATTGATTCCTTCCCCTGTGCA-TAGGAGCCCCAGACATGGCCTTTCCACGACTAAATAACATAAGATTTTGACTACTTCCCCCCTCTTTATTCCTACTACTATCCTCCACCTT-CATAGAAGACGGAGTAGGCACAGGATGAACACTCTACCCACCACTATCAAACATAGTAGCACATTCCAGAAGAGGAGTAGACCTAGTAA-TTTTCAGACTGCACTTAGC-AGGAATCTCTTCAATCCTCAGATCAATCAACTTTCTAACAACAATACTAAATATGCGAGCCAGCGGAATAACTACATACCGCACACCGCTATTCATTTGAGCAATAGTATTCACCGCTCTCCTACTAGTACTATCTCTTCCAGTACTAGCAGGCGGAATAAC------CATGCTACTCACAGATCGAAACTTTAACACGACTTTC-TTTGATCCAGCA-GGAGGCGGAGACC-CCGTACTATT-CC-AACACTTATTCTGATTCTTTGGTCATCCAGAAGTCTACATATTAGTCATTCCCGCCTTTGGAATAATTTCCCACATAATCCCTTACCTAACAGGAAAAAAACAAATATTTGGCTACATAGGAATGATCTATGCCATGGCATCAATAGGATTCTTAGGCTTTATAGTTTGAGCACACCACATGTTCACAATAGGAATGGACATCGACACCCGAGCATACTTCTCTGCAGCAACAATGATAATAGCAATACCAACAGGCATCAAAATATTCAGTTGAATAACTACAATAGCTGGCAGCACAGTACAACTAGAAACCCCCCTACTATGAACAATAGGGTTTCTATTCCTATTCACAATAGGCGGACTAACAGGAATAATTTGTGCCAGAGCCGCCATTGACACAATAATACACGACACGTACTACATAGTAGCACACTTCCACTACGTACTCTCCATGGGGGCCGTCTTCGGAATATTTACAGCCTCGTACTTCTGATACGGAAAAATAACAGGACTAACACTAAACGAACTCCACAGAAAAATCCACTTCTGAA-CCACCTTCATAGGCGTAAACACAA-CTTTCTTCCCTCAACACTTTCTAGGA
>Dactylocalyx_pumiceus_Bonaire
------------------AACCACAAAGATATAGGAACCCTATACCTGATATTTGGGATTTGAGCAGCATTTACAGGAACAGCTTTAAGTGTACTTATTCGACTGGAGCTCTCCCAAACAGGCTCAC-TATTAGAAAATGACCACATATACAATGTAATAGTAACAGCTCACGCAC-TTATAATGATATTTTTTTTCGTTATGCCAATTTTAATTGGGGGCTATGGAAACTGATTCCTGCCACTTTCTA-TAGGGGCGCCTGATATGGCTTTCCCACGGTTAAACAATATAAGATTTTGATTACTTCCTCCATCCTTATTCCTACTCTTATGCTCTACTTT-CATAGAAGATGGGGTAGGGACCGGATGAACCTTATATCCTCCCTTATCTAATATACAAACACATTCTGGAGCAGGAGTAGATTTAGTGA-TATTTAGACTACACTTAGC-TGGAATTTCTTCTATTCTCAGATCAATAAACTTCTTAACAACAATAATTAATATGCGAACTAATGGAATAACTACATACCGCATACCATTATTCACTTGAGCTAT--------------------------------------------------------------------------------------------------------------------------------------------------------------------------------------------------------------------------------------------------------------------------------------------------------------------------------------------------------------------------------------------------------------------------------------------------------------------------------------------------------------------------------------------------------------------------------------------------------------------------------------------------------------------------------------------------------------------------------------------------------------------------
>Heterochone_calyx
-----------------------------------------------------TGGCGCCTTTGCCGCCTTTGCAGGAACATCCCTAAGCACTTTAATTCGACTTGAACTTTCTCAAACTGGATCAC-TACTAGAAGATGACCACATTTATAACGTAGTAGTTACTGCACACGCAC-TAATAATGATTTTCTTTTTTGTAATGCCTGTCTTAATAGGCGGATTTGGCAACTGATTTTTACCTCTATGTA-TAGGGGCCCCAGACATGGCCTTTCCCCGACTAAACAACATAAGATTTTGATTACTACCGCCAGCATTATTACTTCTCCTATGTTCTTCCCT-TGTAGAAGAAGGAGTAGGAACAGGATGAACACTTTACCCTCCCTTATCAAGAATACAAGCACATTCAAGAGGAGGAGTAGACTTAGTGA-TCTTTAGCTTACATCTAGC-CGGAATATCATCAATACTAAGATCTATAAATTTCTTAACTACTATAATTAATATGCGAACAGGTGGAATAACAATTTACCGAACTCCACTATTCATCTGAGCCATATTTTTCACAGCATTCTTACTCGTTTTAGCCTTACCTGTTTTAGCAGGAGGAATAAC------AATGYTATTAACAGACCGAAACTTTAACACAACATTY-TTTGACCCTGCA-GGGGGAGGAGATC-CCATATTATT-TC-AACATTTATTTTGATTCTTTGGACATCCAGAAGTATACATACTTGTAATTCCAGCCTTTGGAATTATTTCCCACATCATACCTTATTTAAGAGGAAAAAACCAAATATTTGGTTACATAGGAATGATATATGCAATGGCTGCCATTGGATTCCTAGGATTTATAGTATGAGCTCACCATATGTTTACTACAGGAATGGATGTAGATACCCGTGCATATTTCTCAGCTGCAACAATGATTATTGCAATTCCAACAGGAATAAAAATATTCAGATGAATAACAACAATAGCCGGAGGAATACCCCGATTAGAAACACCAATTCTATGAATTATAGGATTTCTCTTCCTATTCACCATAGGAGGATTAACAGGAATAATATGTGCCAGAGCATCTATAGATTTAATAATTCACGATACATACTATATTGTTGCCCACTTCCATTATGTCTTATCCATGGGAGCCGTCTTTGGAATTTTTGCCGGATTTTACTTCTGATAYGGAAAAATAACAGGWCTAACCCTAAACGAATTATATAGAAAAATACATTTTTGAT-CTACTTTCATAGGAG-AAACTTAA-CTTTCTTCCC----------------
>Heterochone_sp
-----------------------------------------------------TGGTGCCTTTGCTGCTTTTGCAGGAACATCTCTAAGAACCTTAATCCGACTTGAACTCTCACAAACAGGATCAT-TACTAGAAGACGATCACATTTATAACGTAGTAGTTACCGCACATGCAT-TAATAATGATCTTCTTTTTTGTAATGCCCATCTTAATAGGTGGATTTGGTAACTGATTTTTACCTTTATGCA-TAGGAGCCCCAGATATGGCCTTTCCCCGACTAAATAATATAAGATTTTGATTATTACCTCCAGCACTTCTACTCCTCTTATGCTCATCCCT-TGTAGAAGAGGGAGTAGGAACAGGTTGAACACTTTATCCTCCCTTATCTAGGATACAAGCACACTCAAGAGGAGGAGTAGATTTAACAA-TATTTAGCTTACACTTAGC-AGGAATATCTTCAATATTAAGATCTATAAATTTTTTAACTACTATAATTAATATGCGAACCAACGGAATAACAATCTACCGAACTCCTCTCTTTATTTGAGCTATCTTCTTTACAGCTTTTTTGCTTGTCTTAGCCTTACCTGTTTTAGCAGGAGGAATAAC------AATGTTATTAACAGACCGAAACTTTAATACAACATTT-TTTGACCCAGCA-GGAGGAGGAGATC-CTATTCTATT-CC-AACATTTATTTTGATTCTTTGGCCACCCAGAAGTATACATACTAGTAATCCCAGCCTTTGGAATCATCTCTCATATTATACCTTACTTAAGAGGGAAAAATCAAATATTTGGTTATATAGGAATGATATATGCAATGGCAGCCATTGGATTCTTAGGTTTTATAGTATGAGCCCACCACATGTTTACTATAGGAATGGATGTTGATACCCGAGCATATTTTTCTGCCGCAACTATGATTATTGCGATACCTACAGGAATAAAAATATTCAGATGAATAACAACAATAGCAGGAGGAATCCCTCAACTAGAAACACCAATTTTATGAGTTATAGGATTTCTCTTTTTATTTACCATAGGAGGATTAACAGGAATTATTTGCGCTAGAGCATCCATAGACCTAATAATTCATGATACATATTATATTGTTGCCCATTTCCATTATGTTTTATCTATGGGAGCCGTTTTTGGGATATTTGCTGGATTTTATTTCTGATATGGAAAAATATCAGGATTAACCCTAAATGAACTATACAGAAAAATACA-TTTTGAG-CCA------------------------------------------------
>Aphrocallistes_beatrix
------------------------------------------------ATTTTTGGCGCATTTGCCGCTTTTGCAGGAACATCCTTAAGAACCCTAATACGACTCGAACTATCACAAACAGGGTCAT-TACTAGAAGATGACCACACCTATAATGTTGTAGTCACCGCACACGCAC-TAATAATGATTTTCTTTTTTGTAATGCCTATTTTAATAGGTGGATTTGGCAACTGATTCTTACCCCTATGCA-TAGGAGCCCCAGATATGGCCTTTCCGCGACTTAACAATATCAGATTCTGACTACTACCACCAGCACTATTATTACTTCTGTGCTCATCTCT-TGTAGAAGAAGGTGTTGGAACAGGCTGAACACTATATCCCCCTCTATCAAGAATCCAGGCACACTCTAGAGGAGGAGTAGACTTAGTAA-TATTTAGCTTACATTTAGC-CGGAATATCATCAATATTAAGATCTATAAATTTCTTAACTACCATAATCAATATGCGAACCAATGGAATAACAATTTACCGAACTCCACTATTTATCTGAGCTATCTTCTTTACAGCATTTTTACTTGTACTGGCTCTACCTGTTCTAGCDGGAGGAATAAC------AATGTTATTAACAGACCGAAACTTTAACACAACATTT-TTTGACCCAGCA-GGAGGAGGAGATC-CCATATTATT-CC-AACATCTATTCTGATTCTTTGGGCACCCAGAAGTATACATACTAGTAATACCAGCTTTTGGAATCATTTCCCACATTATCCCATATTTAAGAGGGAAAAACCAAATATTTGGATACATAGGAATGATCTATGCAATGGCTGCCATCGGATTCTTAGGATTTATAGTATGAGCCCACCACATGTTTACTATAGGAATGGATGTAGATACTCGGGCATACTTTTCTGCTGCAACAATGATCATCGCAATACCAACAGGAATAAAAATATTCAGATGAATAACAACAATAACAGGAGGAATACCTCAACTAGAAACACCAATTTTATGAGTAATAGGATTTCTCTTTTTATTTACCATAGGAGGACTAACAGGAATAATCTGTGCAAGAGCATCCATAGATCTAATAATTCATGACACATACTACATTGTAGCCCATTTCCACTATGTATTATCTATGGGAGCTGTCTTTGGAATATTTGCAGGATTCTACTTCTGATATGGAAAAATATCAGGATTAACCTTAAACGAACTATATAGAAAAATACACTTTTGAT-CTACATTCATGGGAGTAAACTTAA-CTTTCTTCCCNCAACATTTTCTAGGA
>Aphrocallistes_vastus
-GATGACTATATTCAACAAACCACAAAGATATAGGAACTTTATACCTGATTTTTGGCGCCTTTGCTGCCTTCGCAGGAACATCCTTAAGAACTCTAATTCGACTTGAACTTTCACAAACAGGATCAT-TACTAGAAGACGACCATATCTATAATGTTGTAGTTACTGCACACGCAT-TAATAATGATTTTCTTTTTTGTAATGCCTGTCTTAATAGGCGGATTTGGTAATTGATTTTTACCCCTATGTA-TAGGGGCTCCTGATATGGCCTTTCCCCGACTAAACAACATAAGATTTTGATTACTACCACCCGCATTATTACTTCTTCTATGCTCATCTCT-AGTAGAAGAAGGAGTAGGAACTGGATGAACACTCTACCCCCCCTTATCTAGAATACAATCACACTCAAGAGGAGGAGTTGATTTAGCAA-TCTTTAGTTTACACCTAGC-TGGAATATCCTCAATTTTAAGATCTATAAATTTCTTAACCACTATAATTAATATGCGAACAGGAGGAATAACAATTTACCGAACACCACTATTTATCTGAGCTATATTTTTTACAGCATTTTTACTTGTTTTAGCACTTCCTGTACTAGCAGGAGGAATAAC------AATGCTATTAACAGATCGAAATTTTAATACAACATTC-TTTGATCCTGCA-GGAGGAGGAGACC-CCATACTATT-TC-AACATCTATTCTGATTCTTTGGACATCCAGAAGTATATATACTTGTTATTCCAGCCTTTGGAATCATCTCCCACATCATACCCTATCTAAGAGGGAAAAACCAAATATTTGGTTACATAGGAATGATATATGCAATGGCTGCCATTGGATTCTTAGGTTTCATAGTATGAGCCCACCACATGTTCACTACAGGAATGGATGTAGATACCCGCGCATACTTCTCAGCTGCAACAATGATTATTGCAATACCAACAGGTATTAAAATATTTAGATGAATAACAACAATTGCTGGAGGAATACCTCGACTAGAAACACCAATCCTATGAGTAATAGGATTTCTATTCTTATTTACTATAGGAGGATTAACAGGAATAATATGCGCCAGAGCATCCATAGATTTAATAATTCACGACACATACTATATTGTAGCCCATTTCCACTATGTTTTATCCATGGGAGCTGTCTTTGGAATATTTGCCGGATTCTACTTCTGATACGGAAAAATAACAGGTCTAACCCTAAACGAACTATACAGAAAAATACATTTCTGAT-CCACATTTATAGGAGTAAACTTAA-CTTTCTTCCCACAACATTTTTTAGGT
>Farrea_sp
-GCTGACTATDTTCYACTAACCACAAAGACATAGGAACATTATATCTGTTATTTGGAGCTTTTGCAGCCTTTGCAGGAACATCTCTAAGTACACTCATTCGATTAGAACTATCACAAACAGGGTCTT-TACTAGAAGATGATCACACTTATAATGTCATAGTTACAGCACATGCTT-TAATAATGATATTCTTCTTCGTTATGCCTATTTTAATAGGAAGATTCGGAAATTGATTTTTACCCTTATGCATTTGGAGCCCCAGATATGGCATTTCCTCGACTCAATAATATAAGCTTTTGATTACTTCCCCCATCACTTTTATTATTACTATGCTCTTCTTT-AGTTGAAGAAGGAGTTGGAACCGGATGAACCTTATACCCTCCTCTTTCTAGAATACAAGCACATTCTAGAAGCGGAGTTGACCTTGTAA-TCTTCAGACTTCATCTAGC-CGGAATCTCTTCAATATTAAGATCTATAAACTTTCTCACCACTATTATAAATATGCGTACCCCAGGAATAACAATATATCGAATGCCTCTATTTATTTGAGCAATATTCTTTACAGCTTTCCTACTCGTTCTAGCCCTCCCTGTTCTAGCNGGAGGAATAAC------AATGYTA------------------------------------------T-GGAGGAGGAGATCGSTGATTTTTT-CC-AACATCTCTTGTGATTGTTTGGACACCCCGAAGTTTACATATTATTTATACCAGCTTTTGGTATAATATCACACATTATACCTTATCTTASAGGAAAAAATCAAATATTTGGMTATATTGGAATGGTCTATGCTATGGCCTCAATCGGATTTCTCGGYTTTATTGTTTGAGCACATCACATGTTTACAATTGGAATGGACGTAGACACACGAGCCTACTTTTCAGCAGCTACAATGATAATTGCCATACCCACTGGCATAAAAATATTTAGCTGAATAACAACCATCACAGGAGGCCTAGCTCGACTAGAAACACCAATGCTATGAATTATCGGATTCCTATTTCTATTTACCATAGGAGGTCTTACAGGAATAATATGCGCCAGCGCTTCCATAGATTTAATAATTCACGATACATACTACATTGTTGCCCATTTTCACTATGTACTATCTATGGGWGCTGTCTTTGGAATATTTGCAGGATTYTATTTCTGATATAGAAAAATATCTGGATCAGCCCTAAATGAGCTATA------------------------------------------------------------------------
>Farrea_similaris_126345
-------------------------------------------ATCTATTATTTGGTGCTTTTTCAGCTTTTGCAGGTACATCCCTAAGCACACTCATTCGATTAGAACTATCACAAACAGGATCAT-TATTAGAAGACGATCACACCTATAACGTTGTAGTTACAGCCCACGCTT-TAATAATGATATTCTTTTTTGTTATGCCTATTTTAATAGGAAGATTTGGCAACTGATTTATACCCTTATGTA-TAGGAGCCCCAGATATGGCATTTCCTCGGCTCAACAACATAAGTTTTTGACTACTTCCCCCATCACTTTTATTACTACTATGCTCTTCTTT-AGTTGAAGAAGGAGTTGGAACTGGGTGAACCCTGTACCCCCCTCTCTCAAGAATACAGGCACATTCCAGAGGTAGTGTAGACCTTGTAA-TTTTTAGTCTTCATCTAGC-CGGCATCTCCTCAATACTTAGATCTATAAACTTTCTTACTACTATTATAAATATGCGTGCCTCAGGTATAACAATATACCGGACACCTTTATTTATATGAGCACTATTTTTTACAGCATTTCTTCTTGTTCTTGCCCTCCCCATTC---------------------------------------------------------------------------------------------------------------------------------------------------------------------------------------------------------------------------------------------------------------------------------------------------------------------------------------------------------------------------------------------------------------------------------------------------------------------------------------------------------------------------------------------------------------------------------------------------------------------------------------------------------------------------------------------------------------------------------
>Farrea_nsp_126004
--------------------------------------ACTATATCTATTATTTGGTGCTTTTTCAGCCTTTGCAGGGACATCCCTAAGTACACTCATTCGATTAGAACTTTCACAAACAGGATCTC-TATTAGAAGATGACCATACCTATAACGTTGTAGTCACAGCCCACGCTT-TAATAATGATATTCTTTTTTGTTATGCCTATTTTAATAGGAAGATTTGGTAATTGATTTTTACCTTTATGTA-TAGGAGCCCCAGATATGGCATTTCCCCGACTTAATAATATAAGCTTTTGACTTCTTCCTCCATCACTATTACTGTTATTATGCTCTTCTTT-AGTTGAAGAAGGAGTTGGAACTGGATGAACCTTATACCCTCCTCTCTCAAGAATACAAGCACATTCCAGAGGTAGTGTTGATCTCGTAA-TTTTTAGACTTCATCTAGC-TGGTATCTCCTCAATACTTAGATCTATAAATTTTCTTACTACTATTATAAATATGCGYGCTCTAGGTATAACAATATACCGGATACCTCTGTTTATCTGAGCACTATT-TTTACAGCATTTCT--------------------------------------------------------------------------------------------------------------------------------------------------------------------------------------------------------------------------------------------------------------------------------------------------------------------------------------------------------------------------------------------------------------------------------------------------------------------------------------------------------------------------------------------------------------------------------------------------------------------------------------------------------------------------------------------------------------------------------------------------------
>Lonchiphora_antarctica
----------------------------------------------------------------------------------------------------------------------------------------------------------------------------------------------------------------------------------------------------------------------------------------------------------------------------------------------------------------------------------------------------------------------------------------------------------------------------------------------------------------------------------------------------------------------------------------------------------------------TAGCNGGGGGAATAAC------AATGTTACTTACAGACCGAAATTTTAATACAACCTTT-TTTGACCCAGGT-GGGGGAGGAGACC-CTGTTTTATT-TC-AACATCTCTTYTGATTYTTTGGTCATCCYGAAGTATACATATTAGTTATACCAGCCTTTGGAATAATATCCCATATTATTCCTTATCTTACAGGAAAAAACCAAATATTTGGTTACATTGGAATGGTTTATGCTATGGCTTCAATTGGTTTTTTAGGCTTTATCGTTTGAGCTCACCACATGTTTACAATTGGAATGGACGTTGATACACGAGCCTACTTCTCAGCAGCCACCATGATAATTGCTATACCTACAGGTATTAAAATATTTAGSTGAATAACAACCATTGCAGGAGGTTTAATCCGATTAGAAACACCAATGTTATGAGTAATTGGCTTCCTATTYCTATTTACCGTTGGAGGTCTCACAGGAATAATATGTGCTAGCGCTTCTATAGATYTAATAATTCACGACACATATTACATTGTTGCCCATTTCCATTACGTACTATCTATGGGAGCCGTTTTTGGGGTATTTGCAGGATTCTATTTCTGATACAGAAAAATATTTGGGCTAGCACTAAACGAGCTATACAGGAA------------------------------------------------------------------
>Aspidoscopulia_ospreya
-------------------------------------------------------------------------------------------------------------------------GATCTT-TATTAGAAGATGATCACACCTATAATGTTGTAGTTACAGCTCACGCTT-TAATAATGATATTCTTTTTTGTTATGCCTATTTTAATAGGAAGATTTGGTAACTGATTTTTACCCTTATGTA-TAGGAGCCCCAGATATGGCATTTCCTCGACTTAACAATATAAGCTTCTGACTACTTCCTCCGTCACTTTTACTACTATTATGCTCTTCTTT-AGTTGAAGAAGGAGTTGGAACTGGATGAACCCTGTACCCCCCTCTTTCAAGAATACAGACACATTCTAGAGGTGGTGTAGATCTCGTAA-TTTTCAGACTTCATTTAGC-CGGTATCTCCTCAATACTCAGATCTATAAATTTTCTAACTACTATTATAAATATGCGCACCTCAGGTATAACAATATACCGAACACCTTTATTTATCTGAGCACTATTTTTTACAGCATTTCTTCTCATTCTTGCCCTTCCCGTTCTAGCWGGAGGAATAAC------AATGYTACTTACAGACCGAAACTTTAACACTACTTTC-TTTGATCCAGCT-GGAGGAGGAGACC-CCGTTCTATT-TC-AACATCTTTTCTGATTCTTTGGACACCCTGAAGTCTATATATTAGTTATACCCGCCTTTGGAATAATATCTCATATCATTCCGTATCTTACAGGAAAAAATCAAATATTTGGCTATATTGGAATGATTTATGCCATGGCCTCAATTGGTTTCTTAGGTTTTATTGTTTGAGCACACCACATGTTCACAATCGGAATGGATGTTGATACACGAGCATATTTCTCAGCAGCCACTATGATAATTGCTATACCCACTGGTATAAAAATATTTAGMTGAATAACAACTATTGCAGGAGGCYTAACTCGACTAGAAACACCCATGCTATGAGTTGCCGGATTTCTATTTCTATTCACCATCGGTGGCCTCACAGGAATAATATGCGCTAGCGCTTCTATAGATCTAATAATCCATGATACATACTACATCGTTGCTCACTTTCACTATGTTCTATCAATGGGAGCTGTCTTTGGAGTATTYGCAGGATTCTACTTCTGATATAGAAAAATATCTGGGCTAGCTMTAAATGAACTACACAGAAAAATACAT-----------------------------------------------------------
>Aspidoscopulia_australia
------------------------------------------------------------------------------------------------------------------------GGATCTC-TATTAGAAGACGACCACACCTATAACGTTGTAGTTACAGCTCACGCTT-TAATAATGATATTCTTTTTTGTTATGCCTATTTTAATAGGAAGATTTGGTAATTGATTTTTACCTTTATGTA-TAGGAGCCCCAGATATGGCATTTCCCCGACTCAATAATATAAGCTTTTGACTTCTTCCTCCATCACTATTACTATTATTATGCTCTTCTTT-AGTTGAAGAAGGAGTTGGAACTGGATGAACCTTGTACCCCCCTCTCTCAAGAATACAGGCACATTCCAGAGGTAGTGTCGATCTCGTAA-TTTTTAGACTTCATCTAGC-CGGTATCTCCTCAATACTTAGATCTATAAATTTTCTTACTACCATTATAAATATGCGTGCCTTAGGTATAACAATATACCGAATACCCTTATTTATCTGAGCACTATTTTTTACAGCATTTCTTCTCGTTCTTGCCCTTCCTGTTCTAGCTGGAGGAATAAC------AATGTTACTAACAGACCGAAACTTTAACACTACTTTC-TTTGACCCAGCC-GGAGGAGGAGACC-CTATTCTATT-TC-AACATCTCTTCTGATTCTTTGGACATCCTGAAGTCTATATATTAGTAATACCAGCTTTTGGAATAATATCGCACATTATTCCTTATCTTACAGGAAAAAATCAAATATTTGGGTATATTGGAATGATTTATGCTATGGCCTCAATCGGTTTCTTAGGTTTTATCGTTTGAGCACACCACATGTTCACCATCGGAATGGACGTTGACACACGAGCCTATTTCTCAGCAGCTACTATGATAATCGCTGTACCCACCGGTATAAAAATATTTAGCTGAATAACAACTATTGCAGGAGGCCTAACCCGACTAGAAACACCAATGCTATGAGTTATCGGATTCCTATTTCTATTTACCATTGGCGGTCTTACAGGAATAATATGCGCCAGCGCTTCCATAGATTTAATAATTCACGACACATACTACATTGTTGCTCATTTTCATTATGTTCTATCAATGGGAGCTGTTTTTGGGGTATTTGCAGGATTTTACTTCTGATATAGCAAAATATCTGGACTAGCTCTAAATGAACTACACAGAAAAATACATTTCTGAT-CTACCTTTATTGGAGTAAACATTA-CCTTCTTCCCCCCACATTTTCTAGGA
>Conorete_pourtalesi
-----------TTCTACCAACCACAAAGATATCGGAACACTATATTTAATATTCGGTGCTTTTGCCGCTTTCGCAGGAACATCTTTAAGAACTCTAATCCGACTTGAACTATCTCAAACAGGATCTT-TACTAGAAGATGACCACACTTATAACACAGTAGTAACAGCACACGCTT-TAATAATGATATTTTTCTTTGTAATGCCTATCTTAATAGGCGGATTTGGAAATTGATTCTTACCTCTATGTA-TTGGAGCCCCAGATATGGCCTTTCCACGATTAAATAATATAAGATTTTGACTTCTTCCTCCATCTTTTTTTCTTCTTCTATGTTCTTGTCT-AATAGAAGAAGGTGTGGGGACCGGATGAACTCTATACCCACCTCTTTCAAGAATACAAGCACATTCAAGAGGTGGCGTAGACCTAGTAA-TATTCAGACTCCACCTCGC-AGGAATATCCTCAATACTAAGATCTATAAATTTCCTAACAACTATAATAAATATGCGTTCTTCGGGAATAACAATATACCGAACACCTTTACTTATCTGAGCTTTATTCTTCACAGCATTTTTACTAGTTCTAGCTCTGCCTGTCTTAGCCGGCGGAATAAC------AATGCTA----------------------------------------------------------------------------------------------------------------------------------------------------------------------------------------------------------------------------------------------------------------------------------------------------------------------------------------------------------------------------------------------------------------------------------------------------------------------------------------------------------------------------------------------------------------------------------------------------------------------------------------------------------------------------------------------------
>Dictyoplax_lecus
--------------------------------------------CCTTATATTCGGCACTATGGCCGCCTTCATAGGAACCTCTCTAAGAACCCTAATACGACTCGAATTATCACAAACAGGATCCT-TACTAGGAGACGATCACACATACAATGTTATAGTTACATCACATGCGC-TAATCATGATTTTCTTCTTTGTTATGCCTATATTAATAGGCGGATTTGGAAACTGATTTCTACCTATATGCA-TAGGAGCACCAGACATGGCATTTCCACGATTAAACAACATAAGATTCTGACTTTTACCACCATCCATACTATTACTACTAATATCCACCCT-AATTGAAGAAGGAGTGGGAACAGGATGAACCCTATACCCGCCCCTCTCAAGAATACAAGCACATTCTAGCGGAGGAGTAGACTTAGTAA-TATTCAGTTTACATTTAGC-TGGAATATCATCAATACTAAGATCCATAAATTTCCTAACCACAATAATAAACATGCGAACAAATGGAATAACTGCTTATCGAACACCCTTATTTATTTGAGCAATATTCTTTACAGCATTCCTTCTAGTACTAGCCTTACCAGTGTTAGCAGGAGGAATTAC------AATGCTACTAACTGACCGAAATTTCAACACAACATTC-TTTGATCCCGCC-GGAGGAGGGGACC-CAATATTATT-TC-AACACTTATTTTGATTTTTTGGACACCCAGAAGTTTATATACTAGTCATACCTGCTTTCGGAATAATCTCCCACATTATACCCTATTTAACAGGTAAAAACCAAGTGTTTGGCTACATAGGAATGATATATGCCATGGCATCAATAGGCTTCCTAGGATTCATTGTATGAGCCCACCACATGTTTACAATAGGAATGGACGTTGACACCCGGGCCTACTTCTCAGCTGCAACAATGATAATAGCTATACCAACCGGAATAAAAATATTCAGTTGAATAACAACAATTGCAGGAGGAATCCCGCAACTAGACACCCCTATATTATGAGTAATAGGATTCCTATTCCTATTTACAATAGGGGGACTAACAGGAATAATATGTGCTAGAGCATCAATAGACCTAATAATCCATGACACATACTACATAGTAGCACACTTCCACTACGTTCTATCCATGGGGGCTGTATTTGGAATATTCGCCGGATTTTATTTCTGATACGGAAAAATAACCGGACTATCCCTAAACGAACTACACAGCAAAATTCACTTCTGAT-CTACTTTCATAGGAG------------------------------------
>Tretopleura_nsp2
----------------------------------------------------------------------------------------------------------------------------------------------------------------------------------------------------------------------------------------------------------------------------------------------------------------------------------------------------------------------------------------------------------------------------------------------------------------------------------------------------------------------------------------------------------------------------------------------------------------------TAGC-GGAGGAATAAC------AATGTTACTAACTGATCGAAACTTTAACACCACCTTC-TTTGACCCAGCT-GGAGGAGGAGACC-CTATACCATT-TC-AACACTTATTTTGATTTTTTGGACACCCCGAAGTTTACATACTGGTTATCCCCGCTTTTGGAATAATCTCTCACATTATTCCATACCTAACTGGAAAAAATCAAGTATTTGGTTACATAGGAATGATATATGCTATGGCATCTATAGGATTTTTAGGATTTATAGTCTGAGCTCACCACATGTTTACAATAGGAATGGACGTCGACACCCGGGCTTACTTCTCTGCCGCCACAATGATTATAGCCATACCAACCGGAATAAAAATATTTAGATGAATAACAACTATGGCAGGAGGAATTCCCCGACTAGAAACACCTTTACTATGAACAACAGGATTTTTATTCCTATTTACTGTTGGAGGATTAACAGGAATAATATGTGCTAGAGCATCAATAGATTTAATAATCCACGACACTTACTATATTGTTGCCCATTTTCACTATGTTCTATCTATGGGAGCTGTATTTGGGGTTTTTGCAGGATTTTATTTTTGATATGGAAAAATTACCGGGCTTGCTTTAAACGAACTTAAVAGTAAAATACATTTTTGAT-CCACCTTTATAAGAGTAAATATAA-CTTTCTTCCCYCATCACTTTCTAGGA
>Tretopleura_nsp1
-----------------------------------------------------------------------------------------------------------------------------------------------------------------------------------------------------------------------------------------------------------------------------------------------------------------------------------------------------------------------------------------------------------------------------------------------------------------------------------------------------------------------------------------------------------------------------------------------------------------------------------------------------------------TTTTAATACAACCTTC-TTTGACCCAGCT-GGAGGAGGAGACC-CTATACTATT-TC-AACATTTATTCTGATTTTTTGGACATCCCGAAGTTTACATACTAGTTATCCCTGCTTTTGGAATAATCTCTCACATCATTCCATACCTAACTGGAAAAAATCAAGTATTTGGTTACATAGGAATGATATATGCTATGGCATCTATAGGGTTTTTAGGGTTTTTAGTATGAGCCCACCACATGTTTACAATAGGAATGGATGTTGACACTCGAGCTTACTTCTCCGCTGCCACAATGATTATAGCTATACCAACCGGCATAAAAATATTTAGGTGAATAACGACAATGGCAGGAGGAATTCCTCGACTAGAAACACCTTTACTATGAACAACAGGATTTTTATTCCTATTTACTGTTGGTGGATTAACAGGAATAATATGTGCTAGAGCATCAATAGATTTAGTAATCCATGACACTTACTATATTGTTGCTCATTTTCACTACGTTCTATCTATGGGAGCTGTATTTGGAGTTTTTGCAGGATTTTATTTTTGATATGGAAAAATTACAGGACTAGCTTTAAACGAACTTAAGAGTAAAATACATTTTTGAT-CTACCTTTATAAGAG------------------------------------
>Sarostegia_oculata
-----------------------------------------------------------TTTTGCTGCTTTTGCAGGAACTTCTTTAAGTACCTTAATTCGACTCGAGTTATCACAAACAGGCTCCC-TTCTTGAAAATGACCATCTTTATAATGTAGTAGTAACAGCCCATGCAC-TGATAATGATATTTTTCTTTGTTATGCCTCTTTTAATAGGAAGTTTTGGAAATTGATTTCTTCCCTTGTGCA-TAGGAGCACCAGACATGGCTTTTCCTCGTCTTAATAACATAATATTTTGATTGCTTCCTCCTTCTTTATTACTCCTGCTCTGTTCTTCCAT-AATAGAAGACGGTGTAGGAACAGGATGAACACTATATCCCCCC--------------------------------------------------------------------------------------------------------------------------------------------------------------------------------------------------------------------TTAGCTGGGGGAATAAC------AATGTTATTAACCGATCGAAACTTTAATACTTCCTTC-TTTGATCCTGCC-GGAGGAGGAGATC-CTATACTATT-TC-AACATCTTTTCTGATTCTTTGGACACCCTGAAGTTTATATATTAGTTATTCCTGCTTTYGGAATAATCTCTCATGTAATACCTTACTTGGCAGGAAAAAACCAAGTATTTGGTTACATCGGAATGGTTTATGCTATGGCATCCATAGGATTCCTTGGTTTCATTGTGTGGGCCCATCACATGTTCACAATAGGAATGGATGTAGATACTCGCGCTTATTTCTCTGCCGCTACTATGATAATTGCAATTCCTACAGGAATAAAAATATTCAGCTGAATAACTACACTTGCAGGAGGAATTCCTCGACTAGATTCTCCTTCTCTGTGAGTAATCGGGTTTTTATTTCTTTTTACAGTTGGCGGATTAACAGGAATAATTTGTGCCAGAGCTTCCATTGATCTAATAATACATGATACCTATTACATTGTTGCACATTTTCATTATGTATTATCCATGGGAGCAGTTTTTGGTGTCTTTGCTGGGTTTTATTTCTGATACGGAAAAATAACAGGATTAGCCTTAAACGAGCTGCATAGCAAAATACACTTCTGAT-CTACTTTTATAGGAGTAAA--------------------------------
>Eurete_nsp1_126028
---------------------------------------CTATATCTTATTTTTGGTTCTTTTGCAGCTTTTGCAGGAACTTCCCTAAGAACACTAATCCGGCTTGAGTTATCGCAAACAGGTTCAC-TACTAGAAAACGACCACATATACAACGTAGTAGTAACCTCTCATGCCC-TTATTATGATATTCTTTTTTGTTATGCCTATTTTAATAGGAAGCTTCGGAAACTGATTTCTTCCTTTATGCA-TAGGAGCACCAGACATGGCTTTTCCTCGTCTTAATAATATAAGATTTTGACTACTACCACCCTCTCTATTCCTCCTCCTATGCTCTACTCT-CGTAGAAGAGGGAGTTGGCACAGGATGAACCTTATACCCTCCTCTNTCTAGAATACAAGCACACTCTGGAGGAGGTGTAGATCTAGTAA-TATTTAGCCTACATCTTGC-CGGTATCTCTTCCATACTAAGMTCTATTAATTTTTTAACTACAATCATAAACATGCGCACAAGAGGGATTACAATCTACCGAGTCCCTCTTTTTATATGAGCAATA-TCTTCACTGCATTCT-ACTAGTTC-------------------------------------------------------------------AACCTTC-TTTGA-CCTGCT-GGAGGCGGAGATC-CTATACTATT-TC-AACACCTTTTTTGATTCTTTGGACATCCAGAGGTTTACATCTTAKTTATCCCTGCCTTCGGCATTATCTCTCATATAATACCATATTTAGCAGGAAAAAATCAAGTATTCGGCTACATTGGAATGATTTACGCTATGGCATCCATAGGATTCCTGGGTTTCATTGTATGAGCACACCATATGTTTACAATAGGAATGGACGTAGATACTCGAGCATACTTCTCTGCAGCTACCATGATTATTGCCATCCCCACAGGAATAAAAATATTCAGTTGAATTACAACACTTGCAGGAGGAATTCCTCGATTAGAAMCCCCCACCCTATGARTAATTGGTTTTCTTTTTTTATTTACTGTTGGTGGACTAACTGGAATAATCTGTGCTAGASCTCCCATAGACCTAATAATCCATGACACTTACTACATTGTTGCTCACTTTCACTATGTACTATCAATGGGGGCCGTCTTTGGCGTGTTTGCAKGATTCTATTTCTGATACGGAA-------------------------------------------------------------------------------------------------------
>Eurete_nsp2_126276
----------------------------------------------------------------------------------------------------------------------------------------------------------------------------------------------------------------------------------------------------------------------------------------------------------------------------------------------------------------------------------------------------------------------------------------------------------------------------------------------------------------------------------------------------------------------------------------------------------------------------------------------------TAACCGACCGAAATTTTAACACAACTTTC-TTTGACCCCGCT-GGGGGTGGAGATC-CTGTATTATT-TC-AACACCTTTTTTGATTCTTTGGACACCCAGAAGTCTACATCTTAGTTATCCCTGCCTTTGGAATTATCTCTCATATAATACCCTATTTAGCAGGAAAGAATCAAGTCTTTGGTTACATTGGAATGATATACGCCATGGCATCCATAGGATTTCTGGGTTTCATTGTATGAGCACACCACATGTTTACAATAGGGATGGACGTAGATACTCGAGCATATTTCTCTGCAGCTACCATGATTATTGCCATCCCCACAGGAATAAAAATATTTAGTTGAATCACAACGCTTGCAGGAGGAATTCCTCGACTAGAAACCCCTACGCTATGAGTAGCCGGGTTTCTTTTTTTATTTACTGTTGGTGGACTAACTGGAATAATCTGTGCTAGAGCCCCTATAGACCTAGTAATTCACGACACTTATTACATTGTTGCCCACTTCCACTATGTTCTATCAATGGGAGCCGTCTTTGGTGTATTTGCAGGATTCTATTTCTGATACGGAAAAATAACAGGACTTGCCATAAATGAACTACACAGAAAAATACACTTCTGGT-CCACTTTTATAGGGGTAAACTTAG-CCTTCTTCCCCCAACACTTTCTAGGA
>Homoieurete_macquariense
----------------------------------------------------------------------------------------------------------AATTATCACAAACAGGCTCCTRTACTTGAAAACGATCACATATATAATGTAGTAGTAACCTCTCATGCTCGTTATTATGATATTCTTCTTTGTTATGCCTATCTTAATAGGAAGCTTCGGAAATTGATTCCTTCCTTTATGCA-TAGGAGCACCAGACATGGCCTTCCCTCGTCTTAACAATATAAGATTTTGATTATTACCTCCTTCTCTATTTCTTCTTTTATGCTCTACTCT-TGTAGAAGAAGGAGTTGGAACAGGATGAACCCTATACCCTCCCCTTTCTAGAATACAAGCACATTCTGGAGGAGGCGTAGACCTAGTAA-TTTTTAGCCTACATCTTGC-CGGAATCTCTTCAATATTAAGCTCAATTAATTTCCTAACTACCATTATAAACATGCGCACAAAAGGGATTACAATTTATCGAATCCCTCTTTTTATATGAGCAATATTTTTCACTGCATTTTTATTAGTCTTAGCTCTTCCTGTACTAGCNGGMGGAATGAC------AATGYTA----------------------------------------------------------------------------------------------------------------------------------------------------------------------------------------------------------------------------------------------------------------------------------------------------------------------------------------------------------------------------------------------------------------------------------------------------------------------------------------------------------------------------------------------------------------------------------------------------------------------------------------------------------------------------------------------------
>Tretodictyum_tubulosum
-----------------------------------------------------CGGAGCCTTCGCAGCTTTTATTGGAACCTCCTTAAGAACAATTATTCGACTAGAACTATCTCAAATAGGATCTT-TGCTCAAAGATGACCACACCTACAACATAATAGTAACTGCCCACGCCC-TAATTATGATTTTCTTTTTTGTTATGCCAATATTAATAGGAAGTTTCGGTAATTGATTTATCCCTTTATGTA-TCAGATCCCCGGATATGGCGTTTCCACGACTAAATAACTTAAGGTTTTGATTACTGCCTCCCGCGTTATTCCTTCTATTGTGTTCAACAAT-AATAGAAGAAGGAGTCGGTACCGGCTGAACACTATACCCACCCCTCTCCAGAATACAAGCCCACTCAAGCGGGGGAGTAGATCTGGTGA-TATTTAGCCTTCACTTAGC-AGGAATATCTTCAATACTAAGCTCCATTAACTTTCTAACCACAATACTAAACATGCGCACTAAAGGTATAACCACTTACCGCATACCCTTATTCATTTGAGCAATATTCTTTACTGCCTTCTTATTAGTACTAGCTTTACCCGTTCTAGCWGGAGGAATAAC------AATGTTAYTCACAGACCGAAACTTCAATACAACCTTT-TTTGACCCGGCC-GGAGGAGGAGACC-CTATACTATT-CC-AACACTTATTTTGATTCTTTGGTCACCCAGAAGTTTATATACTAGTTATACCCGCATTCGGTATAATATCTCACATCATCCCCTACCTAACAGGAAAAAACCAAGTTTTCGGCTACATCGGAATGATTTATGCCATGGCCTCAATAGGCTTTTTAGGTTTTATTGTCTGAGCACACCACATGTTCACAATAGGCATGGACATAGACACCCGAGCCTATTTCTCTGCTGCCACAATGATAATAGCAATACCCACAGGAATAAAAATATTCAGCTGAATAACAACAATAGCAGGAGGCACCTCTCGCCTAGATACCCCAATGCTATGAGTAGCTGGTTTTTTATTTCTTTTCACAATAGGTGGTCTAACAGGAATAATCTGTGCTAGAACCCCAATAGACTTAATAATCCACGACACCTACTACATAGTTGCTCACTTCCACTACGTCCTCTCTATGGGGGCTGTTTTCGGAATATTTGCAGGACTTTACTTCTGATACAACAAAATCACAGGCTTAAGTCTAAACGAAATCCACGGAAAAATACATTTCTGAT-CAACCTTCATAGGAGTAAACCTCA-CTTTCTTCCCNCAACATTTTCTAGGA
>Hexactinella_carolinensis
-----------TTCTACCAACCACAAAGATATCGGAACACTATATCTACTATTTGGGGCTTTTGCAGCCTTTATTGGAACCTCTCTAAGAACAATTATTCGATTAGAGTTATCTCAAATAGGATCTC-TTCTAAAAGACGACCACACATACAACATAGTAGTAACCGCTCACGCCC-TAATCATGATATTCTTTTTTGTTATGCCAATACTAATAGGAAGCTTCGGAAATTGATTTCTTCCCTTATGTA-TCAGCTCTCCAGACATGGCATTCCCACGACTAAATAATCTAAGATTTTGACTACTTCCGCCCTCACTATTTCTTCTATTGTGCTCAACCAT-AATAGAAGAAGGAGTAGGCACAGGATGAACCCTATACCCCCCACTTTCTAGCATACAGGCCCACTCAAGCGGAGGCGTAGATCTTGTAA-TATTTAGCCTACACTTAGC-AGGAGTATCCTCAATACTAAGCTCCATTAATTTTCTAACCACAATAATAAACATGCGCACTAACGGCATCACGACTTATCGTATACCTTTATTCATTTGAGCAATATTTTTTACCGCAATTTTACTAGTGCTATCTTTACCGGTCTTAGCAGGAGGAATAAC------AATGTTAYTTTCCGACCGAAACTTTAATACAACCTTT-TTTGACCCGGGCAGGAGGTGGCGGCC-CTATATTATT-TC-AACATTTATTTTGATTTTTTGGTCACCCAGAAGTTTACATACTAGTAATACCAGCCTTCGGCATAATATCACACATAATCCCTTACCTAASTGGAAAAAACCAAGTTTTCGGCTACATCGGAATGATATACGCTATGGCCTCAATAGGATTTTTAGGCTTTATTGTTTGAGCACACCATATGTTCACAATAGGCATGGATATAGATACCCGAGCTTATTTCTCTGCCGCCACAATGATAATAGCCATACCTACTGGAATTAAAATATTTAGGTGAATAACAACAATTGCAGGTGGAGTCACTCGACTTGACACACCAATGTTATGAATAATAGGATTTTTATTCCTTTTCACAATAGGCGGTTTAACAGGAATAATATGCGCCAGAGCTCCAATAGATCTAATAATCCACGACACCTATTACATAGTAGCCCATTTCCATTACGTCCTATCTATGGGAGCAGTATTTGGAATATTCGCAGGATTCTACTTCTGATATAATAAAATTACAGGTTTAAGACTAAACGAACTTCACGGAAAAATACATTTCTGAT-CAACCTTCATAGGAGTAAACCTCA-CTTTCTTCCCNCAACABTTTCTAGGA
>Psilocalyx_wilsoni
----------------------------------------------TAATATTTGGAACCTTTGCAGCCTTTGCAGGYACCTCTCTAAGAACRCTTATCCGACTTGAASTATCCSAAACGGGATCTT-TACTAGAAGACGACCACGCATATAATGTTGTATTAACTGCCCATGCCC-TAATCATGATATTCTTTTTTGTTATGCCAGTAATAATAGGAAGTTTCGGAAATTGATTTCTCCCTTTRTGTG-TTGGAGCACCAAATATGGCCTTTCCACGACTAAACAACTTAAGATTTTGACTCCTTCCCCCTTCTCTAATACTTTTACTCTCTTCTACCTTAAGTAGAAGAAGGTGTTGGTACAGGATGAACCCTATACCCCCCACTTTCAAGAATCCAGGCACACACAAGAGGAGGAGTAGATTTAGTAA-TATTCAGATTACACCTCGCTTGGAATATCTTCAATACTAAGCTCTATAAACTTTCTGACAACAATAATAAATATGCGAACAAGAGGAATAACAACTTACCGCACACCTCTATTCATTTGAGCAATATTTTTTACAGCATTTTTATTAGTTCTAGCTTTACCTGTTCTAGCTGGAGGAATAAC------AATGCTA----------------------------------------------------------------------------------------------------------------------------------------------------------------------------------------------------------------------------------------------------------------------------------------------------------------------------------------------------------------------------------------------------------------------------------------------------------------------------------------------------------------------------------------------------------------------------------------------------------------------------------------------------------------------------------------------------
>Cyrtaulon_sigsbeei
----------------------------------------------------------------------------------------------------------------------------------------------------------------------------------------------------------------------------------------------------------------------------------------------------------------------------------------------------------------------------------------------------------------------------------------------------------------------------------------------------------------------------------------------------------------------------------------------------------------------------------------------------------------------------------------------------------------------------ACAYTYATTTTGATTTTTTGGACATCCAGAAGTTTAYGTATTATTTATTCCAGCCTTTGGTATAATATCACACATAATTCCATATTTAACWGGAAAAAATCAAGTATTTGGATACATAGGAATGATATATGCTATGGCATCYATAGGATTTTTAGTTTTATAGTATCGGGCACATCACATGTTCACAATAGGAATGGATGTATACACCCGAGCTTATTTTTCTGCWGCTACAATGATAATAGCAATACCCACCGGAATAAAAATATTTAGATGAATAACAACAATGGCAGGGGGTATAACACGATTAGAAACACCAATACTATGAACAACAGGCTTTATTTTTCTATTTACCATAGGAGGACTAACAGGAATAATATGCGCTAGAGCATCTATAGATTTAATAATTCACGACACTTATTACATTGTAGCCCACTTCCATTATGTATTATCTATGGGAGCAGTATTTGGGATATTCGCAGGATTTTATTTTTGATATGGTAAAATTACAGGATTAGCCTTAAATGAACTTATGACTAAAGTTCACTTCTGAT-CCACATTTATCGGAGTTAATTTAA-CTTTCTTC------------------
>Laocoetis_perion
-----------------------------------------------------------------------------------------------------------------------------------------------------------------------------------------------------------------------------------------------------------------------------------------------------------------------------------------------------------------------------------------------------------------------------------------------------------------------------------------------------------------------------------------------------------------------------------------------------------------CTGACT----------------------------------GACCGAAACTTTAACACTACTTTC-TTCGACCCAGCC-GGGGGCGGAGATC-CTGTCCTATT-TC-AACACCTTTTTTGATTCTTTGGCCATCCAGAAGTATACGTATTGGTCATTCCCGCCTTTGGAATCATTTCTCACATCATTCCTTACATAAGAGGCAAAAATCAAGTCTTCGGCTACATAGGAATGATATACGCCATGGCATCCATAGGTTTCTTAGGATTTATTGTTTGAGCCCACCACATGTTCACAATTGGCATGGATGTAGATACCCGAGCCTACTTCTCTGCTGCCACCATGATCATAGCCATACCCACAGGTATCAAAATATTCAGCTGAATAACAACCATAGCAGGAGGAATAGCCCGACTAGATACTCCAATGCTATGAATAGCAGGATTCCTCTTCCTATTTACCGTAGGAGGCTTAACTGGTATAATATGCGCCAGAGCACCCATAGACTTAATAATTCACGACACATACTACATTGTAGCCCACTTCCACTACGTACTATCTATGGGAGCTGTATTTGGAATTTTCGCAGGTTTCTACTTTTGATACGGAAAATTTTCCGGATTGGCTCTAAACGAACTGTACAGAAAAATACATTTTTGAT-CAACCTTTATCGGAGTCAACCTAA-C-TTCTTCCC----------------
>Pheronema_sp
---------------------------------------------------TTTGG-ATGTTCTCTGCTTTCATTGGTACCTCATTAAGAATAATAATTCGATTAGAACTTTCTGAGACTGGATCAC-TACTAAAAGACGATCATACATACAATGTAATAGTAACAGCCCATGCCT-TAATTATGATATTCTTTTTCGTAATGCCCATCCTTATAGGAGGATTTGGGAACTGATTTTTACCTCTTTGCA-TAGGTTCACCAGATATGGCCTTCCCCCGTCTTAATAACATAAGATTTTGACTTCTACCTTCGGCTCTCCTTCTTTTAATAACTTCTACATT-CTCAGAAGAAGGAGTAGGAACAGGATGAACCATCTATCCTCCCTTATCTTCCATACAATTTCATTCTGGAGGAAGTGTAGACTTGGCAA-TATTTAGTTTACACTTAGC-AGGAGCCTCTTCAATTTTAAGTTCCATAAATTTTATCACCACAATACTTAATATGCGATCACCAGGAATAACTATCTACCGCTTACCATTATTTTTATGGGCTATATTATTCACTGCAATACTATTAATTTTATCTCTTCCCGTTTTAGCAGGAGGAATAAC------AATG-------------------------------------------------------------------------------------------------ACACCCTGAAGTATATATTTTAATAATCCCTGCTTTCGGAATTATATCCCACATAATTCCCTACTTAACCAGAAAAAATCAAGTATTTGGTTATTTTGGCATGATATATGCTATTGCATCTATAGGATTACTTGGATTCATTGTTTGGGCCCATCATATGTTCACCGTAGGAATGGATGTTGACACCCGAGCATATTTTTCCGCTGCTACTACAATTATAGCTATTCCAACAGGAATAAAAATTTTTAGTTGAATAGCCACTCTTTCAGGGGGTCACATACGTCTAGAAACACCTCTACTATGAGCAATAGGGTTTATATTCTTATTTACAATAGGGGGATTAACAGGAATTATCTGTGCAAGCTCACCAATAGATACAAGATTACATGACACATATTATATAGTGGCCCATTTTCATTATGTACTATCTATGGGTGCAGTATTTGGTATTTTTATGGGATTTTATTTTTGATATGGAAAAATAATAGGGTACGCTCTAAACGAGACACACAGAAAAATACACTTCTGAA-CAACTTTTATAGGAGTAAATTTAA-CTTTCTTCCCCCAACAYTTTCTAGGA
>Semperella_schultzei
--------------TACCAACCACAAAGATATCGGAACTTTATATCTACTATTTGGAATATTCTCTGCTCTCACAGGAACTTCATTAAGAATACTCATTCGATTAGAACTCTCAGAAACCGGATCAT-TATTAAAAGACGACCACACATATAATGTAGTAGTAACAGCCCATGCTC-TAATTATGATATTTTTCTTTGTAATGCCCATACTAATAGGAGGATTCGGAAACTGATTTCTACCCCTTTGCA-TAGGCTCCCCTGATATGGCCTTTCCTCGTCTTAACAACATAAGATTTTGACTTTTACCGCCAGCAATACTTCTCTTAACCACTTCTACATT-TTTAGAAGAAGGAGTAGGAACAGGTTGAACCCTATACCCTCCTCTATCTTCCACTCAATACCATTCCGGAGGAAGCGTAGATTTAACAA-TCTTTAGCTTACACCTGGC-TGGAGCCTCCTCAATTTTAAGATCTATAAATTTTATTACTACAATATTCAATATGCGATCTACAGGAATAACCATATATCGATTACCCTTATTCTTATGAGCCATATTATTCACCGCAATATTACTAATCTTATCTCTCCCAGTCCTAGCAGGAGGAATAAC------AATGYTA--------------------CACAATTTTT-TTTGATCCTGCAGGGAGGGGGAGACC-CGATATTATT-TC-AACACCTATTCCGATTCTTTGGACATCCAGAAGTATACATTCTAATCATTCCTGCCTTTGGAATAACATCTCACATAATTCCTTATCTATCTAGAAAATCCCAAGTATTTGGATATTTCGGTATGATATACGCCATTGCATCTATCGGACTACTTGGATTTATTGTTTGAGCACACCACATGTTCACTGTAGGAATGGATGTAGACACCCGAGCCTACTTTTCCGCTGCCACTACAATTATAGCCATTCCAACCGGAATTAAAATATTCAGTTGAATAGCCACTTTATCAGGAGGGCTCACACGACTCGAAACACCTCTATTATGAGCAATAGGATTTATATTCTTATTCACAATAGGAGGATTAACAGGAATCATTTGCGCAAGTTCACCAATAGATACAACATTACACGACACATATTACATCGTAGCTCACTTTCACTATGTACTATCTATGGGAGCCGTTTTTGGTATCTTTATAGGACTTTATTTCTGATATGGAAAAATAATAGGATATGCCCTAAATGAAACAAGCAGAAAAATACATTTCTGAA-CCACCTTCATAGGAATAAACCTAA-CTTTCTTCCCMCAACAYTTTCTAGGA
>Ijimalophus_hawaiicus
--------------------CCACAAAGATATCGGGACTTTATATCTCTTATTTGGTATATTTTCCGCCTTCATAGGAACCTCATTAAGAATGCTAATTCGATTAGAACTTTCTGAAACAAGATCAC-TACTAAAAGACGATCACACATATAACGTAATTGTAACAGCCCATGCTC-TAATCATGATCTTCTTNTTCGTCATGCCTATACTCATAGGAGGGTTCGGAAACTGATTTCTACCTCTTTGCA-TAGGTTCTCCTGATATGGCATTTCCTCGCCTAAACAACATAAGATTTTGACTTTTACCCTCCGCTCTTCTTCTTTTAATAGCTTCTACATT-CTCAGAAGAAGGAGTAGGAACAGGATGAACCCTTTATCCTCCTTTATCCTCCACACAATTTCACTCCGGAGGAAGTGTAGATTTAGCAA-TATTTAGCTTACACTTAGC-AGGGGCATCTTCAATTTTAAGCTCAATAAATTTTATTACCACAATTCTCAATATGCGATCACCAGGAATAATAATTTATCGTCTACCTTTATTTTTATGGGCTATTTTATTCACTGCAATATTACTAGTTTTATCTCTCCCTATCCTAGCMGGAGGAATAAC------AATGCTA----------------------------------------------------------------------------------------------------------------------------------------------------------------------------------------------------------------------------------------------------------------------------------------------------------------------------------------------------------------------------------------------------------------------------------------------------------------------------------------------------------------------------------------------------------------------------------------------------------------------------------------------------------------------------------------------------
>Lophophysema_eversa
-GTTGACTATATTCTACCAACCACAAAGACATAGGAACCCTATATCTCCTTTTAGGAATATTTTCTGCATTCATAGGCACCTCCCTAAGAATACTCATCCGACTAGAACTTTCAGAAACAAGCTCAC-TGCTAGGAGATGATCACACATACAACGTTATAGTAACAGCCCACGCCT-TAATCATGATTTTCTTCTTCGTAATGCCTGTACTAATAGGAGGATTTGGAAACTGATTCCTACCTCTCTGCA-TAGGTTCTCCTGACATGGCTTTCCCTCGACTAAACAACATAAGGTTCTGGTTACTTCCCCCCGCACTCATTCTACTGATAACATCCATCTT-CACAGAAGATGGTGTAGGAACAGGATGAACTCTGTATCCCCCCCTCTCTTCCTCACAATTTCACTCCGGAGGAAGAGTTGATCTCACCA-TATTCAGTCTACACTTAGC-AGGAGCCTCCTCCATTCTTAGCTCAATAAACTTCATAACCACTATACTTAATATGCGAATTAAAGGTATGATACTTTACCGTCTACCTCTCTTCTTATGAGCAATACTTTTCACAGCACTTCTACTCATCTTATCTCTACCTGTACTAGCTGGAGCTATAAC------TATGCTCCTAACAGACCGTAACTTCAACACAACCTTC-TTTGATCCAGCA-GGCGGAGGAGATC-CCATACTATT-CC-AACATCTCTTTTGATTCTTCGGACACCCAGAAGTATACATTCTAGTCATTCCTGCTTTTGGAATAACATCGCACATCATCCCCTATCTAACAGGTAAAAATCAAGTATTCGGATACTTCGGAATGATCTACGCAATTGCATCCATCGGTATTCTTGGATTCATAGTATGAGCCCACCACATGTTTACCGTGGGAATGGATGTAGATACCCGAGCATACTTTTCAGCTGCTACCGCAATCATCGCAGTTCCCACAGGTATAAAAATATTTAGGTGAATCGCCACTATCTACGGAGGTTACCTACGCTTAGACACTCCTGTACTATGAACCATAGGATTCATCTTCTTATTTACAATAGGAGGACTAACAGGAATCATATGCTCAAGCTCACCCATTGATACCAGAATACACGACACATACTACATTGTGGCCCACTTCCATTATGTACTATCCATGGGAGCCGTATTCGGAGTATTTATGGGATTCTACTTCTGATACAGAAAAATTACAGGATATGCACTTAACGAAACAAAAAGAAAAACACATTTCTGAA-CCACATTCATAGGAGTAAACCTCA-CATTCTTTCCCCAACACTTTCTAGGA
>Tabachnickia_sp
-GTTGACTATACTCCACTAATCACAAAGATATAGGAACCCTATATCTTCTCTTCGGAATATTTTCAGCATTTATAGGCACATCATTAAGAATACTTATTCGACTAGAACTATCAGAAACAGGATCAT-TACTAGGAGATGATCACACATATAACGTAGTAGTCACAGCCCACGCTT-TAATCATGATTTTCTTCTTCATAATGCCAGTCCTAATTGGCAGATTCGGAAATTGATTCCTCCCCCTCTGCA-TAGGCTCGCCTGACATGGCCTTCCCACGACTCAATAACATCAGATTTTGGCTACTCCCCCCCGCATTAATTCTACTACTAACCTCCATCTT-CTGTGAAGATGGAGTAGGAACCGGATGAACCATATATCCCCCACTTTCAACATCACAATTTCACTCCGGGGGAAGAGTGGACCTCGCTA-TTTTCAGTCTACACCTAGC-AGGAGCTTCATCTATCCTAAGATCAATAAACTTCATAACCACCATCCTAAACATGCGAACTCCAGGTATAATATTATACCGCATGCCCCTTTTCCTATGAGCCATATTATTCACAGCCCTTTTACTAATCTTATCACTACCCGTTCTAGCCGGAGCAATAAC------TATGCTTCTAACAGACCGAAATTTCAACACAACATTC-TTCGACCCAGCT-GGCGGAGGAGATC-CGGTACTATT-CC-AACACCTCTTCTGATTCTTTGGACATCCAGAAGTATACATCCTAGTAATTCCAGCCTTCGGAATAACATCCCACATTATTCCCTATCTAACAGGAAAAAAACAAGTATTTGGATACTTCGGAATGATTTATGCAATTGCATCCATCGGAATCCTTGGATTTATAGTATGAGCACATCACATGTTTACCGTCGGAATGGATGTTGATACCCGAGCATACTTTTCAGCAGCAACCGCAATTATTGCAGTTCCAACAGGTATAAAAATATTTAGCTGAATCGCCACTATTCATGGAGGGCACACACGCCTAGACACTCCTTTACTATGAACCATAGGATTTATCTTTCTATTCACAATCGGAGGACTCACCGGAATCGTGTGTGCAAGCTCACCCATTGACACAAGAATACACGACACATACTACATAGTAGCCCATTTTCACTACGTCCTATCCATGGGAGCAGTATTTGGAGTTTTTATGGGATTCTACTTCTGATATAGAAAAATCACAGGATACACACTCAATGAAACAAAAAGAAAAATACACTTTTGAA-CCACATTCATAGGAGTCAATTTAA-CATTCTTTCCTCAACACTTCTTAGGA
>Hyalonema_sp3
----------------------------------------------------------------------------------------------------------------------------------------------------------------------GCCCACGCCT-TAATTATGATCTTTTTCTTCGTAATGCCTGTCCTAATTGGGGGATTTGGTAACTGATTCTTACCTCTATGCA-TAGGTTCTCCGGATATGGCCTTTCCACGACTAAATAATATAAGCTTCTGACTGCTTCCTCCTGCACTTATCCTACTGCTAACCTCTATCTT-TACAGAAGATGGTGTAGGAACAGGATGAACTATATATCCGCCATTATCTTCATCACAATTTCACTCCGGAAGGAGAGTTGATCTTGCAA-TTTTTAGTCTGCATTTAGC-AGGAGGCTCCTCCATTCTTAGCTCAATAAACTTCATTACTACTATACTTAACATGCGAATTAAAGGTATGATACTTTACCGTCTACCCCTCTTTCTATGAGCAATACTCTTCACAGCACTCTTACTCGTCCTCTCCCTACCCG---------------------------------------------------------------------------------------------------------------------------------------------------------------------AATAACATAGCACATTATTYCYTACCTAACAGGTAAAAATCAAGTATTCGGGTNCTTYGGAATGATWTACGCAATCGCATCCATAGGTATTCTAGGATTCATAGTWTGGGCCCACCACATGTTTACCGTAGGAATGGATGTTGATACTCGAGCATATTTTTCGGCTGCCACTGCAATAATTGCAGTTCCTACAGGTATAAAAATATTCAGATGAATAGCAACTATCCACGGAAGACATMTGCGCCTAGACACTCCTGTACTATGAACCATAGGATTTATATTTYTATTCACAATAGGAGGACTCACAGGAATCATATGTGCCAGCTCACCTATTGACACAAGAATACACGACACATACTACATCGTAGCCCACTTTCACTATGTACTATCTATGGGAGCAGTATTTGGAGTATTCATGGGATTTTACTTTTGATACAGAAAAATAACAGGATATGCACTAAACGAAACAAAAAGAAAAAT---------------------------------------------------------------
>Hyalonema_sp4
-----------TTCTACCAACCACAAAGATATCGGAACTCTATATCTTCTTTTTGGAATATTTTCTGCATTCATAGGCACCTCCCTAAGAGTACTCATTCGACTAGAACTCTCAGAAACAAGCTCAC-TACTAGGTGACGACCACACATATAACGTCATAGTAACAGCCCACGCCT-TAATTATGATCTTTTTCTTCGTAATGCCTGTCCTAATTGGAGGATTTGGTAACTGATTCTTACCTTTATGTA-TAGGTTCTCCGGATATGGCCTTCCCACGACTAAATAATATAAGATTCTGACTACTTCCTCCTGCACTTATCTTGCTGATAACCTCTATCTT-CACAGAAGATGGTGTAGGAACAGGATGAACTATATATCCACCGTTATCTTCATCACAATTTCACTCTGGAGGGAGAGTTGATCTTGCAA-TTTTTAGTCTACACTTAGC-AGGAGCCTCCTCTATTCTTAGCTCAATAAACTTCATAACTACTATACTTAACATGCGAATTAAAGGCATGATACTTTACCGTCTACCCCTCTTTCTATGAGCAATACTCTTCACAGCACTCTTACTCGTCCTCTCCCTACCCGTACTAGCWGGAGGAATAAC------AATG-------------------------------------------------------------------------------------------------------------------------------------------------------------------------------------------------------------------------------------------------------------------------------------------------------------------------------------------------------------------------------------------------------------------------------------------------------------------------------------------------------------------------------------------------------------------------------------------------------------------------------------------------------------------------------------------------------
>Hyalonema_nsp_126036
------------------------------------------TATCTTCTTTTCGG-ATATTTTCCGCATTTATAGGCACCTCCCTAAGAATATTAATTCGACTAGAACTCTCAGAAACAAGTTCAC-TACTGGGTGACGACCACACATACAATGTTATAGTAACAGCCCACGCCC-TAATTATGATTTTCTTCTTCGTAATGCCCATCTTAATTGGCGGCTTTGGTAATTGATTTCTACCCCTCTGCA-TAGGTTCCCCTGATATGGCCTTTCCTCGACTAAACAATATAAGATTCTGATTACTTCCTCCCTCACTCATCTTATTAATAACCTCCATCTT-CACAGAAGATGGTGCAGGAACAGGATGAACTCTCTATCCTCCTCTTTCCTCTTCACAATTTCACTCCGGAGGAAGAGTGGATCTCACAA-TTTTCAGTTTACATTTAGC-AGGAGCCTCCTCCATTCTTAGTTCAATAAACTTTATCACCACTATACTTAACATGCGAATTACAGGAATGATACTTTATCGTCTACCTCTCTTCCTATGAGCAATACTCTTCACCGCACTTTTACTCGTCCTCTCTTTACCCGTAC---------------------------------------------------------------------------------------------------------------------------------------------------------------------------------------------------------------------------------------------------------------------------------------------------------------------------------------------------------------------------------------------------------------------------------------------------------------------------------------------------------------------------------------------------------------------------------------------------------------------------------------------------------------------------------------------------------------------------------
