# Supplementary material for: Expanded sampling of New Zealand glass sponges (Porifera: Hexactinellida) provides new insights into biodiversity, chemodiversity, and phylogeny of the class
Source: PeerJ. 2023 Apr 27;11:e15017. doi: 10.7717/peerj.15017 (PMC10149058; doi:10.7717/peerj.15017)
Supplement: Supplemental Information 2 [file peerj-11-15017-s002.xlsx]

## Sheet: SO254 sponges
NIWA Cat. No.	Station ID	Collection Date	Latitude (°S)	Longitude (°E/W)	Depth (m)	Place name	Order	Family	Taxon Name	Authority	Type Status	Count	Determiner	Determined Date
126038	SO254/10ROV03	01/02/2017	-30.9908	177.5	4161.2	Abyssal basin between Three Kings & Colville Ridges	Amphidiscosida	Hyalonematidae	Hyalonema (Cyliconema) apertum apertum	Schulze, 1886		1	Kelly, Michelle	15/03/2017
126037	SO254/10ROV03	01/02/2017	-30.9908	177.5	4160	Abyssal basin between Three Kings & Colville Ridges	Amphidiscosida	Hyalonematidae	Hyalonema (Cyliconema) cf. apertum apertum	Schulze, 1886		1	Kelly, Michelle	15/03/2017
126036	SO254/10ROV03	01/02/2017	-30.9909	177.502	4157.8	Abyssal basin between Three Kings & Colville Ridges	Amphidiscosida	Hyalonematidae	Hyalonema n. sp.	description in prep.		1	Reiswig, Henry	15/01/2019
126108	SO254/33ROV08	07/02/2017	-35.3827	178.978	1168	Southern Kermadec Ridge	Amphidiscosida	Pheronematidae	Pheronema conicum	Lévi & Lévi, 1982		1	Kelly, Michelle	16/03/2017
126135	SO254/33ROV08	07/02/2017	-35.3807	178.98	1168.8	Southern Kermadec Ridge	Amphidiscosida	Pheronematidae	Pheronema n. sp.	description in prep.		1	Dohrmann, Martin	2019
126138	SO254/33ROV08	07/02/2017	-35.3807	178.98	1168.8	Southern Kermadec Ridge	Amphidiscosida	Pheronematidae	Pheronema n. sp.	description in prep.		1	Reiswig, Henry	15/01/2019
126337	SO254/85ROV19	24/02/2017	-35.6118	178.852	1149.8-1157.9	Southern Kermadec Ridge	Amphidiscosida	Pheronematidae	Poliopogon n. sp.	description in prep.		1	Reiswig, Henry	15/01/2019
126176	SO254/36ROV10	09/02/2017	-39.9884	178.215	773.8	Seamount No. 986, off Hawkes Bay shelf	Lyssacinosida	Aulocalycidae	Aulocalyx n. sp.	description in prep.		1	Dohrmann, Martin	2019
126301	SO254/79ROV16	22/02/2017	-40.0476	178.137	893.3	Seamount # 986, off Hawkes Bay	Lyssacinosida	Aulocalycidae	Aulocalyx n. sp.	description in prep.		1	Dohrmann, Martin	2019
126318	SO254/80ROV17	22/02/2017	-40.0483	178.137	875.3	Seamount # 986, off Hawkes Bay	Lyssacinosida	Aulocalycidae	Aulocalyx n. sp.	description in prep.		1	Reiswig, Henry	02/08/2018
126017	SO254/08ROV02	31/01/2017	-31.3007	175.197	1279.1	Seamount No. 114, East of Three Kings Ridge	Lyssacinosida	Aulocalycidae	Aulocalyx serialis	Dendy, 1916		1	Dohrmann, Martin	2019
126349	SO254/85ROV19	24/02/2016	-35.6093	178.854	1163.6	Southern Kermadec Ridge	Lyssacinosida	Aulocalycidae	Aulocalyx serialis	Dendy, 1916		1	Reiswig, Henry	02/08/2018
126083	SO254/22ROV06	04/02/2017	-29.2667	-176.701	4833.3	Kermadec Trench slope	Lyssacinosida	Aulocalycidae	Rhabdodictyum n. sp.	description in prep.		1	Reiswig, Henry	02/08/2018
126030	SO254/10ROV03	01/02/2017	-30.9908	177.501	4159.1	Abyssal basin between Three Kings & Colville Ridges	Lyssacinosida	Euplectellidae	Amphidiscella abyssalis	Reiswig & Kelly, 2018	HOLOTYPE	1	Reiswig & Kelly	12/2017
126031	SO254/10ROV03	01/02/2017	-30.9908	177.5	4160	Abyssal basin between Three Kings & Colville Ridges	Lyssacinosida	Euplectellidae	Amphidiscella abyssalis	Reiswig & Kelly, 2018	PARATYPE	1	Reiswig & Kelly	12/2017
126032	SO254/10ROV03	01/02/2017	-30.9908	177.5	4160.3	Abyssal basin between Three Kings & Colville Ridges	Lyssacinosida	Euplectellidae	Amphidiscella abyssalis	Reiswig & Kelly, 2018	PARATYPE	1	Reiswig & Kelly	12/2017
126033	SO254/10ROV03	01/02/2017	-30.9908	177.5	4161.9	Abyssal basin between Three Kings & Colville Ridges	Lyssacinosida	Euplectellidae	Amphidiscella abyssalis	Reiswig & Kelly, 2018	PARATYPE	1	Reiswig & Kelly	12/2017
126034	SO254/10ROV03	01/02/2017	-30.9908	177.501	4159.2	Abyssal basin between Three Kings & Colville Ridges	Lyssacinosida	Euplectellidae	Amphidiscella sonnae	Reiswig & Kelly, 2018	HOLOTYPE	1	Reiswig & Kelly	01/2018
126035	SO254/10ROV03	01/02/2017	-30.9908	177.501	4158.9	Abyssal basin between Three Kings & Colville Ridges	Lyssacinosida	Euplectellidae	Amphoreus schuppi	Reiswig & Kelly, 2018	HOLOTYPE	1	Reiswig & Kelly	01/2018
126225	SO254/76ROV13	19/02/2017	-45.0242	171.905	601.8	Otago/Canterbury Slope	Lyssacinosida	Euplectellidae	Atlantisella lorraineae	Reiswig & Kelly, 2017		1	Reiswig & Kelly	2017
126249	SO254/77ROV14	20/02/2017	-43.2884	173.606	668.4	Canyon slope, off Christchurch shelf	Lyssacinosida	Euplectellidae	Atlantisella lorraineae	Reiswig & Kelly, 2017		1	Reiswig & Kelly	2017
126339	SO254/85ROV19	24/02/2017	-35.6091	178.854	1166.7	Southern Kermadec Ridge	Lyssacinosida	Euplectellidae	Bolosoma cyanae	Tabachnick & Lévi, 2004		1	Reiswig, Henry	27/06/2018
126340	SO254/85ROV19	24/02/2017	-35.609	178.854	1165.7	Southern Kermadec Ridge	Lyssacinosida	Euplectellidae	Bolosoma cyanae	Tabachnick & Lévi, 2004		1	Kelly, Michelle	29/05/2019
126341	SO254/85ROV19	24/02/2017	-35.6091	178.854	1164.3	Southern Kermadec Ridge	Lyssacinosida	Euplectellidae	Bolosoma cyanae	Tabachnick & Lévi, 2004		1	Kelly, Michelle	29/05/2019
126346	SO254/85ROV19	24/02/2017	-35.6102	178.854	1148.6	Southern Kermadec Ridge	Lyssacinosida	Euplectellidae	Bolosoma cyanae	Tabachnick & Lévi, 2004		1	Dohrmann, Martin	2019
126121	SO254/33ROV08	07/02/2017	-35.3825	178.98	1180.1	Southern Kermadec Ridge	Lyssacinosida	Euplectellidae	Bolosoma meridionale	Tabachnick & Lévi, 2004		1	Reiswig, Henry	26/06/2018
126122	SO254/33ROV08	07/02/2017	-35.3824	178.98	1204.7	Southern Kermadec Ridge	Lyssacinosida	Euplectellidae	Corbitella n. sp.	description in prep.		1	Reiswig, Henry	06/07/2018
126123	SO254/33ROV08	07/02/2017	-35.3804	178.98	1184.1	Southern Kermadec Ridge	Lyssacinosida	Euplectellidae	Corbitella n. sp.	description in prep.		1	Reiswig, Henry	06/07/2018
126350	SO254/85ROV19	24/02/2016	-35.6093	178.854	1163.6	Southern Kermadec Ridge	Lyssacinosida	Euplectellidae	Corbitella n. sp.	description in prep.		1	Reiswig, Henry	06/07/2018
126162	SO254/36ROV10	09/02/2017	-39.9897	178.214	792.6	Seamount No. 986, off Hawkes Bay shelf	Lyssacinosida	Euplectellidae	Corbitella plagiariorum	Reiswig & Kelly, 2018		1	Reiswig, Henry	26/06/2018
126163	SO254/36ROV10	09/02/2017	-39.9895	178.214	782.8	Seamount No. 986, off Hawkes Bay shelf	Lyssacinosida	Euplectellidae	Corbitella plagiariorum	Reiswig & Kelly, 2018		1	Reiswig, Henry	26/06/2018
126164	SO254/36ROV10	09/02/2017	-39.9883	178.215	770.2	Seamount No. 986, off Hawkes Bay shelf	Lyssacinosida	Euplectellidae	Corbitella plagiariorum	Reiswig & Kelly, 2018		1	Reiswig, Henry	26/06/2018
126165	SO254/36ROV10	09/02/2017	-39.9909	178.215	792	Seamount No. 986, off Hawkes Bay shelf	Lyssacinosida	Euplectellidae	Corbitella plagiariorum	Reiswig & Kelly, 2018		1	Reiswig, Henry	26/06/2018
126168	SO254/36ROV10	09/02/2017	-39.99	178.215	802.2	Seamount No. 986, off Hawkes Bay shelf	Lyssacinosida	Euplectellidae	Corbitella plagiariorum	Reiswig & Kelly, 2018		1	Reiswig, Henry	27/06/2018
126124	SO254/33ROV08	07/02/2017	-35.3804	178.98	1195.9	Southern Kermadec Ridge	Lyssacinosida	Euplectellidae	Dictyaulus hydrangeaformis	Reiswig & Kelly, 2018		1	Reiswig & Kelly	09/2017
126166	SO254/36ROV10	09/02/2017	-39.9884	178.215	774	Seamount No. 986, off Hawkes Bay shelf	Lyssacinosida	Euplectellidae	Regadrella okinoseana	Ijima 1896		1	Reiswig & Kelly	2017
126296	SO254/79ROV16	22/02/2017	-40.0483	178.135	895.5	Seamount # 986, off Hawkes Bay	Lyssacinosida	Euplectellidae	Regadrella okinoseana	Ijima 1896		1	Reiswig & Kelly	16/03/2017
126297	SO254/79ROV16	22/02/2017	-40.0476	178.137	893.3	Seamount # 986, off Hawkes Bay	Lyssacinosida	Euplectellidae	Regadrella okinoseana	Ijima 1896		1	Reiswig & Kelly	16/03/2017
126298	SO254/79ROV16	22/02/2017	-40.0492	178.136	890.2	Seamount # 986, off Hawkes Bay	Lyssacinosida	Euplectellidae	Regadrella okinoseana	Ijima 1896		1	Reiswig & Kelly	16/03/2017
126299	SO254/79ROV16	22/02/2017	-40.0489	178.135	907.8	Seamount # 986, off Hawkes Bay	Lyssacinosida	Euplectellidae	Regadrella pedunculata	Reiswig & Kelly, 2018		1	Reiswig & Kelly	16/03/2017
126012	SO254/08ROV02	31/01/2017	-31.3004	175.196	1347.1	Seamount No. 114, East of Three Kings Ridge	Lyssacinosida	Euplectellidae	Saccocalyx tetractinus	Reiswig & Kelly, 2018		1	Reiswig & Kelly	15/03/2017
126029	SO254/10ROV03	01/02/2017	-30.9908	177.5	4160	Abyssal basin between Three Kings & Colville Ridges	Lyssacinosida	Euplectellidae	Saccocalyx tetractinus	Reiswig & Kelly, 2018		1	Reiswig & Kelly	15/03/2017
126321	SO254/84ROV18	23/02/2017	-37.9123	179.215	1352	Seamount # 1247, off East Cape	Lyssacinosida	Euplectellidae	Saccocalyx tetractinus	Reiswig & Kelly, 2018		1	Reiswig & Kelly	16/03/2017
126322	SO254/84ROV18	23/02/2017	-37.9156	179.215	1456.8	Seamount # 1247, off East Cape	Lyssacinosida	Euplectellidae	Saccocalyx tetractinus	Reiswig & Kelly, 2018		1	Reiswig & Kelly	16/03/2017
126323	SO254/84ROV18	23/02/2017	-37.9156	179.215	1456.8	Seamount # 1247, off East Cape	Lyssacinosida	Euplectellidae	Saccocalyx tetractinus	Reiswig & Kelly, 2018		1	Reiswig & Kelly	16/03/2017
126125	SO254/33ROV08	07/02/2017	-35.3824	178.979	1210.9	Southern Kermadec Ridge	Lyssacinosida	Euplectellidae	Trychella kermadecensis	Reiswig & Kelly, 2018	HOLOTYPE	1	Reiswig, Henry	02/2018
126306	SO254/79ROV16	22/02/2017	-40.0495	178.135	893.4	Seamount # 986, off Hawkes Bay	Lyssacinosida	Euplectellidae	Trychella n. sp.	description in prep.		1	Reiswig, Henry	06/07/2018
126324	SO254/84ROV18	23/02/2017	-37.9116	179.216	1277.9	Seamount No. 1247, off East Cape	Lyssacinosida	Euplectellidae	Walteria cf. leuckarti	Ijima, 1896		1	Reiswig & Kelly	16/03/2017
126019	SO254/08ROV02	31/01/2017	-31.3003	175.196	1359.7	Seamount No. 114, East of Three Kings Ridge	Lyssacinosida	Euplectellidae	Walteria leuckarti	Ijima, 1896		1	Reiswig & Kelly	13/02/2017
126020	SO254/08ROV02	31/01/2017	-31.3007	175.197	1281	Seamount No. 114, East of Three Kings Ridge	Lyssacinosida	Euplectellidae	Walteria leuckarti	Ijima, 1896		1	Reiswig & Kelly	13/02/2017
126023	SO254/08ROV02	31/01/2017	-31.2982	175.197	1338.4	Seamount No. 114, East of Three Kings Ridge	Lyssacinosida	Euplectellidae	Walteria leuckarti	Ijima, 1896		1	Reiswig & Kelly	13/02/2017
126026	SO254/10ROV03	01/02/2017	-30.9908	177.5	4160.9	Abyssal basin between Three Kings & Colville Ridges	Lyssacinosida	Euplectellidae	Saccocalyx sp.			1	Kelly, Michelle	15/03/2017
126325	SO254/84ROV18	23/02/2017	-37.9145	179.214	1389.3	Seamount # 1247, Off East Cape	Lyssacinosida	Leucopsacidae	Chaunoplectella n. sp.	description in prep.		1	Reiswig, Henry	05/09/2018
126158	SO254/36ROV10	09/02/2017	-39.9909	178.215	792	Seamount No. 986, off Hawkes Bay shelf	Lyssacinosida	Leucopsacidae	Leucopsacus distantus	Tabachnick & Lévi, 2004		1	Reiswig, Henry	05/09/2018
126300	SO254/79ROV16	22/02/2017	-40.0483	178.135	895.5	Seamount # 986, off Hawkes Bay	Lyssacinosida	Leucopsacidae	Leucopsacus distantus	Tabachnick & Lévi, 2004		1	Dohrmann, Martin	2019
126317	SO254/80ROV17	22/02/2017	-40.0453	178.142	856.9	Seamount # 986, off Hawkes Bay	Lyssacinosida	Leucopsacidae	Leucopsacus distantus	Tabachnick & Lévi, 2004		1	Dohrmann, Martin	2019
126063	SO254/18ROV05	03/02/2017	-29.2902	-178.022	334.6	West of Raoul Island, Kermadec Ridge	Lyssacinosida	Leucopsacidae	Leucopsacus n. sp.	description in prep.		1	Reiswig, Henry	05/09/2018
126338	SO254/85ROV19	24/02/2017	-35.6118	178.852	1149.8-1157.9	Southern Kermadec Ridge	Lyssacinosida	Rossellidae	Bathydorus poculum	Reiswig, Dohrmann & Kelly, 2021	HOLOTYPE	1	Reiswig, Henry	18/11/2018
126342	SO254/85ROV19	24/02/2016	-35.6093	178.854	1163.6	Southern Kermadec Ridge	Lyssacinosida	Rossellidae	Caulophacus (Caulophacus) discohexaster	Tabachnick & Lévi, 2004		1	Reiswig, Henry	23/10/2018
126343	SO254/85ROV19	24/02/2017	-35.6118	178.852	1149.8-1157.9	Southern Kermadec Ridge	Lyssacinosida	Rossellidae	Caulophacus (Caulophacus) discohexaster	Tabachnick & Lévi, 2004		1	Kelly, Michelle	10/12/2020
126085	SO254/22ROV06	04/02/2017	-29.2662	-176.702	4819.3	Kermadec Trench slope	Lyssacinosida	Rossellidae	Caulophacus (Caulophacus) ramosus	Reiswig, Dohrmann & Kelly, 2021	HOLOTYPE	1	Reiswig, Henry	14/04/2020
126084	SO254/22ROV06	04/02/2017	-29.266	-176.702	4815.8	Kermadec Trench slope	Lyssacinosida	Rossellidae	Caulophacus (Caulophacus) serpens	Reiswig, Dohrmann & Kelly, 2021	HOLOTYPE	1	Reiswig, Henry	23/10/2018
126310	SO254/80ROV17	22/02/2017	-40.0467	178.136	870.8	Seamount # 986, off Hawkes Bay	Lyssacinosida	Rossellidae	Lanuginellinae n. gen. n. sp.	description in prep.		1	Dohrmann, Martin	2019
126319	SO254/80ROV17	22/02/2017	-40.0447	178.14	851.9	Seamount # 986, off Hawkes Bay	Lyssacinosida	Rossellidae	Lanuginellinae n. gen. n. sp.	description in prep.		1	Dohrmann, Martin	2019
126302	SO254/79ROV16	22/02/2017	-40.0495	178.135	893.4	Seamount # 986, off Hawkes Bay	Lyssacinosida	Rossellidae	Lanuginellinae n. gen. n. sp.	description in prep.		1	Kelly, Michelle	29/05/2019
126315	SO254/80ROV17	22/02/2017	-40.0462	178.14	857	Seamount # 986, off Hawkes Bay	Lyssacinosida	Rossellidae	Lanuginellinae n. gen. n. sp.	description in prep.		1	Kelly, Michelle	29/05/2019
126169	SO254/36ROV10	09/02/2017	-39.99	178.215	802.2	Seamount No. 986, off Hawkes Bay shelf	Lyssacinosida	Rossellidae	Lanuginellinae n. gen. n. sp.	description in prep.		1	Reiswig, Henry	23/10/2018
126014	SO254/08ROV02	31/01/2017	-31.2986	175.2	1248.6	Seamount No. 114, East of Three Kings Ridge	Lyssacinosida	Rossellidae	Lophocalyx n. sp.	description in prep.		3	Dohrmann, Martin	2019
126005	SO254/02ROV01	30/01/2017	-30.7326	173.91	760	Kiwi Seamount, Three Kings Ridge	Lyssacinosida	Rossellidae	Lophocalyx n. sp.	description in prep.		1	Reiswig, Henry	23/10/2018
126016	SO254/08ROV02	31/01/2017	-31.3006	175.197	1285	Seamount No. 114, East of Three Kings Ridge	Lyssacinosida	Rossellidae	Nubes poculiformis	Reiswig, Dohrmann & Kelly, 2021	HOLOTYPE	1	Reiswig, Henry	18/11/2018
126159	SO254/36ROV10	09/02/2017	-39.9895	178.214	782.8	Seamount No. 986, off Hawkes Bay shelf	Lyssacinosida	Rossellidae	Nubes tubulata	Reiswig, Dohrmann & Kelly, 2021	HOLOTYPE	1	Reiswig, Henry	18/11/2018
126160	SO254/36ROV10	09/02/2017	-39.9892	178.214	767	Seamount No. 986, off Hawkes Bay shelf	Lyssacinosida	Rossellidae	Nubes tubulata	Reiswig, Dohrmann & Kelly, 2021	PARATYPE	1	Kelly, Michelle	17/09/2020
126133	SO254/33ROV08	07/02/2017	-35.3807	178.975	1368.8	Southern Kermadec Ridge	Lyssacinosida	Rossellidae	Rossella			1	Kelly, Michelle	16/03/2017
126136	SO254/33ROV08	07/02/2017	-35.3806	178.978	1176.7	Southern Kermadec Ridge	Lyssacinosida	Rossellidae	Rossella			1	Kelly, Michelle	16/03/2017
126137	SO254/33ROV08	07/02/2017	-35.3825	178.98	1180.1	Southern Kermadec Ridge	Lyssacinosida	Rossellidae	Rossella			1	Kelly, Michelle	16/03/2017
126161	SO254/36ROV10	09/02/2017	-39.9892	178.213	759.1	Seamount No. 986, off Hawkes Bay shelf	Lyssacinosida	Rossellidae	Nubes sp.?			1	Kelly, Michelle	16/03/2017
126316	SO254/80ROV17	22/02/2017	-40.0453	178.142	856.9	Seamount # 986, off Hawkes Bay	Lyssacinosida	Rossellidae	Nubes sp.?			1	Dohrmann, Martin	2019
126273	SO254/78ROV15	21/02/2017	-41.6102	175.789	1283	Wairarapa Slope	Lyssacinosida	Rossellidae	Rossella antarctica	Carter, 1872		1	Kelly, Michelle	16/03/2017
126254	SO254/77ROV14	20/02/2017	-43.2927	173.607	852.5	Canyon Slope, off Christchurch shelf	Lyssacinosida	Rossellidae	Rossella antarctica?	Carter, 1872		1	Kelly, Michelle	16/03/2017
126275	SO254/78ROV15	21/02/2017	-41.6189	175.788	1618.4	Wairarapa Slope	Lyssacinosida	Rossellidae	Rossellinae			1	Reiswig, Henry	15/01/2019
126237	SO254/77ROV14	20/02/2017	-43.2927	173.607	852.5	Canyon Slope, off Christchurch shelf	Lyssacinosida	Rossellidae	Scyphidium australiense	Tabachnick, Janussen & Menschenina, 2008		1	Reiswig, Henry	29/01/2020
126274	SO254/78ROV15	21/02/2017	-41.6192	175.788	1675.1	Wairarapa Slope	Lyssacinosida	Rossellidae	Scyphidium variospinosum	Reiswig, Dohrmann & Kelly, 2021	PARATYPE	1	Reiswig, Henry	16/05/2019
126279	SO254/78ROV15	21/02/2017	-41.6191	175.788	1630.5-1618.4	Wairarapa Slope	Lyssacinosida	Rossellidae	Scyphidium variospinosum	Reiswig, Dohrmann & Kelly, 2021	HOLOTYPE	1	Reiswig, Henry	16/05/2019
126001	SO254/02ROV01	30/01/2017	-30.7331	173.909	767.6	Kiwi Seamount, Three Kings Ridge	Sceptrulophora	Aphrocallistidae	Aphrocallistes beatrix beatrix	Gray, 1858		1	Kelly, Michelle	15/03/2017
126002	SO254/02ROV01	30/01/2017	-30.7325	173.91	758.9	Kiwi Seamount, Three Kings Ridge	Sceptrulophora	Aphrocallistidae	Aphrocallistes beatrix beatrix	Gray, 1858		1	Kelly, Michelle	15/03/2017
126003	SO254/02ROV01	30/01/2017	-30.7325	173.91	758.9	Kiwi Seamount, Three Kings Ridge	Sceptrulophora	Aphrocallistidae	Aphrocallistes beatrix beatrix	Gray, 1858		1	Kelly, Michelle	15/03/2017
126170	SO254/36ROV10	09/02/2017	-39.9896	178.214	794	Seamount No. 986, off Hawkes Bay shelf	Sceptrulophora	Aphrocallistidae	Aphrocallistes beatrix beatrix	Gray, 1858		1	Kelly, Michelle	16/03/2017
126028	SO254/10ROV03	01/02/2017	-30.9908	177.5	4160.3	Abyssal basin between Three Kings & Colville Ridges	Sceptrulophora	Euretidae	Eurete n. sp. 1	description in prep.		1	Reiswig, Henry	22/07/2018
126276	SO254/78ROV15	21/02/2017	-41.6191	175.788	1662.6	Wairarapa Slope	Sceptrulophora	Euretidae	Eurete n. sp. 2	description in prep.		1	Reiswig, Henry	22/07/2018
126278	SO254/78ROV15	21/02/2017	-41.6191	175.788	1630.5-1618.4	Wairarapa Slope	Sceptrulophora	Farreidae	Farrea ananchorata	Reiswig & Kelly, 2011		1	Reiswig, Henry	22/07/2018
126320	SO254/84ROV18	23/02/2017	-37.9131	179.214	1466.6-1278	Seamount # 1247, off East Cape	Sceptrulophora	Farreidae	Farrea ananchorata	Reiswig & Kelly, 2011		1	Reiswig, Henry	22/07/2018
126013	SO254/08ROV02	31/01/2017	-31.2988	175.2	1335	Seamount No. 114, East of Three Kings Ridge	Sceptrulophora	Farreidae	Farrea ananchorata?	Reiswig & Kelly, 2011		1	Kelly, Michelle	15/03/2017
126004	SO254/02ROV01	30/01/2017	-30.7325	173.91	758.9	Kiwi Seamount, Three Kings Ridge	Sceptrulophora	Farreidae	Farrea n. sp.	description in prep.		1	Reiswig, Henry	22/07/2018
126307	SO254/79ROV16	22/02/2017	-40.0495	178.135	893.4	Seamount # 986, off Hawkes Bay	Sceptrulophora	Farreidae	Farrea occa n. ssp.	Bowerbank, 1862; subspecies description in prep		1	Reiswig, Henry	23/07/2018
126015	SO254/08ROV02	31/01/2017	-31.3001	175.196	1385.7	Seamount No. 114, East of Three Kings Ridge	Sceptrulophora	Farreidae	Farrea raoulensis	Reiswig & Kelly, 2011		1	Reiswig, Henry	22/07/2018
126129	SO254/33ROV08	07/02/2017	-35.3783	178.975	1381.3-1321.5	Southern Kermadec Ridge	Sceptrulophora	Farreidae	Farrea raoulensis	Reiswig & Kelly, 2011		1	Kelly, Michelle	09/07/2019
126130	SO254/33ROV08	07/02/2017	-35.3783	178.975	1381.3-1321.5	Southern Kermadec Ridge	Sceptrulophora	Farreidae	Farrea raoulensis	Reiswig & Kelly, 2011		1	Kelly, Michelle	09/07/2019
126011	SO254/08ROV02	31/01/2017	-31.2983	175.2	1215.6	Seamount No. 114, East of Three Kings Ridge	Sceptrulophora	Farreidae	Farrea similaris	Reiswig & Kelly, 2011		1	Reiswig, Henry	22/07/2018
126345	SO254/85ROV19	24/02/2017	-35.61	178.854	1153	Southern Kermadec Ridge	Sceptrulophora	Farreidae	Farrea similaris	Reiswig & Kelly, 2011		1	Reiswig, Henry	23/07/2018
126128	SO254/33ROV08	07/02/2017	-35.3783	178.975	1381.31321.5	Southern Kermadec Ridge	Sceptrulophora	Farreidae	Farreidae			1	Kelly, Michelle	16/03/2017
126065	SO254/18ROV05	03/02/2017	-29.2902	-178.022	328.8	West of Raoul Island, Kermadec Ridge	Sceptrulophora	Tretodictyidae	Hexactinella simplex	Reiswig & Kelly, 2011		1	Kelly, Michelle	16/03/2017
